# Supplementary material for: The floral ABCs of Hydnora, one of the most bizarre parasitic plants in the world, and its autotrophic relatives of the order Piperales
Source: EvoDevo. 2025 Oct 2;16:16. doi: 10.1186/s13227-025-00252-8 (PMC12490054; doi:10.1186/s13227-025-00252-8)
Supplement: Supplementary file 1 — Additional file 1. [file 13227_2025_252_MOESM1_ESM.xlsx]

## Sheet: New Suppl table 1
Suppl. Table 1. Main floral and fruit features of the perianth bearing Piperales
Genus	Floral expression and pollination syndrome	Perianth	Androecium	Gynoecium	Gynostemium	Fruit type
Aristolochia	Flowers bisexual, protogynous, entomophilous	Three uniseriate, congenitally fused petaloid sepals, forming a convoluted and strongly monosymmetric tube. Inner diaphragms (i.e. syrinx and annulus), osmophores and bristle-like (i.e. conical) trichomes present	Stamens five or six (rarely 10, 12 or 24), uniseriate, sessile, tetrasporangiate	Carpels and locules five or six. Carpels fused along the entire length of the inferior ovary. Ovules anatropous, crassinucellate, bitegmic	Yes, formed by the congenital fusion of sessile stamens and styles	Capsules septicidal to septifragal (berries in subgenus Pararistolochia), polyspermous (except in A. rojasiana)
Asarum	Flowers bisexual, protogynous, entomophilous	Three uniseriate, petaloid sepals congenitally fused (vestigial petals occasional), forming a tubular or bell-shape, straight structure, radially symmetric. Inner diaphragms and osmophores present. Inner bristle-like trichomes lacking.	Stamens 12 biseriate, with filaments, tetrasporangiate	Carpels and locules six. Carpels basally fused. Ovary half inferior. Ovules anatropous, crassinucellate, bitegmic.	Yes, formed by the fusion of filaments to the base of the styles	Fleshy, irregularly dehiscent, polyspermous
Hydnora	Flowers bisexual (functionally unisexual in H. esculenta), protogynous, entomophilous	Three to five, uniseriate tepals, these thick and congenitally fused forming a tubular, straight structure, radially symmetric. Inner diaphragm and osmophores (bait bodies) present. “Well-developed petals” occasional (Mkala et al. 2021: 3)	Stamens three, uniseriate, subsessile, polysporangiate, congenitally fused as a synandrium, and halfway attached to the perianth tube	Carpels three to five, forming a single locule. Carpels fused along the entire length of the inferior ovary. Ovules tenuinucellate, unitegmic	No	Fleshy, polyspermous, irregularly dehiscent through a transverse slit
Lactoris	Flowers gynomonoecious, anemophilous	Three uniseriate, green free tepals, radially symmetric. Inner diaphragms, osmophores and bristle-like trichomes lacking	Stamens six, biseriate, with filaments, tetrasporangiate, the inner one often staminodial	Carpels and locules three. Carpels mostly free (slightly fused basally). Ovary superior. Ovules anatropous, tenuinucellate, bitegmic	Yes, formed by the incipient fusion of the base of filaments and the base of carpels	Dehiscent, septicidal capsule
Prosopanche	Flowers bisexual, protogynous, entomophilous	Three or four (rarely two) uniseriate tepals, these congenitally fused forming a tubular, straight structure, radially symmetric. Inner diaphragm, osmophores (bait bodies) and bristle-like trichomes present	Stamens two, three or four, uniseriate, subsessile, polysporangiate, congenitally fused as a synandrium, halfway attached to the perianth tube; staminodia frequent	Carpels three or four, forming a single locule. Carpels fused along the entire length of the inferior ovary. Ovules ortotropous, tenuinucellate, unitegmic	No	Fleshy, polyspermous, irregularly dehiscent through a transverse slit
Saruma	Flowers bisexual, protogynous, likely entomophilous	Biseriate; three green (expanded, non-tubular) sepals alternate to three yellow, free petals, both whorls radially symmetric. Inner diaphragms, osmophores and bristle-like trichomes lacking	Stamens 12, biseriate, with filaments, tetrasporangiate.	Carpels and locules six. Ovary half inferior, basally syncarpous. Ovules anatropous, crassinucellate, bitegmic	Yes, formed by the incipient fusion of the base of filaments and the base of carpels	Capsule septicidally dehiscent, polyspermous
Thottea	Flowers bisexual, protogynous entomophilous	Three (rarely 2 or 4), uniseriate sepals, these free or basally fused forming a tubular or bell-shape, straight structure, radially symmetric. Inner diaphragms frequent. Inner osmophores and bristle-like trichomes unknown	Stamens 6-36(-40), uni- to tetraseriate, with filaments, tetrasporangiate; staminodes occasional	Carpels and locules four. Carpels fused along the entire length of the inferior ovary. Ovules circinotropous, crassinucellate, bitegmic	Yes, fusion of stamens to the base of the styles	Capsule septicidal and septifragal, polyspermous

## Sheet: New Suppl Table 2
Supplementary Table 2. Statistics from the TRINITY assembly of mixed transcriptomes obtained for Hydnora viserii.
Plant portion	Trinity statistics
Rhizome	==> STATS_Trinity_clean_Hyd-R.Trinity.fasta_STATS <==
	Total length of sequence: 86337094 bp
	Total number of sequences: 95907
	Average contig length is: 900 bp
	Largest contig: 15665 bp
	Shortest contig: 180 bp
	N25 stats: 25% of total sequence length is contained in the 5505 sequences >= 2730 bp
	N50 stats: 50% of total sequence length is contained in the 15815 sequences >= 1644 bp
	N75 stats: 75% of total sequence length is contained in the 34805 sequences >= 741 bp
	Total GC count: 35938092 bp
	GC %: 41.63 %
	Number of Ns: 0
	Ns %: 0.00 %
Floral bud 5-6 cm androecium	==> STATS_Trinity_clean_Hyd-S.Trinity.fasta_STATS <==
	Total length of sequence: 145582896 bp
	Total number of sequences: 134070
	Average contig length is: 1085 bp
	Largest contig: 16908 bp
	Shortest contig: 184 bp
	N25 stats: 25% of total sequence length is contained in the 8387 sequences >= 3123 bp
	N50 stats: 50% of total sequence length is contained in the 23386 sequences >= 1934 bp
	N75 stats: 75% of total sequence length is contained in the 49076 sequences >= 981 bp
	Total GC count: 60834319 bp
	GC %: 41.79 %
	Number of Ns: 0
	Ns %: 0.00 %
Floral bud 5-6 cam tepals	==> STATS_Trinity_clean_Hyd-T.Trinity.fasta_STATS <==
	Total length of sequence: 115762397 bp
	Total number of sequences: 118918
	Average contig length is: 973 bp
	Largest contig: 13186 bp
	Shortest contig: 181 bp
	N25 stats: 25% of total sequence length is contained in the 6898 sequences >= 3013 bp
	N50 stats: 50% of total sequence length is contained in the 19400 sequences >= 1822 bp
	N75 stats: 75% of total sequence length is contained in the 41993 sequences >= 845 bp
	Total GC count: 48254239 bp
	GC %: 41.68 %
	Number of Ns: 0
	Ns %: 0.00 %
Floral bud 5-6 cm osmophore	==> STATS_Trinity_clean_Hyd-O.Trinity.fasta_STATS <==
	Total length of sequence: 129970050 bp
	Total number of sequences: 118085
	Average contig length is: 1100 bp
	Largest contig: 15876 bp
	Shortest contig: 187 bp
	N25 stats: 25% of total sequence length is contained in the 7325 sequences >= 3168 bp
	N50 stats: 50% of total sequence length is contained in the 20592 sequences >= 1949 bp
	N75 stats: 75% of total sequence length is contained in the 43282 sequences >= 1002 bp
	Total GC count: 54346650 bp
	GC %: 41.81 %
	Number of Ns: 0
	Ns %: 0.00 %
Floral bud 5-6 cm gynoecium	==> STATS_Trinity_clean_Hyd-G.Trinity.fasta_STATS <==
	Total length of sequence: 114926182 bp
	Total number of sequences: 115246
	Average contig length is: 997 bp
	Largest contig: 12219 bp
	Shortest contig: 187 bp
	N25 stats: 25% of total sequence length is contained in the 7353 sequences >= 2833 bp
	N50 stats: 50% of total sequence length is contained in the 20241 sequences >= 1793 bp
	N75 stats: 75% of total sequence length is contained in the 42032 sequences >= 920 bp
	Total GC count: 48598202 bp
	GC %: 42.29 %
	Number of Ns: 0
	Ns %: 0.00 %
Fruit	==> STATS_Trinity_clean_Hyd-F.Trinity.fasta_STATS <==
	Total length of sequence: 115838732 bp
	Total number of sequences: 124912
	Average contig length is: 927 bp
	Largest contig: 14848 bp
	Shortest contig: 187 bp
	N25 stats: 25% of total sequence length is contained in the 7107 sequences >= 2863 bp
	N50 stats: 50% of total sequence length is contained in the 20395 sequences >= 1702 bp
	N75 stats: 75% of total sequence length is contained in the 44977 sequences >= 771 bp
	Total GC count: 48616424 bp
	GC %: 41.97 %
	Number of Ns: 0
	Ns %: 0.00 %
Global transcriptome	==> STATS_Trinity_clean_ALL_HYDNORA_FGOST.Trinity.fasta_STATS <==
	Total length of sequence: 295682445 bp
	Total number of sequences: 305031
	Average contig length is: 969 bp
	Largest contig: 19104 bp
	Shortest contig: 177 bp
	N25 stats: 25% of total sequence length is contained in the 14913 sequences >= 3464 bp
	N50 stats: 50% of total sequence length is contained in the 43599 sequences >= 1956 bp
	N75 stats: 75% of total sequence length is contained in the 102344 sequences >= 769 bp
	Total GC count: 120135116 bp
	GC %: 40.63 %
	Number of Ns: 0
	Ns %: 0.00 %

## Sheet: New Suppl Table 3
Supplementary Table 3. Annotated contigs from the global Hydnora visseri transcriptome
query	seed_ortholog	evalue	score	eggNOG_OGs	max_annot_lvl	COG_category	Description	Preferred_name	GOs	EC	KEGG_ko	KEGG_Pathway	KEGG_Module	KEGG_Reaction	KEGG_rclass	BRITE	KEGG_TC	CAZy	BiGG_Reaction	PFAMs
TRINITY_DN8_c0_g1_i10.p1	3694.POPTR_0007s08060.1	1.15e-90	281	KOG4197@1|root,KOG4197@2759|Eukaryota,37QZC@33090|Viridiplantae,3GER7@35493|Streptophyta,4JTKK@91835|fabids	35493|Streptophyta	S	Pentatricopeptide repeat-containing protein	-	GO:0003674,GO:0003676,GO:0003723,GO:0003824,GO:0004518,GO:0004519,GO:0005488,GO:0005575,GO:0005622,GO:0005623,GO:0006139,GO:0006725,GO:0006807,GO:0008150,GO:0008152,GO:0009451,GO:0009987,GO:0016070,GO:0016787,GO:0016788,GO:0034641,GO:0043170,GO:0043226,GO:0043227,GO:0043229,GO:0043231,GO:0043412,GO:0044237,GO:0044238,GO:0044424,GO:0044464,GO:0046483,GO:0071704,GO:0090304,GO:0090305,GO:0097159,GO:…	-	-	-	-	-	-	-	-	-	-	PPR,PPR_2,peroxidase
TRINITY_DN8_c0_g1_i10.p2	4432.XP_010245649.1	5.82e-53	185	KOG4197@1|root,KOG4197@2759|Eukaryota,37QZC@33090|Viridiplantae,3GER7@35493|Streptophyta	35493|Streptophyta	S	Pentatricopeptide repeat-containing protein	-	GO:0003674,GO:0003676,GO:0003723,GO:0003824,GO:0004518,GO:0004519,GO:0005488,GO:0005575,GO:0005622,GO:0005623,GO:0006139,GO:0006725,GO:0006807,GO:0008150,GO:0008152,GO:0009451,GO:0009987,GO:0016070,GO:0016787,GO:0016788,GO:0034641,GO:0043170,GO:0043226,GO:0043227,GO:0043229,GO:0043231,GO:0043412,GO:0044237,GO:0044238,GO:0044424,GO:0044464,GO:0046483,GO:0071704,GO:0090304,GO:0090305,GO:0097159,GO:…	-	-	-	-	-	-	-	-	-	-	PPR,PPR_2,peroxidase
TRINITY_DN8_c0_g1_i3.p1	4432.XP_010245649.1	4.7e-174	509	KOG4197@1|root,KOG4197@2759|Eukaryota,37QZC@33090|Viridiplantae,3GER7@35493|Streptophyta	35493|Streptophyta	S	Pentatricopeptide repeat-containing protein	-	GO:0003674,GO:0003676,GO:0003723,GO:0003824,GO:0004518,GO:0004519,GO:0005488,GO:0005575,GO:0005622,GO:0005623,GO:0006139,GO:0006725,GO:0006807,GO:0008150,GO:0008152,GO:0009451,GO:0009987,GO:0016070,GO:0016787,GO:0016788,GO:0034641,GO:0043170,GO:0043226,GO:0043227,GO:0043229,GO:0043231,GO:0043412,GO:0044237,GO:0044238,GO:0044424,GO:0044464,GO:0046483,GO:0071704,GO:0090304,GO:0090305,GO:0097159,GO:…	-	-	-	-	-	-	-	-	-	-	PPR,PPR_2,peroxidase
TRINITY_DN8_c0_g1_i4.p1	3694.POPTR_0007s08060.1	3.02e-100	307	KOG4197@1|root,KOG4197@2759|Eukaryota,37QZC@33090|Viridiplantae,3GER7@35493|Streptophyta,4JTKK@91835|fabids	35493|Streptophyta	S	Pentatricopeptide repeat-containing protein	-	GO:0003674,GO:0003676,GO:0003723,GO:0003824,GO:0004518,GO:0004519,GO:0005488,GO:0005575,GO:0005622,GO:0005623,GO:0006139,GO:0006725,GO:0006807,GO:0008150,GO:0008152,GO:0009451,GO:0009987,GO:0016070,GO:0016787,GO:0016788,GO:0034641,GO:0043170,GO:0043226,GO:0043227,GO:0043229,GO:0043231,GO:0043412,GO:0044237,GO:0044238,GO:0044424,GO:0044464,GO:0046483,GO:0071704,GO:0090304,GO:0090305,GO:0097159,GO:…	-	-	-	-	-	-	-	-	-	-	PPR,PPR_2,peroxidase
TRINITY_DN8_c0_g1_i4.p2	4432.XP_010245649.1	5.82e-53	185	KOG4197@1|root,KOG4197@2759|Eukaryota,37QZC@33090|Viridiplantae,3GER7@35493|Streptophyta	35493|Streptophyta	S	Pentatricopeptide repeat-containing protein	-	GO:0003674,GO:0003676,GO:0003723,GO:0003824,GO:0004518,GO:0004519,GO:0005488,GO:0005575,GO:0005622,GO:0005623,GO:0006139,GO:0006725,GO:0006807,GO:0008150,GO:0008152,GO:0009451,GO:0009987,GO:0016070,GO:0016787,GO:0016788,GO:0034641,GO:0043170,GO:0043226,GO:0043227,GO:0043229,GO:0043231,GO:0043412,GO:0044237,GO:0044238,GO:0044424,GO:0044464,GO:0046483,GO:0071704,GO:0090304,GO:0090305,GO:0097159,GO:…	-	-	-	-	-	-	-	-	-	-	PPR,PPR_2,peroxidase
TRINITY_DN8_c0_g1_i5.p1	4432.XP_010245649.1	5.82e-53	185	KOG4197@1|root,KOG4197@2759|Eukaryota,37QZC@33090|Viridiplantae,3GER7@35493|Streptophyta	35493|Streptophyta	S	Pentatricopeptide repeat-containing protein	-	GO:0003674,GO:0003676,GO:0003723,GO:0003824,GO:0004518,GO:0004519,GO:0005488,GO:0005575,GO:0005622,GO:0005623,GO:0006139,GO:0006725,GO:0006807,GO:0008150,GO:0008152,GO:0009451,GO:0009987,GO:0016070,GO:0016787,GO:0016788,GO:0034641,GO:0043170,GO:0043226,GO:0043227,GO:0043229,GO:0043231,GO:0043412,GO:0044237,GO:0044238,GO:0044424,GO:0044464,GO:0046483,GO:0071704,GO:0090304,GO:0090305,GO:0097159,GO:…	-	-	-	-	-	-	-	-	-	-	PPR,PPR_2,peroxidase
TRINITY_DN8_c0_g1_i7.p1	4432.XP_010245649.1	1.23e-37	143	KOG4197@1|root,KOG4197@2759|Eukaryota,37QZC@33090|Viridiplantae,3GER7@35493|Streptophyta	35493|Streptophyta	S	Pentatricopeptide repeat-containing protein	-	GO:0003674,GO:0003676,GO:0003723,GO:0003824,GO:0004518,GO:0004519,GO:0005488,GO:0005575,GO:0005622,GO:0005623,GO:0006139,GO:0006725,GO:0006807,GO:0008150,GO:0008152,GO:0009451,GO:0009987,GO:0016070,GO:0016787,GO:0016788,GO:0034641,GO:0043170,GO:0043226,GO:0043227,GO:0043229,GO:0043231,GO:0043412,GO:0044237,GO:0044238,GO:0044424,GO:0044464,GO:0046483,GO:0071704,GO:0090304,GO:0090305,GO:0097159,GO:…	-	-	-	-	-	-	-	-	-	-	PPR,PPR_2,peroxidase
TRINITY_DN8_c0_g1_i8.p1	3694.POPTR_0007s08060.1	3.28e-78	249	KOG4197@1|root,KOG4197@2759|Eukaryota,37QZC@33090|Viridiplantae,3GER7@35493|Streptophyta,4JTKK@91835|fabids	35493|Streptophyta	S	Pentatricopeptide repeat-containing protein	-	GO:0003674,GO:0003676,GO:0003723,GO:0003824,GO:0004518,GO:0004519,GO:0005488,GO:0005575,GO:0005622,GO:0005623,GO:0006139,GO:0006725,GO:0006807,GO:0008150,GO:0008152,GO:0009451,GO:0009987,GO:0016070,GO:0016787,GO:0016788,GO:0034641,GO:0043170,GO:0043226,GO:0043227,GO:0043229,GO:0043231,GO:0043412,GO:0044237,GO:0044238,GO:0044424,GO:0044464,GO:0046483,GO:0071704,GO:0090304,GO:0090305,GO:0097159,GO:…	-	-	-	-	-	-	-	-	-	-	PPR,PPR_2,peroxidase
TRINITY_DN8_c0_g1_i9.p1	4432.XP_010245649.1	2.81e-118	362	KOG4197@1|root,KOG4197@2759|Eukaryota,37QZC@33090|Viridiplantae,3GER7@35493|Streptophyta	35493|Streptophyta	S	Pentatricopeptide repeat-containing protein	-	GO:0003674,GO:0003676,GO:0003723,GO:0003824,GO:0004518,GO:0004519,GO:0005488,GO:0005575,GO:0005622,GO:0005623,GO:0006139,GO:0006725,GO:0006807,GO:0008150,GO:0008152,GO:0009451,GO:0009987,GO:0016070,GO:0016787,GO:0016788,GO:0034641,GO:0043170,GO:0043226,GO:0043227,GO:0043229,GO:0043231,GO:0043412,GO:0044237,GO:0044238,GO:0044424,GO:0044464,GO:0046483,GO:0071704,GO:0090304,GO:0090305,GO:0097159,GO:…	-	-	-	-	-	-	-	-	-	-	PPR,PPR_2,peroxidase
TRINITY_DN8_c1_g2_i1.p1	218851.Aquca_001_00855.1	6.21e-219	632	KOG4197@1|root,KOG4197@2759|Eukaryota,37ICS@33090|Viridiplantae,3GGTJ@35493|Streptophyta	35493|Streptophyta	S	Pentatricopeptide repeat-containing protein At4g19191	-	GO:0003674,GO:0003676,GO:0003723,GO:0003824,GO:0004518,GO:0004519,GO:0005488,GO:0005575,GO:0005622,GO:0005623,GO:0006139,GO:0006725,GO:0006807,GO:0008150,GO:0008152,GO:0009451,GO:0009987,GO:0016070,GO:0016787,GO:0016788,GO:0034641,GO:0043170,GO:0043226,GO:0043227,GO:0043229,GO:0043231,GO:0043412,GO:0044237,GO:0044238,GO:0044424,GO:0044464,GO:0046483,GO:0071704,GO:0090304,GO:0090305,GO:0097159,GO:…	-	ko:K06066	ko04330,map04330	-	-	-	ko00000,ko00001	-	-	-	PPR,PPR_2,PPR_3
TRINITY_DN8_c1_g2_i5.p1	218851.Aquca_001_00855.1	1.83e-235	675	KOG4197@1|root,KOG4197@2759|Eukaryota,37ICS@33090|Viridiplantae,3GGTJ@35493|Streptophyta	35493|Streptophyta	S	Pentatricopeptide repeat-containing protein At4g19191	-	GO:0003674,GO:0003676,GO:0003723,GO:0003824,GO:0004518,GO:0004519,GO:0005488,GO:0005575,GO:0005622,GO:0005623,GO:0006139,GO:0006725,GO:0006807,GO:0008150,GO:0008152,GO:0009451,GO:0009987,GO:0016070,GO:0016787,GO:0016788,GO:0034641,GO:0043170,GO:0043226,GO:0043227,GO:0043229,GO:0043231,GO:0043412,GO:0044237,GO:0044238,GO:0044424,GO:0044464,GO:0046483,GO:0071704,GO:0090304,GO:0090305,GO:0097159,GO:…	-	ko:K06066	ko04330,map04330	-	-	-	ko00000,ko00001	-	-	-	PPR,PPR_2,PPR_3
TRINITY_DN8_c1_g3_i1.p1	85681.XP_006438846.1	3.7e-232	672	KOG4197@1|root,KOG4197@2759|Eukaryota,37K4Q@33090|Viridiplantae,3GBNX@35493|Streptophyta	35493|Streptophyta	S	Pentatricopeptide repeat-containing protein	-	GO:0003674,GO:0003676,GO:0003723,GO:0003824,GO:0004518,GO:0004519,GO:0005488,GO:0005575,GO:0005622,GO:0005623,GO:0006139,GO:0006725,GO:0006807,GO:0008150,GO:0008152,GO:0009451,GO:0009987,GO:0016070,GO:0016787,GO:0016788,GO:0034641,GO:0043170,GO:0043226,GO:0043227,GO:0043229,GO:0043231,GO:0043412,GO:0044237,GO:0044238,GO:0044424,GO:0044464,GO:0046483,GO:0071704,GO:0090304,GO:0090305,GO:0097159,GO:…	-	-	-	-	-	-	-	-	-	-	DYW_deaminase,PPR,PPR_2
TRINITY_DN18_c0_g1_i10.p1	4432.XP_010254530.1	3.6e-188	537	28JSQ@1|root,2QUG0@2759|Eukaryota,37KUK@33090|Viridiplantae,3G7FI@35493|Streptophyta	35493|Streptophyta	G	At1g04910-like	-	-	-	-	-	-	-	-	-	-	-	-	O-FucT
TRINITY_DN18_c0_g1_i3.p1	4432.XP_010254530.1	2.81e-90	283	28JSQ@1|root,2QUG0@2759|Eukaryota,37KUK@33090|Viridiplantae,3G7FI@35493|Streptophyta	35493|Streptophyta	G	At1g04910-like	-	-	-	-	-	-	-	-	-	-	-	-	O-FucT
TRINITY_DN18_c0_g1_i4.p1	102107.XP_008236135.1	1.91e-81	257	28JSQ@1|root,2QUG0@2759|Eukaryota,37KUK@33090|Viridiplantae,3G7FI@35493|Streptophyta,4JKVM@91835|fabids	35493|Streptophyta	G	GDP-fucose protein O-fucosyltransferase	-	-	-	-	-	-	-	-	-	-	-	-	O-FucT
TRINITY_DN18_c0_g1_i7.p1	4432.XP_010254530.1	2.81e-90	283	28JSQ@1|root,2QUG0@2759|Eukaryota,37KUK@33090|Viridiplantae,3G7FI@35493|Streptophyta	35493|Streptophyta	G	At1g04910-like	-	-	-	-	-	-	-	-	-	-	-	-	O-FucT
TRINITY_DN18_c0_g1_i7.p2	102107.XP_008236135.1	8.7e-126	372	28JSQ@1|root,2QUG0@2759|Eukaryota,37KUK@33090|Viridiplantae,3G7FI@35493|Streptophyta,4JKVM@91835|fabids	35493|Streptophyta	G	GDP-fucose protein O-fucosyltransferase	-	-	-	-	-	-	-	-	-	-	-	-	O-FucT
TRINITY_DN18_c0_g1_i9.p1	225117.XP_009364251.1	2.96e-122	365	28JSQ@1|root,2QUG0@2759|Eukaryota,37KUK@33090|Viridiplantae,3G7FI@35493|Streptophyta,4JKVM@91835|fabids	35493|Streptophyta	G	GDP-fucose protein O-fucosyltransferase	-	-	-	-	-	-	-	-	-	-	-	-	O-FucT
TRINITY_DN28_c0_g1_i12.p1	42345.XP_008781773.1	5.33e-88	268	COG5078@1|root,KOG0423@2759|Eukaryota,37KDU@33090|Viridiplantae,3GCNI@35493|Streptophyta,3KYST@4447|Liliopsida	35493|Streptophyta	O	Belongs to the ubiquitin-conjugating enzyme family	UBC22	GO:0000209,GO:0003674,GO:0003824,GO:0004842,GO:0005488,GO:0005515,GO:0005575,GO:0005622,GO:0005623,GO:0005634,GO:0005737,GO:0006464,GO:0006508,GO:0006511,GO:0006807,GO:0008150,GO:0008152,GO:0009056,GO:0009057,GO:0009987,GO:0016567,GO:0016740,GO:0019538,GO:0019787,GO:0019899,GO:0019941,GO:0030163,GO:0031625,GO:0032446,GO:0036211,GO:0043170,GO:0043226,GO:0043227,GO:0043229,GO:0043231,GO:0043412,GO:…	2.3.2.23	ko:K10583	ko04120,map04120	-	-	-	ko00000,ko00001,ko01000,ko04121	-	-	-	UQ_con
TRINITY_DN28_c0_g1_i14.p1	42345.XP_008781773.1	4.02e-121	352	COG5078@1|root,KOG0423@2759|Eukaryota,37KDU@33090|Viridiplantae,3GCNI@35493|Streptophyta,3KYST@4447|Liliopsida	35493|Streptophyta	O	Belongs to the ubiquitin-conjugating enzyme family	UBC22	GO:0000209,GO:0003674,GO:0003824,GO:0004842,GO:0005488,GO:0005515,GO:0005575,GO:0005622,GO:0005623,GO:0005634,GO:0005737,GO:0006464,GO:0006508,GO:0006511,GO:0006807,GO:0008150,GO:0008152,GO:0009056,GO:0009057,GO:0009987,GO:0016567,GO:0016740,GO:0019538,GO:0019787,GO:0019899,GO:0019941,GO:0030163,GO:0031625,GO:0032446,GO:0036211,GO:0043170,GO:0043226,GO:0043227,GO:0043229,GO:0043231,GO:0043412,GO:…	2.3.2.23	ko:K10583	ko04120,map04120	-	-	-	ko00000,ko00001,ko01000,ko04121	-	-	-	UQ_con
TRINITY_DN28_c0_g1_i23.p1	42345.XP_008781773.1	5.33e-88	268	COG5078@1|root,KOG0423@2759|Eukaryota,37KDU@33090|Viridiplantae,3GCNI@35493|Streptophyta,3KYST@4447|Liliopsida	35493|Streptophyta	O	Belongs to the ubiquitin-conjugating enzyme family	UBC22	GO:0000209,GO:0003674,GO:0003824,GO:0004842,GO:0005488,GO:0005515,GO:0005575,GO:0005622,GO:0005623,GO:0005634,GO:0005737,GO:0006464,GO:0006508,GO:0006511,GO:0006807,GO:0008150,GO:0008152,GO:0009056,GO:0009057,GO:0009987,GO:0016567,GO:0016740,GO:0019538,GO:0019787,GO:0019899,GO:0019941,GO:0030163,GO:0031625,GO:0032446,GO:0036211,GO:0043170,GO:0043226,GO:0043227,GO:0043229,GO:0043231,GO:0043412,GO:…	2.3.2.23	ko:K10583	ko04120,map04120	-	-	-	ko00000,ko00001,ko01000,ko04121	-	-	-	UQ_con
TRINITY_DN28_c0_g1_i30.p1	42345.XP_008781773.1	5.33e-88	268	COG5078@1|root,KOG0423@2759|Eukaryota,37KDU@33090|Viridiplantae,3GCNI@35493|Streptophyta,3KYST@4447|Liliopsida	35493|Streptophyta	O	Belongs to the ubiquitin-conjugating enzyme family	UBC22	GO:0000209,GO:0003674,GO:0003824,GO:0004842,GO:0005488,GO:0005515,GO:0005575,GO:0005622,GO:0005623,GO:0005634,GO:0005737,GO:0006464,GO:0006508,GO:0006511,GO:0006807,GO:0008150,GO:0008152,GO:0009056,GO:0009057,GO:0009987,GO:0016567,GO:0016740,GO:0019538,GO:0019787,GO:0019899,GO:0019941,GO:0030163,GO:0031625,GO:0032446,GO:0036211,GO:0043170,GO:0043226,GO:0043227,GO:0043229,GO:0043231,GO:0043412,GO:…	2.3.2.23	ko:K10583	ko04120,map04120	-	-	-	ko00000,ko00001,ko01000,ko04121	-	-	-	UQ_con
TRINITY_DN85_c0_g1_i1.p1	4113.PGSC0003DMT400043101	0	988	COG0513@1|root,KOG0333@2759|Eukaryota,37HJW@33090|Viridiplantae,3GACH@35493|Streptophyta,44BMA@71274|asterids	35493|Streptophyta	A	ATP-dependent RNA helicase	-	GO:0000375,GO:0003674,GO:0003724,GO:0003824,GO:0004004,GO:0004386,GO:0005575,GO:0005622,GO:0005623,GO:0005634,GO:0005681,GO:0005682,GO:0005730,GO:0005737,GO:0006139,GO:0006396,GO:0006725,GO:0006807,GO:0008026,GO:0008150,GO:0008152,GO:0008186,GO:0008380,GO:0009987,GO:0010467,GO:0010501,GO:0016070,GO:0016462,GO:0016787,GO:0016817,GO:0016818,GO:0016887,GO:0017111,GO:0030532,GO:0031974,GO:0031981,GO:…	3.6.4.13	ko:K12858	ko03040,map03040	M00354	-	-	ko00000,ko00001,ko00002,ko01000,ko03041	-	-	-	DEAD,Helicase_C
TRINITY_DN85_c0_g1_i2.p1	218851.Aquca_017_00247.1	8.02e-313	866	COG0513@1|root,KOG0333@2759|Eukaryota,37HJW@33090|Viridiplantae,3GACH@35493|Streptophyta	35493|Streptophyta	A	Belongs to the DEAD box helicase family	-	GO:0000375,GO:0003674,GO:0003724,GO:0003824,GO:0004004,GO:0004386,GO:0005575,GO:0005622,GO:0005623,GO:0005634,GO:0005681,GO:0005682,GO:0005730,GO:0005737,GO:0006139,GO:0006396,GO:0006725,GO:0006807,GO:0008026,GO:0008150,GO:0008152,GO:0008186,GO:0008380,GO:0009987,GO:0010467,GO:0010501,GO:0016070,GO:0016462,GO:0016787,GO:0016817,GO:0016818,GO:0016887,GO:0017111,GO:0030532,GO:0031974,GO:0031981,GO:…	3.6.4.13	ko:K12858	ko03040,map03040	M00354	-	-	ko00000,ko00001,ko00002,ko01000,ko03041	-	-	-	DEAD,Helicase_C
TRINITY_DN38_c0_g1_i102.p1	4432.XP_010253241.1	0	1076	28NWC@1|root,2QVGG@2759|Eukaryota,37K9P@33090|Viridiplantae,3GGSB@35493|Streptophyta	35493|Streptophyta	-	-	-	-	-	-	-	-	-	-	-	-	-	-	-
TRINITY_DN38_c0_g1_i103.p1	4432.XP_010253241.1	0	1076	28NWC@1|root,2QVGG@2759|Eukaryota,37K9P@33090|Viridiplantae,3GGSB@35493|Streptophyta	35493|Streptophyta	-	-	-	-	-	-	-	-	-	-	-	-	-	-	-
TRINITY_DN38_c0_g1_i106.p1	4432.XP_010253241.1	1.88e-144	449	28NWC@1|root,2QVGG@2759|Eukaryota,37K9P@33090|Viridiplantae,3GGSB@35493|Streptophyta	35493|Streptophyta	-	-	-	-	-	-	-	-	-	-	-	-	-	-	-
TRINITY_DN38_c0_g1_i11.p1	4432.XP_010253241.1	0	1186	28NWC@1|root,2QVGG@2759|Eukaryota,37K9P@33090|Viridiplantae,3GGSB@35493|Streptophyta	35493|Streptophyta	-	-	-	-	-	-	-	-	-	-	-	-	-	-	-
TRINITY_DN38_c0_g1_i15.p1	4432.XP_010253241.1	8.06e-244	714	28NWC@1|root,2QVGG@2759|Eukaryota,37K9P@33090|Viridiplantae,3GGSB@35493|Streptophyta	35493|Streptophyta	-	-	-	-	-	-	-	-	-	-	-	-	-	-	-
TRINITY_DN38_c0_g1_i19.p1	4432.XP_010253241.1	0	920	28NWC@1|root,2QVGG@2759|Eukaryota,37K9P@33090|Viridiplantae,3GGSB@35493|Streptophyta	35493|Streptophyta	-	-	-	-	-	-	-	-	-	-	-	-	-	-	-
TRINITY_DN38_c0_g1_i24.p1	4432.XP_010253241.1	0	1101	28NWC@1|root,2QVGG@2759|Eukaryota,37K9P@33090|Viridiplantae,3GGSB@35493|Streptophyta	35493|Streptophyta	-	-	-	-	-	-	-	-	-	-	-	-	-	-	-
TRINITY_DN38_c0_g1_i3.p1	4432.XP_010253241.1	0	941	28NWC@1|root,2QVGG@2759|Eukaryota,37K9P@33090|Viridiplantae,3GGSB@35493|Streptophyta	35493|Streptophyta	-	-	-	-	-	-	-	-	-	-	-	-	-	-	-
TRINITY_DN38_c0_g1_i35.p1	4432.XP_010253241.1	0	1180	28NWC@1|root,2QVGG@2759|Eukaryota,37K9P@33090|Viridiplantae,3GGSB@35493|Streptophyta	35493|Streptophyta	-	-	-	-	-	-	-	-	-	-	-	-	-	-	-
TRINITY_DN38_c0_g1_i43.p1	4432.XP_010253241.1	0	1101	28NWC@1|root,2QVGG@2759|Eukaryota,37K9P@33090|Viridiplantae,3GGSB@35493|Streptophyta	35493|Streptophyta	-	-	-	-	-	-	-	-	-	-	-	-	-	-	-
TRINITY_DN38_c0_g1_i48.p1	4432.XP_010253241.1	5.86e-197	592	28NWC@1|root,2QVGG@2759|Eukaryota,37K9P@33090|Viridiplantae,3GGSB@35493|Streptophyta	35493|Streptophyta	-	-	-	-	-	-	-	-	-	-	-	-	-	-	-
TRINITY_DN38_c0_g1_i54.p1	4432.XP_010253241.1	0	941	28NWC@1|root,2QVGG@2759|Eukaryota,37K9P@33090|Viridiplantae,3GGSB@35493|Streptophyta	35493|Streptophyta	-	-	-	-	-	-	-	-	-	-	-	-	-	-	-
TRINITY_DN38_c0_g1_i55.p1	4432.XP_010253241.1	1.37e-316	914	28NWC@1|root,2QVGG@2759|Eukaryota,37K9P@33090|Viridiplantae,3GGSB@35493|Streptophyta	35493|Streptophyta	-	-	-	-	-	-	-	-	-	-	-	-	-	-	-
TRINITY_DN38_c0_g1_i64.p1	3847.GLYMA18G52540.2	4.22e-68	235	28NWC@1|root,2QVGG@2759|Eukaryota,37K9P@33090|Viridiplantae,3GGSB@35493|Streptophyta,4JKV9@91835|fabids	35493|Streptophyta	-	-	-	-	-	-	-	-	-	-	-	-	-	-	-
TRINITY_DN38_c0_g1_i64.p2	4081.Solyc06g042960.1.1	7.87e-12	72	28NWC@1|root,2QVGG@2759|Eukaryota,37K9P@33090|Viridiplantae,3GPAK@35493|Streptophyta,44SH1@71274|asterids	35493|Streptophyta	-	-	-	-	-	-	-	-	-	-	-	-	-	-	-
TRINITY_DN38_c0_g1_i70.p1	4432.XP_010253241.1	1.88e-144	449	28NWC@1|root,2QVGG@2759|Eukaryota,37K9P@33090|Viridiplantae,3GGSB@35493|Streptophyta	35493|Streptophyta	-	-	-	-	-	-	-	-	-	-	-	-	-	-	-
TRINITY_DN38_c0_g1_i74.p1	4432.XP_010253241.1	0	1070	28NWC@1|root,2QVGG@2759|Eukaryota,37K9P@33090|Viridiplantae,3GGSB@35493|Streptophyta	35493|Streptophyta	-	-	-	-	-	-	-	-	-	-	-	-	-	-	-
TRINITY_DN30_c0_g1_i108.p1	42345.XP_008804056.1	7.75e-268	781	COG1131@1|root,KOG0065@2759|Eukaryota,37RAP@33090|Viridiplantae,3G7N3@35493|Streptophyta,3KXWH@4447|Liliopsida	35493|Streptophyta	Q	Belongs to the ABC transporter superfamily. ABCG family. PDR (TC 3.A.1.205) subfamily	-	GO:0003674,GO:0003824,GO:0005215,GO:0005575,GO:0005623,GO:0005886,GO:0006810,GO:0006855,GO:0007275,GO:0008150,GO:0015399,GO:0015405,GO:0015893,GO:0016020,GO:0016021,GO:0016462,GO:0016787,GO:0016817,GO:0016818,GO:0016887,GO:0017111,GO:0022804,GO:0022857,GO:0031224,GO:0032501,GO:0032502,GO:0042221,GO:0042335,GO:0042493,GO:0042623,GO:0042626,GO:0043492,GO:0044425,GO:0044464,GO:0048856,GO:0050896,GO:…	-	-	-	-	-	-	-	-	-	-	ABC2_membrane,ABC_tran,ABC_trans_N,PDR_assoc
TRINITY_DN30_c0_g1_i108.p2	4432.XP_010249907.1	1.75e-196	588	COG1131@1|root,KOG0065@2759|Eukaryota,37RAP@33090|Viridiplantae,3G7N3@35493|Streptophyta	35493|Streptophyta	Q	Belongs to the ABC transporter superfamily. ABCG family. PDR (TC 3.A.1.205) subfamily	-	GO:0003674,GO:0003824,GO:0005215,GO:0005575,GO:0005623,GO:0005886,GO:0006810,GO:0006855,GO:0007275,GO:0008150,GO:0015399,GO:0015405,GO:0015893,GO:0016020,GO:0016021,GO:0016462,GO:0016787,GO:0016817,GO:0016818,GO:0016887,GO:0017111,GO:0022804,GO:0022857,GO:0031224,GO:0032501,GO:0032502,GO:0042221,GO:0042335,GO:0042493,GO:0042623,GO:0042626,GO:0043492,GO:0044425,GO:0044464,GO:0048856,GO:0050896,GO:…	-	-	-	-	-	-	-	-	-	-	ABC2_membrane,ABC_tran,ABC_trans_N,PDR_assoc
TRINITY_DN30_c0_g1_i108.p3	3750.XP_008362921.1	4.93e-52	186	COG1131@1|root,KOG0065@2759|Eukaryota,37RAP@33090|Viridiplantae,3G7N3@35493|Streptophyta,4JMSR@91835|fabids	35493|Streptophyta	Q	Belongs to the ABC transporter superfamily. ABCG family. PDR (TC 3.A.1.205) subfamily	-	GO:0003674,GO:0003824,GO:0005215,GO:0005575,GO:0005623,GO:0005886,GO:0006810,GO:0006855,GO:0007275,GO:0008150,GO:0015399,GO:0015405,GO:0015893,GO:0016020,GO:0016021,GO:0016462,GO:0016787,GO:0016817,GO:0016818,GO:0016887,GO:0017111,GO:0022804,GO:0022857,GO:0031224,GO:0032501,GO:0032502,GO:0042221,GO:0042335,GO:0042493,GO:0042623,GO:0042626,GO:0043492,GO:0044425,GO:0044464,GO:0048856,GO:0050896,GO:…	-	-	-	-	-	-	-	-	-	-	ABC2_membrane,ABC_tran,ABC_trans_N,PDR_assoc
TRINITY_DN30_c0_g1_i108.p4	4006.Lus10043305	8.4e-96	285	COG1131@1|root,KOG0065@2759|Eukaryota,37RAP@33090|Viridiplantae,3G7N3@35493|Streptophyta,4JMSR@91835|fabids	35493|Streptophyta	Q	Belongs to the ABC transporter superfamily. ABCG family. PDR (TC 3.A.1.205) subfamily	-	GO:0003674,GO:0003824,GO:0005215,GO:0005575,GO:0005623,GO:0005886,GO:0006810,GO:0006855,GO:0007275,GO:0008150,GO:0015399,GO:0015405,GO:0015893,GO:0016020,GO:0016021,GO:0016462,GO:0016787,GO:0016817,GO:0016818,GO:0016887,GO:0017111,GO:0022804,GO:0022857,GO:0031224,GO:0032501,GO:0032502,GO:0042221,GO:0042335,GO:0042493,GO:0042623,GO:0042626,GO:0043492,GO:0044425,GO:0044464,GO:0048856,GO:0050896,GO:…	-	-	-	-	-	-	-	-	-	-	ABC2_membrane,ABC_tran,ABC_trans_N,PDR_assoc
TRINITY_DN30_c0_g1_i112.p1	218851.Aquca_001_00641.1	6.1e-231	680	COG1131@1|root,KOG0065@2759|Eukaryota,37RAP@33090|Viridiplantae,3G7N3@35493|Streptophyta	35493|Streptophyta	Q	Belongs to the ABC transporter superfamily. ABCG family. PDR (TC 3.A.1.205) subfamily	-	GO:0003674,GO:0003824,GO:0005215,GO:0005575,GO:0005623,GO:0005886,GO:0006810,GO:0006855,GO:0007275,GO:0008150,GO:0015399,GO:0015405,GO:0015893,GO:0016020,GO:0016021,GO:0016462,GO:0016787,GO:0016817,GO:0016818,GO:0016887,GO:0017111,GO:0022804,GO:0022857,GO:0031224,GO:0032501,GO:0032502,GO:0042221,GO:0042335,GO:0042493,GO:0042623,GO:0042626,GO:0043492,GO:0044425,GO:0044464,GO:0048856,GO:0050896,GO:…	-	-	-	-	-	-	-	-	-	-	ABC2_membrane,ABC_tran,ABC_trans_N,PDR_assoc
TRINITY_DN30_c0_g1_i112.p2	4432.XP_010249907.1	1.75e-196	588	COG1131@1|root,KOG0065@2759|Eukaryota,37RAP@33090|Viridiplantae,3G7N3@35493|Streptophyta	35493|Streptophyta	Q	Belongs to the ABC transporter superfamily. ABCG family. PDR (TC 3.A.1.205) subfamily	-	GO:0003674,GO:0003824,GO:0005215,GO:0005575,GO:0005623,GO:0005886,GO:0006810,GO:0006855,GO:0007275,GO:0008150,GO:0015399,GO:0015405,GO:0015893,GO:0016020,GO:0016021,GO:0016462,GO:0016787,GO:0016817,GO:0016818,GO:0016887,GO:0017111,GO:0022804,GO:0022857,GO:0031224,GO:0032501,GO:0032502,GO:0042221,GO:0042335,GO:0042493,GO:0042623,GO:0042626,GO:0043492,GO:0044425,GO:0044464,GO:0048856,GO:0050896,GO:…	-	-	-	-	-	-	-	-	-	-	ABC2_membrane,ABC_tran,ABC_trans_N,PDR_assoc
TRINITY_DN30_c0_g1_i112.p3	3750.XP_008362921.1	6.87e-52	186	COG1131@1|root,KOG0065@2759|Eukaryota,37RAP@33090|Viridiplantae,3G7N3@35493|Streptophyta,4JMSR@91835|fabids	35493|Streptophyta	Q	Belongs to the ABC transporter superfamily. ABCG family. PDR (TC 3.A.1.205) subfamily	-	GO:0003674,GO:0003824,GO:0005215,GO:0005575,GO:0005623,GO:0005886,GO:0006810,GO:0006855,GO:0007275,GO:0008150,GO:0015399,GO:0015405,GO:0015893,GO:0016020,GO:0016021,GO:0016462,GO:0016787,GO:0016817,GO:0016818,GO:0016887,GO:0017111,GO:0022804,GO:0022857,GO:0031224,GO:0032501,GO:0032502,GO:0042221,GO:0042335,GO:0042493,GO:0042623,GO:0042626,GO:0043492,GO:0044425,GO:0044464,GO:0048856,GO:0050896,GO:…	-	-	-	-	-	-	-	-	-	-	ABC2_membrane,ABC_tran,ABC_trans_N,PDR_assoc
TRINITY_DN30_c0_g1_i112.p4	3750.XP_008352287.1	2.37e-50	181	COG1131@1|root,KOG0065@2759|Eukaryota,37RAP@33090|Viridiplantae,3G7N3@35493|Streptophyta,4JMSR@91835|fabids	35493|Streptophyta	Q	Belongs to the ABC transporter superfamily. ABCG family. PDR (TC 3.A.1.205) subfamily	-	GO:0003674,GO:0003824,GO:0005215,GO:0005575,GO:0005623,GO:0005886,GO:0006810,GO:0006855,GO:0007275,GO:0008150,GO:0015399,GO:0015405,GO:0015893,GO:0016020,GO:0016021,GO:0016462,GO:0016787,GO:0016817,GO:0016818,GO:0016887,GO:0017111,GO:0022804,GO:0022857,GO:0031224,GO:0032501,GO:0032502,GO:0042221,GO:0042335,GO:0042493,GO:0042623,GO:0042626,GO:0043492,GO:0044425,GO:0044464,GO:0048856,GO:0050896,GO:…	-	-	-	-	-	-	-	-	-	-	ABC2_membrane,ABC_tran,ABC_trans_N,PDR_assoc
TRINITY_DN30_c0_g1_i12.p1	38727.Pavir.J25945.1.p	8.75e-115	363	COG1131@1|root,KOG0065@2759|Eukaryota,37RAP@33090|Viridiplantae,3G7N3@35493|Streptophyta,3KXWH@4447|Liliopsida,3IAW4@38820|Poales	35493|Streptophyta	Q	Belongs to the ABC transporter superfamily. ABCG family. PDR (TC 3.A.1.205) subfamily	-	GO:0003674,GO:0003824,GO:0005215,GO:0005575,GO:0005623,GO:0005886,GO:0006810,GO:0006855,GO:0007275,GO:0008150,GO:0015399,GO:0015405,GO:0015893,GO:0016020,GO:0016021,GO:0016462,GO:0016787,GO:0016817,GO:0016818,GO:0016887,GO:0017111,GO:0022804,GO:0022857,GO:0031224,GO:0032501,GO:0032502,GO:0042221,GO:0042335,GO:0042493,GO:0042623,GO:0042626,GO:0043492,GO:0044425,GO:0044464,GO:0048856,GO:0050896,GO:…	-	-	-	-	-	-	-	-	-	-	ABC2_membrane,ABC_tran,ABC_trans_N,PDR_assoc
TRINITY_DN30_c0_g1_i121.p1	4432.XP_010249907.1	3.34e-283	820	COG1131@1|root,KOG0065@2759|Eukaryota,37RAP@33090|Viridiplantae,3G7N3@35493|Streptophyta	35493|Streptophyta	Q	Belongs to the ABC transporter superfamily. ABCG family. PDR (TC 3.A.1.205) subfamily	-	GO:0003674,GO:0003824,GO:0005215,GO:0005575,GO:0005623,GO:0005886,GO:0006810,GO:0006855,GO:0007275,GO:0008150,GO:0015399,GO:0015405,GO:0015893,GO:0016020,GO:0016021,GO:0016462,GO:0016787,GO:0016817,GO:0016818,GO:0016887,GO:0017111,GO:0022804,GO:0022857,GO:0031224,GO:0032501,GO:0032502,GO:0042221,GO:0042335,GO:0042493,GO:0042623,GO:0042626,GO:0043492,GO:0044425,GO:0044464,GO:0048856,GO:0050896,GO:…	-	-	-	-	-	-	-	-	-	-	ABC2_membrane,ABC_tran,ABC_trans_N,PDR_assoc
TRINITY_DN30_c0_g1_i14.p1	218851.Aquca_001_00641.1	0	1087	COG1131@1|root,KOG0065@2759|Eukaryota,37RAP@33090|Viridiplantae,3G7N3@35493|Streptophyta	35493|Streptophyta	Q	Belongs to the ABC transporter superfamily. ABCG family. PDR (TC 3.A.1.205) subfamily	-	GO:0003674,GO:0003824,GO:0005215,GO:0005575,GO:0005623,GO:0005886,GO:0006810,GO:0006855,GO:0007275,GO:0008150,GO:0015399,GO:0015405,GO:0015893,GO:0016020,GO:0016021,GO:0016462,GO:0016787,GO:0016817,GO:0016818,GO:0016887,GO:0017111,GO:0022804,GO:0022857,GO:0031224,GO:0032501,GO:0032502,GO:0042221,GO:0042335,GO:0042493,GO:0042623,GO:0042626,GO:0043492,GO:0044425,GO:0044464,GO:0048856,GO:0050896,GO:…	-	-	-	-	-	-	-	-	-	-	ABC2_membrane,ABC_tran,ABC_trans_N,PDR_assoc
TRINITY_DN30_c0_g1_i14.p2	4432.XP_010249907.1	New	588	COG1131@1|root,KOG0065@2759|Eukaryota,37RAP@33090|Viridiplantae,3G7N3@35493|Streptophyta	35493|Streptophyta	Q	Belongs to the ABC transporter superfamily. ABCG family. PDR (TC 3.A.1.205) subfamily	-	GO:0003674,GO:0003824,GO:0005215,GO:0005575,GO:0005623,GO:0005886,GO:0006810,GO:0006855,GO:0007275,GO:0008150,GO:0015399,GO:0015405,GO:0015893,GO:0016020,GO:0016021,GO:0016462,GO:0016787,GO:0016817,GO:0016818,GO:0016887,GO:0017111,GO:0022804,GO:0022857,GO:0031224,GO:0032501,GO:0032502,GO:0042221,GO:0042335,GO:0042493,GO:0042623,GO:0042626,GO:0043492,GO:0044425,GO:0044464,GO:0048856,GO:0050896,GO:…	-	-	-	-	-	-	-	-	-	-	ABC2_membrane,ABC_tran,ABC_trans_N,PDR_assoc
TRINITY_DN30_c0_g1_i143.p1	218851.Aquca_001_00641.1	2e-202	603	COG1131@1|root,KOG0065@2759|Eukaryota,37RAP@33090|Viridiplantae,3G7N3@35493|Streptophyta	35493|Streptophyta	Q	Belongs to the ABC transporter superfamily. ABCG family. PDR (TC 3.A.1.205) subfamily	-	GO:0003674,GO:0003824,GO:0005215,GO:0005575,GO:0005623,GO:0005886,GO:0006810,GO:0006855,GO:0007275,GO:0008150,GO:0015399,GO:0015405,GO:0015893,GO:0016020,GO:0016021,GO:0016462,GO:0016787,GO:0016817,GO:0016818,GO:0016887,GO:0017111,GO:0022804,GO:0022857,GO:0031224,GO:0032501,GO:0032502,GO:0042221,GO:0042335,GO:0042493,GO:0042623,GO:0042626,GO:0043492,GO:0044425,GO:0044464,GO:0048856,GO:0050896,GO:…	-	-	-	-	-	-	-	-	-	-	ABC2_membrane,ABC_tran,ABC_trans_N,PDR_assoc
TRINITY_DN30_c0_g1_i143.p2	4432.XP_010249907.1	4.59e-175	530	COG1131@1|root,KOG0065@2759|Eukaryota,37RAP@33090|Viridiplantae,3G7N3@35493|Streptophyta	35493|Streptophyta	Q	Belongs to the ABC transporter superfamily. ABCG family. PDR (TC 3.A.1.205) subfamily	-	GO:0003674,GO:0003824,GO:0005215,GO:0005575,GO:0005623,GO:0005886,GO:0006810,GO:0006855,GO:0007275,GO:0008150,GO:0015399,GO:0015405,GO:0015893,GO:0016020,GO:0016021,GO:0016462,GO:0016787,GO:0016817,GO:0016818,GO:0016887,GO:0017111,GO:0022804,GO:0022857,GO:0031224,GO:0032501,GO:0032502,GO:0042221,GO:0042335,GO:0042493,GO:0042623,GO:0042626,GO:0043492,GO:0044425,GO:0044464,GO:0048856,GO:0050896,GO:…	-	-	-	-	-	-	-	-	-	-	ABC2_membrane,ABC_tran,ABC_trans_N,PDR_assoc
TRINITY_DN30_c0_g1_i143.p3	3750.XP_008362921.1	4.93e-52	186	COG1131@1|root,KOG0065@2759|Eukaryota,37RAP@33090|Viridiplantae,3G7N3@35493|Streptophyta,4JMSR@91835|fabids	35493|Streptophyta	Q	Belongs to the ABC transporter superfamily. ABCG family. PDR (TC 3.A.1.205) subfamily	-	GO:0003674,GO:0003824,GO:0005215,GO:0005575,GO:0005623,GO:0005886,GO:0006810,GO:0006855,GO:0007275,GO:0008150,GO:0015399,GO:0015405,GO:0015893,GO:0016020,GO:0016021,GO:0016462,GO:0016787,GO:0016817,GO:0016818,GO:0016887,GO:0017111,GO:0022804,GO:0022857,GO:0031224,GO:0032501,GO:0032502,GO:0042221,GO:0042335,GO:0042493,GO:0042623,GO:0042626,GO:0043492,GO:0044425,GO:0044464,GO:0048856,GO:0050896,GO:…	-	-	-	-	-	-	-	-	-	-	ABC2_membrane,ABC_tran,ABC_trans_N,PDR_assoc
TRINITY_DN30_c0_g1_i159.p1	42345.XP_008804056.1	5.47e-267	780	COG1131@1|root,KOG0065@2759|Eukaryota,37RAP@33090|Viridiplantae,3G7N3@35493|Streptophyta,3KXWH@4447|Liliopsida	35493|Streptophyta	Q	Belongs to the ABC transporter superfamily. ABCG family. PDR (TC 3.A.1.205) subfamily	-	GO:0003674,GO:0003824,GO:0005215,GO:0005575,GO:0005623,GO:0005886,GO:0006810,GO:0006855,GO:0007275,GO:0008150,GO:0015399,GO:0015405,GO:0015893,GO:0016020,GO:0016021,GO:0016462,GO:0016787,GO:0016817,GO:0016818,GO:0016887,GO:0017111,GO:0022804,GO:0022857,GO:0031224,GO:0032501,GO:0032502,GO:0042221,GO:0042335,GO:0042493,GO:0042623,GO:0042626,GO:0043492,GO:0044425,GO:0044464,GO:0048856,GO:0050896,GO:…	-	-	-	-	-	-	-	-	-	-	ABC2_membrane,ABC_tran,ABC_trans_N,PDR_assoc
TRINITY_DN30_c0_g1_i159.p2	4432.XP_010249907.1	1.75e-196	588	COG1131@1|root,KOG0065@2759|Eukaryota,37RAP@33090|Viridiplantae,3G7N3@35493|Streptophyta	35493|Streptophyta	Q	Belongs to the ABC transporter superfamily. ABCG family. PDR (TC 3.A.1.205) subfamily	-	GO:0003674,GO:0003824,GO:0005215,GO:0005575,GO:0005623,GO:0005886,GO:0006810,GO:0006855,GO:0007275,GO:0008150,GO:0015399,GO:0015405,GO:0015893,GO:0016020,GO:0016021,GO:0016462,GO:0016787,GO:0016817,GO:0016818,GO:0016887,GO:0017111,GO:0022804,GO:0022857,GO:0031224,GO:0032501,GO:0032502,GO:0042221,GO:0042335,GO:0042493,GO:0042623,GO:0042626,GO:0043492,GO:0044425,GO:0044464,GO:0048856,GO:0050896,GO:…	-	-	-	-	-	-	-	-	-	-	ABC2_membrane,ABC_tran,ABC_trans_N,PDR_assoc
TRINITY_DN30_c0_g1_i159.p3	3750.XP_008362921.1	4.93e-52	186	COG1131@1|root,KOG0065@2759|Eukaryota,37RAP@33090|Viridiplantae,3G7N3@35493|Streptophyta,4JMSR@91835|fabids	35493|Streptophyta	Q	Belongs to the ABC transporter superfamily. ABCG family. PDR (TC 3.A.1.205) subfamily	-	GO:0003674,GO:0003824,GO:0005215,GO:0005575,GO:0005623,GO:0005886,GO:0006810,GO:0006855,GO:0007275,GO:0008150,GO:0015399,GO:0015405,GO:0015893,GO:0016020,GO:0016021,GO:0016462,GO:0016787,GO:0016817,GO:0016818,GO:0016887,GO:0017111,GO:0022804,GO:0022857,GO:0031224,GO:0032501,GO:0032502,GO:0042221,GO:0042335,GO:0042493,GO:0042623,GO:0042626,GO:0043492,GO:0044425,GO:0044464,GO:0048856,GO:0050896,GO:…	-	-	-	-	-	-	-	-	-	-	ABC2_membrane,ABC_tran,ABC_trans_N,PDR_assoc
TRINITY_DN30_c0_g1_i159.p4	4006.Lus10043305	8.4e-96	285	COG1131@1|root,KOG0065@2759|Eukaryota,37RAP@33090|Viridiplantae,3G7N3@35493|Streptophyta,4JMSR@91835|fabids	35493|Streptophyta	Q	Belongs to the ABC transporter superfamily. ABCG family. PDR (TC 3.A.1.205) subfamily	-	GO:0003674,GO:0003824,GO:0005215,GO:0005575,GO:0005623,GO:0005886,GO:0006810,GO:0006855,GO:0007275,GO:0008150,GO:0015399,GO:0015405,GO:0015893,GO:0016020,GO:0016021,GO:0016462,GO:0016787,GO:0016817,GO:0016818,GO:0016887,GO:0017111,GO:0022804,GO:0022857,GO:0031224,GO:0032501,GO:0032502,GO:0042221,GO:0042335,GO:0042493,GO:0042623,GO:0042626,GO:0043492,GO:0044425,GO:0044464,GO:0048856,GO:0050896,GO:…	-	-	-	-	-	-	-	-	-	-	ABC2_membrane,ABC_tran,ABC_trans_N,PDR_assoc
TRINITY_DN30_c0_g1_i169.p1	218851.Aquca_001_00641.1	6.1e-231	680	COG1131@1|root,KOG0065@2759|Eukaryota,37RAP@33090|Viridiplantae,3G7N3@35493|Streptophyta	35493|Streptophyta	Q	Belongs to the ABC transporter superfamily. ABCG family. PDR (TC 3.A.1.205) subfamily	-	GO:0003674,GO:0003824,GO:0005215,GO:0005575,GO:0005623,GO:0005886,GO:0006810,GO:0006855,GO:0007275,GO:0008150,GO:0015399,GO:0015405,GO:0015893,GO:0016020,GO:0016021,GO:0016462,GO:0016787,GO:0016817,GO:0016818,GO:0016887,GO:0017111,GO:0022804,GO:0022857,GO:0031224,GO:0032501,GO:0032502,GO:0042221,GO:0042335,GO:0042493,GO:0042623,GO:0042626,GO:0043492,GO:0044425,GO:0044464,GO:0048856,GO:0050896,GO:…	-	-	-	-	-	-	-	-	-	-	ABC2_membrane,ABC_tran,ABC_trans_N,PDR_assoc
TRINITY_DN30_c0_g1_i169.p2	4432.XP_010249907.1	1.75e-196	588	COG1131@1|root,KOG0065@2759|Eukaryota,37RAP@33090|Viridiplantae,3G7N3@35493|Streptophyta	35493|Streptophyta	Q	Belongs to the ABC transporter superfamily. ABCG family. PDR (TC 3.A.1.205) subfamily	-	GO:0003674,GO:0003824,GO:0005215,GO:0005575,GO:0005623,GO:0005886,GO:0006810,GO:0006855,GO:0007275,GO:0008150,GO:0015399,GO:0015405,GO:0015893,GO:0016020,GO:0016021,GO:0016462,GO:0016787,GO:0016817,GO:0016818,GO:0016887,GO:0017111,GO:0022804,GO:0022857,GO:0031224,GO:0032501,GO:0032502,GO:0042221,GO:0042335,GO:0042493,GO:0042623,GO:0042626,GO:0043492,GO:0044425,GO:0044464,GO:0048856,GO:0050896,GO:…	-	-	-	-	-	-	-	-	-	-	ABC2_membrane,ABC_tran,ABC_trans_N,PDR_assoc
TRINITY_DN30_c0_g1_i169.p3	3750.XP_008362921.1	6.87e-52	186	COG1131@1|root,KOG0065@2759|Eukaryota,37RAP@33090|Viridiplantae,3G7N3@35493|Streptophyta,4JMSR@91835|fabids	35493|Streptophyta	Q	Belongs to the ABC transporter superfamily. ABCG family. PDR (TC 3.A.1.205) subfamily	-	GO:0003674,GO:0003824,GO:0005215,GO:0005575,GO:0005623,GO:0005886,GO:0006810,GO:0006855,GO:0007275,GO:0008150,GO:0015399,GO:0015405,GO:0015893,GO:0016020,GO:0016021,GO:0016462,GO:0016787,GO:0016817,GO:0016818,GO:0016887,GO:0017111,GO:0022804,GO:0022857,GO:0031224,GO:0032501,GO:0032502,GO:0042221,GO:0042335,GO:0042493,GO:0042623,GO:0042626,GO:0043492,GO:0044425,GO:0044464,GO:0048856,GO:0050896,GO:…	-	-	-	-	-	-	-	-	-	-	ABC2_membrane,ABC_tran,ABC_trans_N,PDR_assoc
TRINITY_DN30_c0_g1_i169.p4	3750.XP_008346337.1	8.48e-39	144	COG1131@1|root,KOG0065@2759|Eukaryota,37RAP@33090|Viridiplantae,3G7N3@35493|Streptophyta,4JMSR@91835|fabids	35493|Streptophyta	Q	Belongs to the ABC transporter superfamily. ABCG family. PDR (TC 3.A.1.205) subfamily	-	GO:0003674,GO:0003824,GO:0005215,GO:0005575,GO:0005623,GO:0005886,GO:0006810,GO:0006855,GO:0007275,GO:0008150,GO:0015399,GO:0015405,GO:0015893,GO:0016020,GO:0016021,GO:0016462,GO:0016787,GO:0016817,GO:0016818,GO:0016887,GO:0017111,GO:0022804,GO:0022857,GO:0031224,GO:0032501,GO:0032502,GO:0042221,GO:0042335,GO:0042493,GO:0042623,GO:0042626,GO:0043492,GO:0044425,GO:0044464,GO:0048856,GO:0050896,GO:…	-	-	-	-	-	-	-	-	-	-	ABC2_membrane,ABC_tran,ABC_trans_N,PDR_assoc
TRINITY_DN30_c0_g1_i18.p1	4432.XP_010249907.1	4.59e-175	530	COG1131@1|root,KOG0065@2759|Eukaryota,37RAP@33090|Viridiplantae,3G7N3@35493|Streptophyta	35493|Streptophyta	Q	Belongs to the ABC transporter superfamily. ABCG family. PDR (TC 3.A.1.205) subfamily	-	GO:0003674,GO:0003824,GO:0005215,GO:0005575,GO:0005623,GO:0005886,GO:0006810,GO:0006855,GO:0007275,GO:0008150,GO:0015399,GO:0015405,GO:0015893,GO:0016020,GO:0016021,GO:0016462,GO:0016787,GO:0016817,GO:0016818,GO:0016887,GO:0017111,GO:0022804,GO:0022857,GO:0031224,GO:0032501,GO:0032502,GO:0042221,GO:0042335,GO:0042493,GO:0042623,GO:0042626,GO:0043492,GO:0044425,GO:0044464,GO:0048856,GO:0050896,GO:…	-	-	-	-	-	-	-	-	-	-	ABC2_membrane,ABC_tran,ABC_trans_N,PDR_assoc
TRINITY_DN30_c0_g1_i42.p1	4432.XP_010249907.1	4.59e-175	530	COG1131@1|root,KOG0065@2759|Eukaryota,37RAP@33090|Viridiplantae,3G7N3@35493|Streptophyta	35493|Streptophyta	Q	Belongs to the ABC transporter superfamily. ABCG family. PDR (TC 3.A.1.205) subfamily	-	GO:0003674,GO:0003824,GO:0005215,GO:0005575,GO:0005623,GO:0005886,GO:0006810,GO:0006855,GO:0007275,GO:0008150,GO:0015399,GO:0015405,GO:0015893,GO:0016020,GO:0016021,GO:0016462,GO:0016787,GO:0016817,GO:0016818,GO:0016887,GO:0017111,GO:0022804,GO:0022857,GO:0031224,GO:0032501,GO:0032502,GO:0042221,GO:0042335,GO:0042493,GO:0042623,GO:0042626,GO:0043492,GO:0044425,GO:0044464,GO:0048856,GO:0050896,GO:…	-	-	-	-	-	-	-	-	-	-	ABC2_membrane,ABC_tran,ABC_trans_N,PDR_assoc
TRINITY_DN30_c0_g1_i42.p2	3750.XP_008352287.1	2.78e-59	204	COG1131@1|root,KOG0065@2759|Eukaryota,37RAP@33090|Viridiplantae,3G7N3@35493|Streptophyta,4JMSR@91835|fabids	35493|Streptophyta	Q	Belongs to the ABC transporter superfamily. ABCG family. PDR (TC 3.A.1.205) subfamily	-	GO:0003674,GO:0003824,GO:0005215,GO:0005575,GO:0005623,GO:0005886,GO:0006810,GO:0006855,GO:0007275,GO:0008150,GO:0015399,GO:0015405,GO:0015893,GO:0016020,GO:0016021,GO:0016462,GO:0016787,GO:0016817,GO:0016818,GO:0016887,GO:0017111,GO:0022804,GO:0022857,GO:0031224,GO:0032501,GO:0032502,GO:0042221,GO:0042335,GO:0042493,GO:0042623,GO:0042626,GO:0043492,GO:0044425,GO:0044464,GO:0048856,GO:0050896,GO:…	-	-	-	-	-	-	-	-	-	-	ABC2_membrane,ABC_tran,ABC_trans_N,PDR_assoc
TRINITY_DN30_c0_g1_i68.p1	42345.XP_008804056.1	5.47e-267	780	COG1131@1|root,KOG0065@2759|Eukaryota,37RAP@33090|Viridiplantae,3G7N3@35493|Streptophyta,3KXWH@4447|Liliopsida	35493|Streptophyta	Q	Belongs to the ABC transporter superfamily. ABCG family. PDR (TC 3.A.1.205) subfamily	-	GO:0003674,GO:0003824,GO:0005215,GO:0005575,GO:0005623,GO:0005886,GO:0006810,GO:0006855,GO:0007275,GO:0008150,GO:0015399,GO:0015405,GO:0015893,GO:0016020,GO:0016021,GO:0016462,GO:0016787,GO:0016817,GO:0016818,GO:0016887,GO:0017111,GO:0022804,GO:0022857,GO:0031224,GO:0032501,GO:0032502,GO:0042221,GO:0042335,GO:0042493,GO:0042623,GO:0042626,GO:0043492,GO:0044425,GO:0044464,GO:0048856,GO:0050896,GO:…	-	-	-	-	-	-	-	-	-	-	ABC2_membrane,ABC_tran,ABC_trans_N,PDR_assoc
TRINITY_DN30_c0_g1_i68.p2	4432.XP_010249907.1	1.75e-196	588	COG1131@1|root,KOG0065@2759|Eukaryota,37RAP@33090|Viridiplantae,3G7N3@35493|Streptophyta	35493|Streptophyta	Q	Belongs to the ABC transporter superfamily. ABCG family. PDR (TC 3.A.1.205) subfamily	-	GO:0003674,GO:0003824,GO:0005215,GO:0005575,GO:0005623,GO:0005886,GO:0006810,GO:0006855,GO:0007275,GO:0008150,GO:0015399,GO:0015405,GO:0015893,GO:0016020,GO:0016021,GO:0016462,GO:0016787,GO:0016817,GO:0016818,GO:0016887,GO:0017111,GO:0022804,GO:0022857,GO:0031224,GO:0032501,GO:0032502,GO:0042221,GO:0042335,GO:0042493,GO:0042623,GO:0042626,GO:0043492,GO:0044425,GO:0044464,GO:0048856,GO:0050896,GO:…	-	-	-	-	-	-	-	-	-	-	ABC2_membrane,ABC_tran,ABC_trans_N,PDR_assoc
TRINITY_DN30_c0_g1_i68.p3	4006.Lus10043305	8.4e-96	285	COG1131@1|root,KOG0065@2759|Eukaryota,37RAP@33090|Viridiplantae,3G7N3@35493|Streptophyta,4JMSR@91835|fabids	35493|Streptophyta	Q	Belongs to the ABC transporter superfamily. ABCG family. PDR (TC 3.A.1.205) subfamily	-	GO:0003674,GO:0003824,GO:0005215,GO:0005575,GO:0005623,GO:0005886,GO:0006810,GO:0006855,GO:0007275,GO:0008150,GO:0015399,GO:0015405,GO:0015893,GO:0016020,GO:0016021,GO:0016462,GO:0016787,GO:0016817,GO:0016818,GO:0016887,GO:0017111,GO:0022804,GO:0022857,GO:0031224,GO:0032501,GO:0032502,GO:0042221,GO:0042335,GO:0042493,GO:0042623,GO:0042626,GO:0043492,GO:0044425,GO:0044464,GO:0048856,GO:0050896,GO:…	-	-	-	-	-	-	-	-	-	-	ABC2_membrane,ABC_tran,ABC_trans_N,PDR_assoc
TRINITY_DN30_c0_g1_i73.p1	4432.XP_010249907.1	9.54e-140	434	COG1131@1|root,KOG0065@2759|Eukaryota,37RAP@33090|Viridiplantae,3G7N3@35493|Streptophyta	35493|Streptophyta	Q	Belongs to the ABC transporter superfamily. ABCG family. PDR (TC 3.A.1.205) subfamily	-	GO:0003674,GO:0003824,GO:0005215,GO:0005575,GO:0005623,GO:0005886,GO:0006810,GO:0006855,GO:0007275,GO:0008150,GO:0015399,GO:0015405,GO:0015893,GO:0016020,GO:0016021,GO:0016462,GO:0016787,GO:0016817,GO:0016818,GO:0016887,GO:0017111,GO:0022804,GO:0022857,GO:0031224,GO:0032501,GO:0032502,GO:0042221,GO:0042335,GO:0042493,GO:0042623,GO:0042626,GO:0043492,GO:0044425,GO:0044464,GO:0048856,GO:0050896,GO:…	-	-	-	-	-	-	-	-	-	-	ABC2_membrane,ABC_tran,ABC_trans_N,PDR_assoc
TRINITY_DN30_c0_g1_i9.p1	42345.XP_008804056.1	0	998	COG1131@1|root,KOG0065@2759|Eukaryota,37RAP@33090|Viridiplantae,3G7N3@35493|Streptophyta,3KXWH@4447|Liliopsida	35493|Streptophyta	Q	Belongs to the ABC transporter superfamily. ABCG family. PDR (TC 3.A.1.205) subfamily	-	GO:0003674,GO:0003824,GO:0005215,GO:0005575,GO:0005623,GO:0005886,GO:0006810,GO:0006855,GO:0007275,GO:0008150,GO:0015399,GO:0015405,GO:0015893,GO:0016020,GO:0016021,GO:0016462,GO:0016787,GO:0016817,GO:0016818,GO:0016887,GO:0017111,GO:0022804,GO:0022857,GO:0031224,GO:0032501,GO:0032502,GO:0042221,GO:0042335,GO:0042493,GO:0042623,GO:0042626,GO:0043492,GO:0044425,GO:0044464,GO:0048856,GO:0050896,GO:…	-	-	-	-	-	-	-	-	-	-	ABC2_membrane,ABC_tran,ABC_trans_N,PDR_assoc
TRINITY_DN30_c0_g1_i9.p2	4432.XP_010249907.1	1.75e-196	588	COG1131@1|root,KOG0065@2759|Eukaryota,37RAP@33090|Viridiplantae,3G7N3@35493|Streptophyta	35493|Streptophyta	Q	Belongs to the ABC transporter superfamily. ABCG family. PDR (TC 3.A.1.205) subfamily	-	GO:0003674,GO:0003824,GO:0005215,GO:0005575,GO:0005623,GO:0005886,GO:0006810,GO:0006855,GO:0007275,GO:0008150,GO:0015399,GO:0015405,GO:0015893,GO:0016020,GO:0016021,GO:0016462,GO:0016787,GO:0016817,GO:0016818,GO:0016887,GO:0017111,GO:0022804,GO:0022857,GO:0031224,GO:0032501,GO:0032502,GO:0042221,GO:0042335,GO:0042493,GO:0042623,GO:0042626,GO:0043492,GO:0044425,GO:0044464,GO:0048856,GO:0050896,GO:…	-	-	-	-	-	-	-	-	-	-	ABC2_membrane,ABC_tran,ABC_trans_N,PDR_assoc
TRINITY_DN30_c0_g1_i9.p3	3750.XP_008362921.1	4.93e-52	186	COG1131@1|root,KOG0065@2759|Eukaryota,37RAP@33090|Viridiplantae,3G7N3@35493|Streptophyta,4JMSR@91835|fabids	35493|Streptophyta	Q	Belongs to the ABC transporter superfamily. ABCG family. PDR (TC 3.A.1.205) subfamily	-	GO:0003674,GO:0003824,GO:0005215,GO:0005575,GO:0005623,GO:0005886,GO:0006810,GO:0006855,GO:0007275,GO:0008150,GO:0015399,GO:0015405,GO:0015893,GO:0016020,GO:0016021,GO:0016462,GO:0016787,GO:0016817,GO:0016818,GO:0016887,GO:0017111,GO:0022804,GO:0022857,GO:0031224,GO:0032501,GO:0032502,GO:0042221,GO:0042335,GO:0042493,GO:0042623,GO:0042626,GO:0043492,GO:0044425,GO:0044464,GO:0048856,GO:0050896,GO:…	-	-	-	-	-	-	-	-	-	-	ABC2_membrane,ABC_tran,ABC_trans_N,PDR_assoc
TRINITY_DN30_c0_g1_i95.p1	42345.XP_008804056.1	0	998	COG1131@1|root,KOG0065@2759|Eukaryota,37RAP@33090|Viridiplantae,3G7N3@35493|Streptophyta,3KXWH@4447|Liliopsida	35493|Streptophyta	Q	Belongs to the ABC transporter superfamily. ABCG family. PDR (TC 3.A.1.205) subfamily	-	GO:0003674,GO:0003824,GO:0005215,GO:0005575,GO:0005623,GO:0005886,GO:0006810,GO:0006855,GO:0007275,GO:0008150,GO:0015399,GO:0015405,GO:0015893,GO:0016020,GO:0016021,GO:0016462,GO:0016787,GO:0016817,GO:0016818,GO:0016887,GO:0017111,GO:0022804,GO:0022857,GO:0031224,GO:0032501,GO:0032502,GO:0042221,GO:0042335,GO:0042493,GO:0042623,GO:0042626,GO:0043492,GO:0044425,GO:0044464,GO:0048856,GO:0050896,GO:…	-	-	-	-	-	-	-	-	-	-	ABC2_membrane,ABC_tran,ABC_trans_N,PDR_assoc
TRINITY_DN30_c0_g1_i95.p2	4432.XP_010249907.1	1.75e-196	588	COG1131@1|root,KOG0065@2759|Eukaryota,37RAP@33090|Viridiplantae,3G7N3@35493|Streptophyta	35493|Streptophyta	Q	Belongs to the ABC transporter superfamily. ABCG family. PDR (TC 3.A.1.205) subfamily	-	GO:0003674,GO:0003824,GO:0005215,GO:0005575,GO:0005623,GO:0005886,GO:0006810,GO:0006855,GO:0007275,GO:0008150,GO:0015399,GO:0015405,GO:0015893,GO:0016020,GO:0016021,GO:0016462,GO:0016787,GO:0016817,GO:0016818,GO:0016887,GO:0017111,GO:0022804,GO:0022857,GO:0031224,GO:0032501,GO:0032502,GO:0042221,GO:0042335,GO:0042493,GO:0042623,GO:0042626,GO:0043492,GO:0044425,GO:0044464,GO:0048856,GO:0050896,GO:…	-	-	-	-	-	-	-	-	-	-	ABC2_membrane,ABC_tran,ABC_trans_N,PDR_assoc
TRINITY_DN30_c0_g1_i95.p3	3750.XP_008362921.1	4.93e-52	186	COG1131@1|root,KOG0065@2759|Eukaryota,37RAP@33090|Viridiplantae,3G7N3@35493|Streptophyta,4JMSR@91835|fabids	35493|Streptophyta	Q	Belongs to the ABC transporter superfamily. ABCG family. PDR (TC 3.A.1.205) subfamily	-	GO:0003674,GO:0003824,GO:0005215,GO:0005575,GO:0005623,GO:0005886,GO:0006810,GO:0006855,GO:0007275,GO:0008150,GO:0015399,GO:0015405,GO:0015893,GO:0016020,GO:0016021,GO:0016462,GO:0016787,GO:0016817,GO:0016818,GO:0016887,GO:0017111,GO:0022804,GO:0022857,GO:0031224,GO:0032501,GO:0032502,GO:0042221,GO:0042335,GO:0042493,GO:0042623,GO:0042626,GO:0043492,GO:0044425,GO:0044464,GO:0048856,GO:0050896,GO:…	-	-	-	-	-	-	-	-	-	-	ABC2_membrane,ABC_tran,ABC_trans_N,PDR_assoc
TRINITY_DN59_c0_g1_i1.p1	3649.evm.model.supercontig_106.91	2.53e-159	455	COG1064@1|root,KOG0023@2759|Eukaryota,37K4P@33090|Viridiplantae,3G98H@35493|Streptophyta,3HVNY@3699|Brassicales	35493|Streptophyta	Q	Cinnamyl alcohol dehydrogenase	-	GO:0003674,GO:0003824,GO:0005575,GO:0005622,GO:0005623,GO:0005737,GO:0005829,GO:0006725,GO:0008150,GO:0008152,GO:0009058,GO:0009698,GO:0009699,GO:0009808,GO:0009809,GO:0009987,GO:0016491,GO:0016614,GO:0016616,GO:0019438,GO:0019748,GO:0044237,GO:0044249,GO:0044424,GO:0044444,GO:0044464,GO:0044550,GO:0045551,GO:0055114,GO:0071704,GO:1901360,GO:1901362,GO:1901576	1.1.1.195	ko:K00083	ko00940,ko01100,ko01110,map00940,map01100,map01110	M00039	R02593,R03918,R06570,R06571,R07437	RC00649	ko00000,ko00001,ko00002,ko01000	-	-	-	ADH_N,ADH_zinc_N
TRINITY_DN59_c0_g1_i11.p1	4155.Migut.B00391.1.p	8.02e-152	436	COG1064@1|root,KOG0023@2759|Eukaryota,37K4P@33090|Viridiplantae,3G98H@35493|Streptophyta,44NUU@71274|asterids	35493|Streptophyta	Q	Cinnamyl alcohol dehydrogenase	CAD	GO:0003674,GO:0003824,GO:0005575,GO:0005622,GO:0005623,GO:0005737,GO:0005829,GO:0006725,GO:0008150,GO:0008152,GO:0009058,GO:0009628,GO:0009698,GO:0009699,GO:0009808,GO:0009809,GO:0009987,GO:0016491,GO:0016614,GO:0016616,GO:0019438,GO:0019748,GO:0044237,GO:0044249,GO:0044424,GO:0044444,GO:0044464,GO:0044550,GO:0045551,GO:0050896,GO:0055114,GO:0071704,GO:0080167,GO:1901360,GO:1901362,GO:1901576	1.1.1.195	ko:K00083	ko00940,ko01100,ko01110,map00940,map01100,map01110	M00039	R02593,R03918,R06570,R06571,R07437	RC00649	ko00000,ko00001,ko00002,ko01000	-	-	-	ADH_N,ADH_zinc_N
TRINITY_DN59_c0_g1_i22.p1	3649.evm.model.supercontig_106.91	1.17e-76	239	COG1064@1|root,KOG0023@2759|Eukaryota,37K4P@33090|Viridiplantae,3G98H@35493|Streptophyta,3HVNY@3699|Brassicales	35493|Streptophyta	Q	Cinnamyl alcohol dehydrogenase	-	GO:0003674,GO:0003824,GO:0005575,GO:0005622,GO:0005623,GO:0005737,GO:0005829,GO:0006725,GO:0008150,GO:0008152,GO:0009058,GO:0009698,GO:0009699,GO:0009808,GO:0009809,GO:0009987,GO:0016491,GO:0016614,GO:0016616,GO:0019438,GO:0019748,GO:0044237,GO:0044249,GO:0044424,GO:0044444,GO:0044464,GO:0044550,GO:0045551,GO:0055114,GO:0071704,GO:1901360,GO:1901362,GO:1901576	1.1.1.195	ko:K00083	ko00940,ko01100,ko01110,map00940,map01100,map01110	M00039	R02593,R03918,R06570,R06571,R07437	RC00649	ko00000,ko00001,ko00002,ko01000	-	-	-	ADH_N,ADH_zinc_N
TRINITY_DN59_c0_g1_i24.p1	4155.Migut.B00391.1.p	1.61e-115	343	COG1064@1|root,KOG0023@2759|Eukaryota,37K4P@33090|Viridiplantae,3G98H@35493|Streptophyta,44NUU@71274|asterids	35493|Streptophyta	Q	Cinnamyl alcohol dehydrogenase	CAD	GO:0003674,GO:0003824,GO:0005575,GO:0005622,GO:0005623,GO:0005737,GO:0005829,GO:0006725,GO:0008150,GO:0008152,GO:0009058,GO:0009628,GO:0009698,GO:0009699,GO:0009808,GO:0009809,GO:0009987,GO:0016491,GO:0016614,GO:0016616,GO:0019438,GO:0019748,GO:0044237,GO:0044249,GO:0044424,GO:0044444,GO:0044464,GO:0044550,GO:0045551,GO:0050896,GO:0055114,GO:0071704,GO:0080167,GO:1901360,GO:1901362,GO:1901576	1.1.1.195	ko:K00083	ko00940,ko01100,ko01110,map00940,map01100,map01110	M00039	R02593,R03918,R06570,R06571,R07437	RC00649	ko00000,ko00001,ko00002,ko01000	-	-	-	ADH_N,ADH_zinc_N
TRINITY_DN59_c0_g1_i6.p1	4432.XP_010271245.1	6.55e-155	445	COG1064@1|root,KOG0023@2759|Eukaryota,37K4P@33090|Viridiplantae,3G98H@35493|Streptophyta	35493|Streptophyta	Q	Cinnamyl alcohol dehydrogenase	CAD	GO:0003674,GO:0003824,GO:0005575,GO:0005622,GO:0005623,GO:0005737,GO:0005829,GO:0006725,GO:0008150,GO:0008152,GO:0009058,GO:0009628,GO:0009698,GO:0009699,GO:0009808,GO:0009809,GO:0009987,GO:0016491,GO:0016614,GO:0016616,GO:0019438,GO:0019748,GO:0044237,GO:0044249,GO:0044424,GO:0044444,GO:0044464,GO:0044550,GO:0045551,GO:0050896,GO:0055114,GO:0071704,GO:0080167,GO:1901360,GO:1901362,GO:1901576	1.1.1.195	ko:K00083	ko00940,ko01100,ko01110,map00940,map01100,map01110	M00039	R02593,R03918,R06570,R06571,R07437	RC00649	ko00000,ko00001,ko00002,ko01000	-	-	-	ADH_N,ADH_zinc_N
TRINITY_DN59_c0_g1_i7.p1	4155.Migut.B00391.1.p	6.04e-192	540	COG1064@1|root,KOG0023@2759|Eukaryota,37K4P@33090|Viridiplantae,3G98H@35493|Streptophyta,44NUU@71274|asterids	35493|Streptophyta	Q	Cinnamyl alcohol dehydrogenase	CAD	GO:0003674,GO:0003824,GO:0005575,GO:0005622,GO:0005623,GO:0005737,GO:0005829,GO:0006725,GO:0008150,GO:0008152,GO:0009058,GO:0009628,GO:0009698,GO:0009699,GO:0009808,GO:0009809,GO:0009987,GO:0016491,GO:0016614,GO:0016616,GO:0019438,GO:0019748,GO:0044237,GO:0044249,GO:0044424,GO:0044444,GO:0044464,GO:0044550,GO:0045551,GO:0050896,GO:0055114,GO:0071704,GO:0080167,GO:1901360,GO:1901362,GO:1901576	1.1.1.195	ko:K00083	ko00940,ko01100,ko01110,map00940,map01100,map01110	M00039	R02593,R03918,R06570,R06571,R07437	RC00649	ko00000,ko00001,ko00002,ko01000	-	-	-	ADH_N,ADH_zinc_N
TRINITY_DN15_c0_g1_i10.p1	218851.Aquca_009_00092.1	3.01e-157	511	2CMMM@1|root,2QQV3@2759|Eukaryota,37MGW@33090|Viridiplantae,3GBRI@35493|Streptophyta	35493|Streptophyta	S	mediator of RNA polymerase II transcription subunit	-	-	-	ko:K14972	-	-	-	-	ko00000,ko03036	-	-	-	KIX_2
TRINITY_DN15_c0_g1_i12.p1	218851.Aquca_009_00092.1	2.35e-122	414	2CMMM@1|root,2QQV3@2759|Eukaryota,37MGW@33090|Viridiplantae,3GBRI@35493|Streptophyta	35493|Streptophyta	S	mediator of RNA polymerase II transcription subunit	-	-	-	ko:K14972	-	-	-	-	ko00000,ko03036	-	-	-	KIX_2
TRINITY_DN15_c0_g1_i12.p2	3750.XP_008353540.1	7.8e-55	192	2CMMM@1|root,2QQV3@2759|Eukaryota,37MGW@33090|Viridiplantae,3GBRI@35493|Streptophyta,4JH5Q@91835|fabids	35493|Streptophyta	S	Mediator of RNA polymerase II transcription subunit 15a-like	-	-	-	ko:K14972	-	-	-	-	ko00000,ko03036	-	-	-	KIX_2
TRINITY_DN15_c0_g1_i17.p1	4006.Lus10025450	1.12e-35	135	2CMMM@1|root,2QQV3@2759|Eukaryota,37MGW@33090|Viridiplantae,3GBRI@35493|Streptophyta,4JH5Q@91835|fabids	35493|Streptophyta	S	Mediator of RNA polymerase II transcription subunit 15a-like	-	GO:0001101,GO:0003674,GO:0003676,GO:0003677,GO:0003682,GO:0003712,GO:0003713,GO:0005488,GO:0005575,GO:0005622,GO:0005623,GO:0005634,GO:0005654,GO:0008150,GO:0009719,GO:0009725,GO:0009751,GO:0009889,GO:0009891,GO:0009893,GO:0010033,GO:0010556,GO:0010557,GO:0010565,GO:0010604,GO:0014070,GO:0016592,GO:0019216,GO:0019217,GO:0019219,GO:0019222,GO:0031323,GO:0031325,GO:0031326,GO:0031328,GO:0031490,GO:…	-	ko:K14972	-	-	-	-	ko00000,ko03036	-	-	-	KIX_2
TRINITY_DN15_c0_g1_i2.p1	2711.XP_006465237.1	5.9e-232	714	2CMMM@1|root,2QQV3@2759|Eukaryota,37MGW@33090|Viridiplantae,3GBRI@35493|Streptophyta	35493|Streptophyta	S	mediator of RNA polymerase II transcription subunit	-	GO:0001101,GO:0003674,GO:0003676,GO:0003677,GO:0003682,GO:0003712,GO:0003713,GO:0005488,GO:0005575,GO:0005622,GO:0005623,GO:0005634,GO:0005654,GO:0008150,GO:0009719,GO:0009725,GO:0009751,GO:0009889,GO:0009891,GO:0009893,GO:0010033,GO:0010556,GO:0010557,GO:0010565,GO:0010604,GO:0014070,GO:0016592,GO:0019216,GO:0019217,GO:0019219,GO:0019222,GO:0031323,GO:0031325,GO:0031326,GO:0031328,GO:0031490,GO:…	-	ko:K14972	-	-	-	-	ko00000,ko03036	-	-	-	KIX_2
TRINITY_DN15_c0_g1_i22.p1	2711.XP_006465237.1	3.68e-184	585	2CMMM@1|root,2QQV3@2759|Eukaryota,37MGW@33090|Viridiplantae,3GBRI@35493|Streptophyta	35493|Streptophyta	S	mediator of RNA polymerase II transcription subunit	-	GO:0001101,GO:0003674,GO:0003676,GO:0003677,GO:0003682,GO:0003712,GO:0003713,GO:0005488,GO:0005575,GO:0005622,GO:0005623,GO:0005634,GO:0005654,GO:0008150,GO:0009719,GO:0009725,GO:0009751,GO:0009889,GO:0009891,GO:0009893,GO:0010033,GO:0010556,GO:0010557,GO:0010565,GO:0010604,GO:0014070,GO:0016592,GO:0019216,GO:0019217,GO:0019219,GO:0019222,GO:0031323,GO:0031325,GO:0031326,GO:0031328,GO:0031490,GO:…	-	ko:K14972	-	-	-	-	ko00000,ko03036	-	-	-	KIX_2
TRINITY_DN15_c0_g1_i22.p2	29760.VIT_13s0067g02320.t01	9.34e-47	155	2CMMM@1|root,2QQV3@2759|Eukaryota,37MGW@33090|Viridiplantae,3GBRI@35493|Streptophyta	35493|Streptophyta	S	mediator of RNA polymerase II transcription subunit	-	-	-	-	-	-	-	-	-	-	-	-	KIX_2
TRINITY_DN15_c0_g1_i31.p1	218851.Aquca_009_00092.1	4.21e-117	400	2CMMM@1|root,2QQV3@2759|Eukaryota,37MGW@33090|Viridiplantae,3GBRI@35493|Streptophyta	35493|Streptophyta	S	mediator of RNA polymerase II transcription subunit	-	-	-	ko:K14972	-	-	-	-	ko00000,ko03036	-	-	-	KIX_2
TRINITY_DN15_c0_g1_i31.p2	29760.VIT_13s0067g02320.t01	9.34e-47	155	2CMMM@1|root,2QQV3@2759|Eukaryota,37MGW@33090|Viridiplantae,3GBRI@35493|Streptophyta	35493|Streptophyta	S	mediator of RNA polymerase II transcription subunit	-	-	-	-	-	-	-	-	-	-	-	-	KIX_2
TRINITY_DN15_c0_g1_i38.p1	3694.POPTR_0027s00370.1	2.52e-63	238	2CMMM@1|root,2QQV3@2759|Eukaryota,37MGW@33090|Viridiplantae,3GBRI@35493|Streptophyta,4JH5Q@91835|fabids	35493|Streptophyta	S	Mediator of RNA polymerase II transcription subunit 15a-like	-	GO:0001101,GO:0003674,GO:0003676,GO:0003677,GO:0003682,GO:0003712,GO:0003713,GO:0005488,GO:0005575,GO:0005622,GO:0005623,GO:0005634,GO:0005654,GO:0008150,GO:0009719,GO:0009725,GO:0009751,GO:0009889,GO:0009891,GO:0009893,GO:0010033,GO:0010556,GO:0010557,GO:0010565,GO:0010604,GO:0014070,GO:0016592,GO:0019216,GO:0019217,GO:0019219,GO:0019222,GO:0031323,GO:0031325,GO:0031326,GO:0031328,GO:0031490,GO:…	-	ko:K14972	-	-	-	-	ko00000,ko03036	-	-	-	KIX_2
TRINITY_DN15_c0_g1_i40.p1	2711.XP_006465237.1	2.72e-138	459	2CMMM@1|root,2QQV3@2759|Eukaryota,37MGW@33090|Viridiplantae,3GBRI@35493|Streptophyta	35493|Streptophyta	S	mediator of RNA polymerase II transcription subunit	-	GO:0001101,GO:0003674,GO:0003676,GO:0003677,GO:0003682,GO:0003712,GO:0003713,GO:0005488,GO:0005575,GO:0005622,GO:0005623,GO:0005634,GO:0005654,GO:0008150,GO:0009719,GO:0009725,GO:0009751,GO:0009889,GO:0009891,GO:0009893,GO:0010033,GO:0010556,GO:0010557,GO:0010565,GO:0010604,GO:0014070,GO:0016592,GO:0019216,GO:0019217,GO:0019219,GO:0019222,GO:0031323,GO:0031325,GO:0031326,GO:0031328,GO:0031490,GO:…	-	ko:K14972	-	-	-	-	ko00000,ko03036	-	-	-	KIX_2
TRINITY_DN15_c0_g1_i44.p1	85681.XP_006427496.1	1.89e-113	389	2CMMM@1|root,2QQV3@2759|Eukaryota,37MGW@33090|Viridiplantae,3GBRI@35493|Streptophyta	35493|Streptophyta	S	mediator of RNA polymerase II transcription subunit	-	GO:0001101,GO:0003674,GO:0003676,GO:0003677,GO:0003682,GO:0003712,GO:0003713,GO:0005488,GO:0005575,GO:0005622,GO:0005623,GO:0005634,GO:0005654,GO:0008150,GO:0009719,GO:0009725,GO:0009751,GO:0009889,GO:0009891,GO:0009893,GO:0010033,GO:0010556,GO:0010557,GO:0010565,GO:0010604,GO:0014070,GO:0016592,GO:0019216,GO:0019217,GO:0019219,GO:0019222,GO:0031323,GO:0031325,GO:0031326,GO:0031328,GO:0031490,GO:…	-	ko:K14972	-	-	-	-	ko00000,ko03036	-	-	-	KIX_2
TRINITY_DN15_c0_g1_i47.p1	2711.XP_006465237.1	1.09e-162	526	2CMMM@1|root,2QQV3@2759|Eukaryota,37MGW@33090|Viridiplantae,3GBRI@35493|Streptophyta	35493|Streptophyta	S	mediator of RNA polymerase II transcription subunit	-	GO:0001101,GO:0003674,GO:0003676,GO:0003677,GO:0003682,GO:0003712,GO:0003713,GO:0005488,GO:0005575,GO:0005622,GO:0005623,GO:0005634,GO:0005654,GO:0008150,GO:0009719,GO:0009725,GO:0009751,GO:0009889,GO:0009891,GO:0009893,GO:0010033,GO:0010556,GO:0010557,GO:0010565,GO:0010604,GO:0014070,GO:0016592,GO:0019216,GO:0019217,GO:0019219,GO:0019222,GO:0031323,GO:0031325,GO:0031326,GO:0031328,GO:0031490,GO:…	-	ko:K14972	-	-	-	-	ko00000,ko03036	-	-	-	KIX_2
TRINITY_DN15_c0_g1_i5.p1	2711.XP_006465237.1	8.7e-221	684	2CMMM@1|root,2QQV3@2759|Eukaryota,37MGW@33090|Viridiplantae,3GBRI@35493|Streptophyta	35493|Streptophyta	S	mediator of RNA polymerase II transcription subunit	-	GO:0001101,GO:0003674,GO:0003676,GO:0003677,GO:0003682,GO:0003712,GO:0003713,GO:0005488,GO:0005575,GO:0005622,GO:0005623,GO:0005634,GO:0005654,GO:0008150,GO:0009719,GO:0009725,GO:0009751,GO:0009889,GO:0009891,GO:0009893,GO:0010033,GO:0010556,GO:0010557,GO:0010565,GO:0010604,GO:0014070,GO:0016592,GO:0019216,GO:0019217,GO:0019219,GO:0019222,GO:0031323,GO:0031325,GO:0031326,GO:0031328,GO:0031490,GO:…	-	ko:K14972	-	-	-	-	ko00000,ko03036	-	-	-	KIX_2
TRINITY_DN15_c0_g1_i9.p1	3694.POPTR_0027s00370.1	2.52e-63	238	2CMMM@1|root,2QQV3@2759|Eukaryota,37MGW@33090|Viridiplantae,3GBRI@35493|Streptophyta,4JH5Q@91835|fabids	35493|Streptophyta	S	Mediator of RNA polymerase II transcription subunit 15a-like	-	GO:0001101,GO:0003674,GO:0003676,GO:0003677,GO:0003682,GO:0003712,GO:0003713,GO:0005488,GO:0005575,GO:0005622,GO:0005623,GO:0005634,GO:0005654,GO:0008150,GO:0009719,GO:0009725,GO:0009751,GO:0009889,GO:0009891,GO:0009893,GO:0010033,GO:0010556,GO:0010557,GO:0010565,GO:0010604,GO:0014070,GO:0016592,GO:0019216,GO:0019217,GO:0019219,GO:0019222,GO:0031323,GO:0031325,GO:0031326,GO:0031328,GO:0031490,GO:…	-	ko:K14972	-	-	-	-	ko00000,ko03036	-	-	-	KIX_2
TRINITY_DN15_c0_g2_i1.p1	29760.VIT_05s0020g00410.t01	0	4960	COG5043@1|root,KOG1809@2759|Eukaryota,37IJB@33090|Viridiplantae,3GAN0@35493|Streptophyta	35493|Streptophyta	U	Vacuolar protein sorting-associated protein	-	-	-	ko:K19525	-	-	-	-	ko00000	-	-	-	C2,Chorein_N,Pex24p,SHR-BD,VPS13,VPS13_C,VPS13_mid_rpt,Vps62
TRINITY_DN15_c0_g2_i2.p1	29760.VIT_05s0020g00410.t01	0	4950	COG5043@1|root,KOG1809@2759|Eukaryota,37IJB@33090|Viridiplantae,3GAN0@35493|Streptophyta	35493|Streptophyta	U	Vacuolar protein sorting-associated protein	-	-	-	ko:K19525	-	-	-	-	ko00000	-	-	-	C2,Chorein_N,Pex24p,SHR-BD,VPS13,VPS13_C,VPS13_mid_rpt,Vps62
TRINITY_DN15_c0_g2_i4.p1	29760.VIT_05s0020g00410.t01	0	4212	COG5043@1|root,KOG1809@2759|Eukaryota,37IJB@33090|Viridiplantae,3GAN0@35493|Streptophyta	35493|Streptophyta	U	Vacuolar protein sorting-associated protein	-	-	-	ko:K19525	-	-	-	-	ko00000	-	-	-	C2,Chorein_N,Pex24p,SHR-BD,VPS13,VPS13_C,VPS13_mid_rpt,Vps62
TRINITY_DN15_c0_g2_i4.p2	42345.XP_008811068.1	1.25e-258	785	COG5043@1|root,KOG1809@2759|Eukaryota,37IJB@33090|Viridiplantae,3GAN0@35493|Streptophyta,3KV4P@4447|Liliopsida	35493|Streptophyta	U	Vacuolar protein sorting-associated protein	-	-	-	ko:K19525	-	-	-	-	ko00000	-	-	-	C2,Chorein_N,Pex24p,SHR-BD,VPS13,VPS13_C,VPS13_mid_rpt,Vps62
TRINITY_DN66_c0_g1_i1.p1	29760.VIT_12s0055g00780.t01	6.28e-82	251	KOG2910@1|root,KOG2910@2759|Eukaryota,37PKJ@33090|Viridiplantae,3GDVB@35493|Streptophyta	35493|Streptophyta	U	Belongs to the SNF7 family	-	GO:0000815,GO:0005575,GO:0005622,GO:0005623,GO:0005737,GO:0005768,GO:0005770,GO:0005829,GO:0005886,GO:0006810,GO:0006900,GO:0006996,GO:0007032,GO:0008150,GO:0009987,GO:0010008,GO:0010256,GO:0012505,GO:0016020,GO:0016043,GO:0016050,GO:0016192,GO:0031090,GO:0031410,GO:0031982,GO:0032991,GO:0036452,GO:0043226,GO:0043227,GO:0043229,GO:0044422,GO:0044424,GO:0044425,GO:0044433,GO:0044440,GO:0044444,GO:…	-	ko:K12195	ko04144,ko04217,map04144,map04217	M00412	-	-	ko00000,ko00001,ko00002,ko04131,ko04147	-	-	-	Snf7
TRINITY_DN66_c0_g1_i10.p1	29760.VIT_12s0055g00780.t01	6.28e-82	251	KOG2910@1|root,KOG2910@2759|Eukaryota,37PKJ@33090|Viridiplantae,3GDVB@35493|Streptophyta	35493|Streptophyta	U	Belongs to the SNF7 family	-	GO:0000815,GO:0005575,GO:0005622,GO:0005623,GO:0005737,GO:0005768,GO:0005770,GO:0005829,GO:0005886,GO:0006810,GO:0006900,GO:0006996,GO:0007032,GO:0008150,GO:0009987,GO:0010008,GO:0010256,GO:0012505,GO:0016020,GO:0016043,GO:0016050,GO:0016192,GO:0031090,GO:0031410,GO:0031982,GO:0032991,GO:0036452,GO:0043226,GO:0043227,GO:0043229,GO:0044422,GO:0044424,GO:0044425,GO:0044433,GO:0044440,GO:0044444,GO:…	-	ko:K12195	ko04144,ko04217,map04144,map04217	M00412	-	-	ko00000,ko00001,ko00002,ko04131,ko04147	-	-	-	Snf7
TRINITY_DN66_c0_g1_i13.p1	29760.VIT_12s0055g00780.t01	6.28e-82	251	KOG2910@1|root,KOG2910@2759|Eukaryota,37PKJ@33090|Viridiplantae,3GDVB@35493|Streptophyta	35493|Streptophyta	U	Belongs to the SNF7 family	-	GO:0000815,GO:0005575,GO:0005622,GO:0005623,GO:0005737,GO:0005768,GO:0005770,GO:0005829,GO:0005886,GO:0006810,GO:0006900,GO:0006996,GO:0007032,GO:0008150,GO:0009987,GO:0010008,GO:0010256,GO:0012505,GO:0016020,GO:0016043,GO:0016050,GO:0016192,GO:0031090,GO:0031410,GO:0031982,GO:0032991,GO:0036452,GO:0043226,GO:0043227,GO:0043229,GO:0044422,GO:0044424,GO:0044425,GO:0044433,GO:0044440,GO:0044444,GO:…	-	ko:K12195	ko04144,ko04217,map04144,map04217	M00412	-	-	ko00000,ko00001,ko00002,ko04131,ko04147	-	-	-	Snf7
TRINITY_DN69_c0_g1_i10.p1	13333.ERN01990	9.69e-128	372	COG0515@1|root,KOG1187@2759|Eukaryota,37M5Z@33090|Viridiplantae,3G818@35493|Streptophyta	35493|Streptophyta	T	belongs to the protein kinase superfamily	-	GO:0003674,GO:0003824,GO:0004672,GO:0004674,GO:0004675,GO:0004888,GO:0005575,GO:0005623,GO:0005886,GO:0006464,GO:0006468,GO:0006793,GO:0006796,GO:0006807,GO:0006950,GO:0006979,GO:0007154,GO:0007165,GO:0007166,GO:0007167,GO:0007178,GO:0008150,GO:0008152,GO:0009987,GO:0016020,GO:0016301,GO:0016310,GO:0016740,GO:0016772,GO:0016773,GO:0019199,GO:0019538,GO:0023052,GO:0036211,GO:0038023,GO:0043170,GO:…	2.7.11.1	ko:K13436	ko04626,map04626	-	-	-	ko00000,ko00001,ko01000,ko01001	-	-	-	Pkinase_Tyr
TRINITY_DN69_c0_g1_i11.p1	13333.ERN01990	3.43e-215	599	COG0515@1|root,KOG1187@2759|Eukaryota,37M5Z@33090|Viridiplantae,3G818@35493|Streptophyta	35493|Streptophyta	T	belongs to the protein kinase superfamily	-	GO:0003674,GO:0003824,GO:0004672,GO:0004674,GO:0004675,GO:0004888,GO:0005575,GO:0005623,GO:0005886,GO:0006464,GO:0006468,GO:0006793,GO:0006796,GO:0006807,GO:0006950,GO:0006979,GO:0007154,GO:0007165,GO:0007166,GO:0007167,GO:0007178,GO:0008150,GO:0008152,GO:0009987,GO:0016020,GO:0016301,GO:0016310,GO:0016740,GO:0016772,GO:0016773,GO:0019199,GO:0019538,GO:0023052,GO:0036211,GO:0038023,GO:0043170,GO:…	2.7.11.1	ko:K13436	ko04626,map04626	-	-	-	ko00000,ko00001,ko01000,ko01001	-	-	-	Pkinase_Tyr
TRINITY_DN69_c0_g1_i3.p1	13333.ERN01990	3.43e-215	599	COG0515@1|root,KOG1187@2759|Eukaryota,37M5Z@33090|Viridiplantae,3G818@35493|Streptophyta	35493|Streptophyta	T	belongs to the protein kinase superfamily	-	GO:0003674,GO:0003824,GO:0004672,GO:0004674,GO:0004675,GO:0004888,GO:0005575,GO:0005623,GO:0005886,GO:0006464,GO:0006468,GO:0006793,GO:0006796,GO:0006807,GO:0006950,GO:0006979,GO:0007154,GO:0007165,GO:0007166,GO:0007167,GO:0007178,GO:0008150,GO:0008152,GO:0009987,GO:0016020,GO:0016301,GO:0016310,GO:0016740,GO:0016772,GO:0016773,GO:0019199,GO:0019538,GO:0023052,GO:0036211,GO:0038023,GO:0043170,GO:…	2.7.11.1	ko:K13436	ko04626,map04626	-	-	-	ko00000,ko00001,ko01000,ko01001	-	-	-	Pkinase_Tyr
TRINITY_DN69_c0_g1_i6.p1	13333.ERN01990	9.69e-128	372	COG0515@1|root,KOG1187@2759|Eukaryota,37M5Z@33090|Viridiplantae,3G818@35493|Streptophyta	35493|Streptophyta	T	belongs to the protein kinase superfamily	-	GO:0003674,GO:0003824,GO:0004672,GO:0004674,GO:0004675,GO:0004888,GO:0005575,GO:0005623,GO:0005886,GO:0006464,GO:0006468,GO:0006793,GO:0006796,GO:0006807,GO:0006950,GO:0006979,GO:0007154,GO:0007165,GO:0007166,GO:0007167,GO:0007178,GO:0008150,GO:0008152,GO:0009987,GO:0016020,GO:0016301,GO:0016310,GO:0016740,GO:0016772,GO:0016773,GO:0019199,GO:0019538,GO:0023052,GO:0036211,GO:0038023,GO:0043170,GO:…	2.7.11.1	ko:K13436	ko04626,map04626	-	-	-	ko00000,ko00001,ko01000,ko01001	-	-	-	Pkinase_Tyr
TRINITY_DN69_c0_g1_i7.p1	13333.ERN01990	3.43e-215	599	COG0515@1|root,KOG1187@2759|Eukaryota,37M5Z@33090|Viridiplantae,3G818@35493|Streptophyta	35493|Streptophyta	T	belongs to the protein kinase superfamily	-	GO:0003674,GO:0003824,GO:0004672,GO:0004674,GO:0004675,GO:0004888,GO:0005575,GO:0005623,GO:0005886,GO:0006464,GO:0006468,GO:0006793,GO:0006796,GO:0006807,GO:0006950,GO:0006979,GO:0007154,GO:0007165,GO:0007166,GO:0007167,GO:0007178,GO:0008150,GO:0008152,GO:0009987,GO:0016020,GO:0016301,GO:0016310,GO:0016740,GO:0016772,GO:0016773,GO:0019199,GO:0019538,GO:0023052,GO:0036211,GO:0038023,GO:0043170,GO:…	2.7.11.1	ko:K13436	ko04626,map04626	-	-	-	ko00000,ko00001,ko01000,ko01001	-	-	-	Pkinase_Tyr
TRINITY_DN69_c0_g1_i8.p1	13333.ERN01990	1.18e-177	506	COG0515@1|root,KOG1187@2759|Eukaryota,37M5Z@33090|Viridiplantae,3G818@35493|Streptophyta	35493|Streptophyta	T	belongs to the protein kinase superfamily	-	GO:0003674,GO:0003824,GO:0004672,GO:0004674,GO:0004675,GO:0004888,GO:0005575,GO:0005623,GO:0005886,GO:0006464,GO:0006468,GO:0006793,GO:0006796,GO:0006807,GO:0006950,GO:0006979,GO:0007154,GO:0007165,GO:0007166,GO:0007167,GO:0007178,GO:0008150,GO:0008152,GO:0009987,GO:0016020,GO:0016301,GO:0016310,GO:0016740,GO:0016772,GO:0016773,GO:0019199,GO:0019538,GO:0023052,GO:0036211,GO:0038023,GO:0043170,GO:…	2.7.11.1	ko:K13436	ko04626,map04626	-	-	-	ko00000,ko00001,ko01000,ko01001	-	-	-	Pkinase_Tyr
TRINITY_DN69_c0_g1_i9.p1	13333.ERN01990	1.3e-190	534	COG0515@1|root,KOG1187@2759|Eukaryota,37M5Z@33090|Viridiplantae,3G818@35493|Streptophyta	35493|Streptophyta	T	belongs to the protein kinase superfamily	-	GO:0003674,GO:0003824,GO:0004672,GO:0004674,GO:0004675,GO:0004888,GO:0005575,GO:0005623,GO:0005886,GO:0006464,GO:0006468,GO:0006793,GO:0006796,GO:0006807,GO:0006950,GO:0006979,GO:0007154,GO:0007165,GO:0007166,GO:0007167,GO:0007178,GO:0008150,GO:0008152,GO:0009987,GO:0016020,GO:0016301,GO:0016310,GO:0016740,GO:0016772,GO:0016773,GO:0019199,GO:0019538,GO:0023052,GO:0036211,GO:0038023,GO:0043170,GO:…	2.7.11.1	ko:K13436	ko04626,map04626	-	-	-	ko00000,ko00001,ko01000,ko01001	-	-	-	Pkinase_Tyr
TRINITY_DN69_c1_g1_i12.p1	42345.XP_008790463.1	2.15e-178	503	KOG3296@1|root,KOG3296@2759|Eukaryota,37RD3@33090|Viridiplantae,3GAJW@35493|Streptophyta,3KUCR@4447|Liliopsida	35493|Streptophyta	U	Mitochondrial import receptor subunit	-	GO:0003674,GO:0005215,GO:0005575,GO:0005622,GO:0005623,GO:0005737,GO:0005739,GO:0005740,GO:0005741,GO:0005742,GO:0005743,GO:0005773,GO:0005774,GO:0006605,GO:0006626,GO:0006810,GO:0006839,GO:0006886,GO:0006996,GO:0007005,GO:0008104,GO:0008150,GO:0008320,GO:0008565,GO:0009987,GO:0015031,GO:0015399,GO:0015405,GO:0015450,GO:0015833,GO:0016020,GO:0016043,GO:0017038,GO:0019866,GO:0019867,GO:0022804,GO:…	-	ko:K11518	ko05014,map05014	-	-	-	ko00000,ko00001,ko02000,ko03029	3.A.8.1	-	-	Porin_3
TRINITY_DN69_c1_g1_i13.p1	42345.XP_008790463.1	2.05e-133	387	KOG3296@1|root,KOG3296@2759|Eukaryota,37RD3@33090|Viridiplantae,3GAJW@35493|Streptophyta,3KUCR@4447|Liliopsida	35493|Streptophyta	U	Mitochondrial import receptor subunit	-	GO:0003674,GO:0005215,GO:0005575,GO:0005622,GO:0005623,GO:0005737,GO:0005739,GO:0005740,GO:0005741,GO:0005742,GO:0005743,GO:0005773,GO:0005774,GO:0006605,GO:0006626,GO:0006810,GO:0006839,GO:0006886,GO:0006996,GO:0007005,GO:0008104,GO:0008150,GO:0008320,GO:0008565,GO:0009987,GO:0015031,GO:0015399,GO:0015405,GO:0015450,GO:0015833,GO:0016020,GO:0016043,GO:0017038,GO:0019866,GO:0019867,GO:0022804,GO:…	-	ko:K11518	ko05014,map05014	-	-	-	ko00000,ko00001,ko02000,ko03029	3.A.8.1	-	-	Porin_3
TRINITY_DN69_c1_g1_i2.p1	42345.XP_008792476.1	7.86e-75	233	KOG3296@1|root,KOG3296@2759|Eukaryota,37RD3@33090|Viridiplantae,3GAJW@35493|Streptophyta,3KUCR@4447|Liliopsida	35493|Streptophyta	U	Mitochondrial import receptor subunit	-	GO:0003674,GO:0005215,GO:0005575,GO:0005622,GO:0005623,GO:0005737,GO:0005739,GO:0005740,GO:0005741,GO:0005742,GO:0005743,GO:0005773,GO:0005774,GO:0006605,GO:0006626,GO:0006810,GO:0006839,GO:0006886,GO:0006996,GO:0007005,GO:0008104,GO:0008150,GO:0008320,GO:0008565,GO:0009987,GO:0015031,GO:0015399,GO:0015405,GO:0015450,GO:0015833,GO:0016020,GO:0016043,GO:0017038,GO:0019866,GO:0019867,GO:0022804,GO:…	-	ko:K11518	ko05014,map05014	-	-	-	ko00000,ko00001,ko02000,ko03029	3.A.8.1	-	-	Porin_3
TRINITY_DN69_c1_g1_i6.p1	42345.XP_008790463.1	1.92e-113	334	KOG3296@1|root,KOG3296@2759|Eukaryota,37RD3@33090|Viridiplantae,3GAJW@35493|Streptophyta,3KUCR@4447|Liliopsida	35493|Streptophyta	U	Mitochondrial import receptor subunit	-	GO:0003674,GO:0005215,GO:0005575,GO:0005622,GO:0005623,GO:0005737,GO:0005739,GO:0005740,GO:0005741,GO:0005742,GO:0005743,GO:0005773,GO:0005774,GO:0006605,GO:0006626,GO:0006810,GO:0006839,GO:0006886,GO:0006996,GO:0007005,GO:0008104,GO:0008150,GO:0008320,GO:0008565,GO:0009987,GO:0015031,GO:0015399,GO:0015405,GO:0015450,GO:0015833,GO:0016020,GO:0016043,GO:0017038,GO:0019866,GO:0019867,GO:0022804,GO:…	-	ko:K11518	ko05014,map05014	-	-	-	ko00000,ko00001,ko02000,ko03029	3.A.8.1	-	-	Porin_3
TRINITY_DN69_c1_g1_i8.p1	4641.GSMUA_Achr8P01650_001	4.26e-76	236	KOG3296@1|root,KOG3296@2759|Eukaryota,37RD3@33090|Viridiplantae,3GAJW@35493|Streptophyta,3KUCR@4447|Liliopsida	35493|Streptophyta	U	Mitochondrial import receptor subunit	-	GO:0003674,GO:0005215,GO:0005575,GO:0005622,GO:0005623,GO:0005737,GO:0005739,GO:0005740,GO:0005741,GO:0005742,GO:0005743,GO:0005773,GO:0005774,GO:0006605,GO:0006626,GO:0006810,GO:0006839,GO:0006886,GO:0006996,GO:0007005,GO:0008104,GO:0008150,GO:0008320,GO:0008565,GO:0009987,GO:0015031,GO:0015399,GO:0015405,GO:0015450,GO:0015833,GO:0016020,GO:0016043,GO:0017038,GO:0019866,GO:0019867,GO:0022804,GO:…	-	ko:K11518	ko05014,map05014	-	-	-	ko00000,ko00001,ko02000,ko03029	3.A.8.1	-	-	Porin_3
TRINITY_DN69_c1_g1_i9.p1	42345.XP_008790463.1	2.15e-178	503	KOG3296@1|root,KOG3296@2759|Eukaryota,37RD3@33090|Viridiplantae,3GAJW@35493|Streptophyta,3KUCR@4447|Liliopsida	35493|Streptophyta	U	Mitochondrial import receptor subunit	-	GO:0003674,GO:0005215,GO:0005575,GO:0005622,GO:0005623,GO:0005737,GO:0005739,GO:0005740,GO:0005741,GO:0005742,GO:0005743,GO:0005773,GO:0005774,GO:0006605,GO:0006626,GO:0006810,GO:0006839,GO:0006886,GO:0006996,GO:0007005,GO:0008104,GO:0008150,GO:0008320,GO:0008565,GO:0009987,GO:0015031,GO:0015399,GO:0015405,GO:0015450,GO:0015833,GO:0016020,GO:0016043,GO:0017038,GO:0019866,GO:0019867,GO:0022804,GO:…	-	ko:K11518	ko05014,map05014	-	-	-	ko00000,ko00001,ko02000,ko03029	3.A.8.1	-	-	Porin_3
TRINITY_DN82_c0_g1_i101.p1	4432.XP_010278652.1	2.31e-175	500	COG0077@1|root,KOG2797@2759|Eukaryota,37I2F@33090|Viridiplantae,3GA3F@35493|Streptophyta	35493|Streptophyta	E	Converts the prephenate produced from the shikimate- chorismate pathway into phenylalanine	-	GO:0003674,GO:0003824,GO:0004664,GO:0005575,GO:0005622,GO:0005623,GO:0005737,GO:0006082,GO:0006520,GO:0006558,GO:0006725,GO:0006807,GO:0008150,GO:0008152,GO:0008652,GO:0009058,GO:0009072,GO:0009073,GO:0009094,GO:0009095,GO:0009507,GO:0009536,GO:0009987,GO:0016053,GO:0016829,GO:0016835,GO:0016836,GO:0017144,GO:0019438,GO:0019752,GO:0043226,GO:0043227,GO:0043229,GO:0043231,GO:0043436,GO:0044237,GO:…	4.2.1.51,4.2.1.91	ko:K05359	ko00400,ko01100,ko01110,ko01130,ko01230,map00400,map01100,map01110,map01130,map01230	M00024	R00691,R01373	RC00360	ko00000,ko00001,ko00002,ko01000	-	-	-	PDT
TRINITY_DN82_c0_g1_i102.p1	4432.XP_010278652.1	7.6e-107	319	COG0077@1|root,KOG2797@2759|Eukaryota,37I2F@33090|Viridiplantae,3GA3F@35493|Streptophyta	35493|Streptophyta	E	Converts the prephenate produced from the shikimate- chorismate pathway into phenylalanine	-	GO:0003674,GO:0003824,GO:0004664,GO:0005575,GO:0005622,GO:0005623,GO:0005737,GO:0006082,GO:0006520,GO:0006558,GO:0006725,GO:0006807,GO:0008150,GO:0008152,GO:0008652,GO:0009058,GO:0009072,GO:0009073,GO:0009094,GO:0009095,GO:0009507,GO:0009536,GO:0009987,GO:0016053,GO:0016829,GO:0016835,GO:0016836,GO:0017144,GO:0019438,GO:0019752,GO:0043226,GO:0043227,GO:0043229,GO:0043231,GO:0043436,GO:0044237,GO:…	4.2.1.51,4.2.1.91	ko:K05359	ko00400,ko01100,ko01110,ko01130,ko01230,map00400,map01100,map01110,map01130,map01230	M00024	R00691,R01373	RC00360	ko00000,ko00001,ko00002,ko01000	-	-	-	PDT
TRINITY_DN82_c0_g1_i113.p1	4432.XP_010278652.1	6.01e-178	509	COG0077@1|root,KOG2797@2759|Eukaryota,37I2F@33090|Viridiplantae,3GA3F@35493|Streptophyta	35493|Streptophyta	E	Converts the prephenate produced from the shikimate- chorismate pathway into phenylalanine	-	GO:0003674,GO:0003824,GO:0004664,GO:0005575,GO:0005622,GO:0005623,GO:0005737,GO:0006082,GO:0006520,GO:0006558,GO:0006725,GO:0006807,GO:0008150,GO:0008152,GO:0008652,GO:0009058,GO:0009072,GO:0009073,GO:0009094,GO:0009095,GO:0009507,GO:0009536,GO:0009987,GO:0016053,GO:0016829,GO:0016835,GO:0016836,GO:0017144,GO:0019438,GO:0019752,GO:0043226,GO:0043227,GO:0043229,GO:0043231,GO:0043436,GO:0044237,GO:…	4.2.1.51,4.2.1.91	ko:K05359	ko00400,ko01100,ko01110,ko01130,ko01230,map00400,map01100,map01110,map01130,map01230	M00024	R00691,R01373	RC00360	ko00000,ko00001,ko00002,ko01000	-	-	-	PDT
TRINITY_DN82_c0_g1_i17.p1	4432.XP_010278652.1	2.45e-189	536	COG0077@1|root,KOG2797@2759|Eukaryota,37I2F@33090|Viridiplantae,3GA3F@35493|Streptophyta	35493|Streptophyta	E	Converts the prephenate produced from the shikimate- chorismate pathway into phenylalanine	-	GO:0003674,GO:0003824,GO:0004664,GO:0005575,GO:0005622,GO:0005623,GO:0005737,GO:0006082,GO:0006520,GO:0006558,GO:0006725,GO:0006807,GO:0008150,GO:0008152,GO:0008652,GO:0009058,GO:0009072,GO:0009073,GO:0009094,GO:0009095,GO:0009507,GO:0009536,GO:0009987,GO:0016053,GO:0016829,GO:0016835,GO:0016836,GO:0017144,GO:0019438,GO:0019752,GO:0043226,GO:0043227,GO:0043229,GO:0043231,GO:0043436,GO:0044237,GO:…	4.2.1.51,4.2.1.91	ko:K05359	ko00400,ko01100,ko01110,ko01130,ko01230,map00400,map01100,map01110,map01130,map01230	M00024	R00691,R01373	RC00360	ko00000,ko00001,ko00002,ko01000	-	-	-	PDT
TRINITY_DN82_c0_g1_i45.p1	4432.XP_010278652.1	2.27e-106	318	COG0077@1|root,KOG2797@2759|Eukaryota,37I2F@33090|Viridiplantae,3GA3F@35493|Streptophyta	35493|Streptophyta	E	Converts the prephenate produced from the shikimate- chorismate pathway into phenylalanine	-	GO:0003674,GO:0003824,GO:0004664,GO:0005575,GO:0005622,GO:0005623,GO:0005737,GO:0006082,GO:0006520,GO:0006558,GO:0006725,GO:0006807,GO:0008150,GO:0008152,GO:0008652,GO:0009058,GO:0009072,GO:0009073,GO:0009094,GO:0009095,GO:0009507,GO:0009536,GO:0009987,GO:0016053,GO:0016829,GO:0016835,GO:0016836,GO:0017144,GO:0019438,GO:0019752,GO:0043226,GO:0043227,GO:0043229,GO:0043231,GO:0043436,GO:0044237,GO:…	4.2.1.51,4.2.1.91	ko:K05359	ko00400,ko01100,ko01110,ko01130,ko01230,map00400,map01100,map01110,map01130,map01230	M00024	R00691,R01373	RC00360	ko00000,ko00001,ko00002,ko01000	-	-	-	PDT
TRINITY_DN82_c0_g1_i57.p1	4432.XP_010278652.1	1.14e-141	409	COG0077@1|root,KOG2797@2759|Eukaryota,37I2F@33090|Viridiplantae,3GA3F@35493|Streptophyta	35493|Streptophyta	E	Converts the prephenate produced from the shikimate- chorismate pathway into phenylalanine	-	GO:0003674,GO:0003824,GO:0004664,GO:0005575,GO:0005622,GO:0005623,GO:0005737,GO:0006082,GO:0006520,GO:0006558,GO:0006725,GO:0006807,GO:0008150,GO:0008152,GO:0008652,GO:0009058,GO:0009072,GO:0009073,GO:0009094,GO:0009095,GO:0009507,GO:0009536,GO:0009987,GO:0016053,GO:0016829,GO:0016835,GO:0016836,GO:0017144,GO:0019438,GO:0019752,GO:0043226,GO:0043227,GO:0043229,GO:0043231,GO:0043436,GO:0044237,GO:…	4.2.1.51,4.2.1.91	ko:K05359	ko00400,ko01100,ko01110,ko01130,ko01230,map00400,map01100,map01110,map01130,map01230	M00024	R00691,R01373	RC00360	ko00000,ko00001,ko00002,ko01000	-	-	-	PDT
TRINITY_DN82_c0_g1_i74.p1	4432.XP_010278652.1	1.14e-141	409	COG0077@1|root,KOG2797@2759|Eukaryota,37I2F@33090|Viridiplantae,3GA3F@35493|Streptophyta	35493|Streptophyta	E	Converts the prephenate produced from the shikimate- chorismate pathway into phenylalanine	-	GO:0003674,GO:0003824,GO:0004664,GO:0005575,GO:0005622,GO:0005623,GO:0005737,GO:0006082,GO:0006520,GO:0006558,GO:0006725,GO:0006807,GO:0008150,GO:0008152,GO:0008652,GO:0009058,GO:0009072,GO:0009073,GO:0009094,GO:0009095,GO:0009507,GO:0009536,GO:0009987,GO:0016053,GO:0016829,GO:0016835,GO:0016836,GO:0017144,GO:0019438,GO:0019752,GO:0043226,GO:0043227,GO:0043229,GO:0043231,GO:0043436,GO:0044237,GO:…	4.2.1.51,4.2.1.91	ko:K05359	ko00400,ko01100,ko01110,ko01130,ko01230,map00400,map01100,map01110,map01130,map01230	M00024	R00691,R01373	RC00360	ko00000,ko00001,ko00002,ko01000	-	-	-	PDT
TRINITY_DN82_c0_g1_i87.p1	4432.XP_010278652.1	2.27e-106	318	COG0077@1|root,KOG2797@2759|Eukaryota,37I2F@33090|Viridiplantae,3GA3F@35493|Streptophyta	35493|Streptophyta	E	Converts the prephenate produced from the shikimate- chorismate pathway into phenylalanine	-	GO:0003674,GO:0003824,GO:0004664,GO:0005575,GO:0005622,GO:0005623,GO:0005737,GO:0006082,GO:0006520,GO:0006558,GO:0006725,GO:0006807,GO:0008150,GO:0008152,GO:0008652,GO:0009058,GO:0009072,GO:0009073,GO:0009094,GO:0009095,GO:0009507,GO:0009536,GO:0009987,GO:0016053,GO:0016829,GO:0016835,GO:0016836,GO:0017144,GO:0019438,GO:0019752,GO:0043226,GO:0043227,GO:0043229,GO:0043231,GO:0043436,GO:0044237,GO:…	4.2.1.51,4.2.1.91	ko:K05359	ko00400,ko01100,ko01110,ko01130,ko01230,map00400,map01100,map01110,map01130,map01230	M00024	R00691,R01373	RC00360	ko00000,ko00001,ko00002,ko01000	-	-	-	PDT
TRINITY_DN39_c0_g1_i21.p1	4641.GSMUA_Achr5P10400_001	3.11e-96	287	28IQ0@1|root,2QR14@2759|Eukaryota,37PIH@33090|Viridiplantae,3GEX8@35493|Streptophyta,3KMNA@4447|Liliopsida	35493|Streptophyta	S	Prolyl 4-hydroxylase alpha subunit homologues.	-	-	-	-	-	-	-	-	-	-	-	-	2OG-FeII_Oxy_3
TRINITY_DN25_c0_g1_i13.p1	3750.XP_008379208.1	2.32e-229	647	KOG0581@1|root,KOG0581@2759|Eukaryota,37NKY@33090|Viridiplantae,3GGM8@35493|Streptophyta,4JI49@91835|fabids	35493|Streptophyta	T	mitogen-activated protein kinase kinase	-	GO:0000003,GO:0000160,GO:0000165,GO:0000187,GO:0000280,GO:0000910,GO:0001101,GO:0001932,GO:0001934,GO:0002218,GO:0002252,GO:0002253,GO:0002376,GO:0002682,GO:0002684,GO:0003674,GO:0003824,GO:0004672,GO:0004674,GO:0004707,GO:0004708,GO:0004712,GO:0005575,GO:0005622,GO:0005623,GO:0005634,GO:0005737,GO:0006464,GO:0006468,GO:0006793,GO:0006796,GO:0006807,GO:0006950,GO:0006952,GO:0006955,GO:0006996,GO:…	2.7.12.2	ko:K20607	ko04016,ko05418,map04016,map05418	-	-	-	ko00000,ko00001,ko01000,ko01001	-	-	-	Pkinase
TRINITY_DN25_c0_g1_i17.p1	4432.XP_010248604.1	1.61e-133	392	KOG0581@1|root,KOG0581@2759|Eukaryota,37NKY@33090|Viridiplantae,3GGM8@35493|Streptophyta	35493|Streptophyta	T	mitogen-activated protein kinase kinase	-	GO:0000003,GO:0000160,GO:0000165,GO:0000187,GO:0000280,GO:0000910,GO:0001101,GO:0001932,GO:0001934,GO:0002218,GO:0002252,GO:0002253,GO:0002376,GO:0002682,GO:0002684,GO:0003674,GO:0003824,GO:0004672,GO:0004674,GO:0004707,GO:0004708,GO:0004712,GO:0005575,GO:0005622,GO:0005623,GO:0005634,GO:0005737,GO:0006464,GO:0006468,GO:0006793,GO:0006796,GO:0006807,GO:0006950,GO:0006952,GO:0006955,GO:0006996,GO:…	2.7.12.2	ko:K20607	ko04016,ko05418,map04016,map05418	-	-	-	ko00000,ko00001,ko01000,ko01001	-	-	-	Pkinase
TRINITY_DN25_c0_g1_i2.p1	4641.GSMUA_Achr9P18710_001	6.59e-33	125	KOG0581@1|root,KOG0581@2759|Eukaryota,37NKY@33090|Viridiplantae,3GGM8@35493|Streptophyta,3KVF2@4447|Liliopsida	35493|Streptophyta	T	mitogen-activated protein kinase kinase	-	-	2.7.12.2	ko:K20607	ko04016,ko05418,map04016,map05418	-	-	-	ko00000,ko00001,ko01000,ko01001	-	-	-	Pkinase
TRINITY_DN25_c0_g1_i22.p1	3750.XP_008379208.1	2.32e-229	647	KOG0581@1|root,KOG0581@2759|Eukaryota,37NKY@33090|Viridiplantae,3GGM8@35493|Streptophyta,4JI49@91835|fabids	35493|Streptophyta	T	mitogen-activated protein kinase kinase	-	GO:0000003,GO:0000160,GO:0000165,GO:0000187,GO:0000280,GO:0000910,GO:0001101,GO:0001932,GO:0001934,GO:0002218,GO:0002252,GO:0002253,GO:0002376,GO:0002682,GO:0002684,GO:0003674,GO:0003824,GO:0004672,GO:0004674,GO:0004707,GO:0004708,GO:0004712,GO:0005575,GO:0005622,GO:0005623,GO:0005634,GO:0005737,GO:0006464,GO:0006468,GO:0006793,GO:0006796,GO:0006807,GO:0006950,GO:0006952,GO:0006955,GO:0006996,GO:…	2.7.12.2	ko:K20607	ko04016,ko05418,map04016,map05418	-	-	-	ko00000,ko00001,ko01000,ko01001	-	-	-	Pkinase
TRINITY_DN25_c0_g1_i26.p1	3750.XP_008379208.1	5.01e-141	413	KOG0581@1|root,KOG0581@2759|Eukaryota,37NKY@33090|Viridiplantae,3GGM8@35493|Streptophyta,4JI49@91835|fabids	35493|Streptophyta	T	mitogen-activated protein kinase kinase	-	GO:0000003,GO:0000160,GO:0000165,GO:0000187,GO:0000280,GO:0000910,GO:0001101,GO:0001932,GO:0001934,GO:0002218,GO:0002252,GO:0002253,GO:0002376,GO:0002682,GO:0002684,GO:0003674,GO:0003824,GO:0004672,GO:0004674,GO:0004707,GO:0004708,GO:0004712,GO:0005575,GO:0005622,GO:0005623,GO:0005634,GO:0005737,GO:0006464,GO:0006468,GO:0006793,GO:0006796,GO:0006807,GO:0006950,GO:0006952,GO:0006955,GO:0006996,GO:…	2.7.12.2	ko:K20607	ko04016,ko05418,map04016,map05418	-	-	-	ko00000,ko00001,ko01000,ko01001	-	-	-	Pkinase
TRINITY_DN25_c0_g1_i26.p2	4432.XP_010248604.1	1.58e-66	220	KOG0581@1|root,KOG0581@2759|Eukaryota,37NKY@33090|Viridiplantae,3GGM8@35493|Streptophyta	35493|Streptophyta	T	mitogen-activated protein kinase kinase	-	GO:0000003,GO:0000160,GO:0000165,GO:0000187,GO:0000280,GO:0000910,GO:0001101,GO:0001932,GO:0001934,GO:0002218,GO:0002252,GO:0002253,GO:0002376,GO:0002682,GO:0002684,GO:0003674,GO:0003824,GO:0004672,GO:0004674,GO:0004707,GO:0004708,GO:0004712,GO:0005575,GO:0005622,GO:0005623,GO:0005634,GO:0005737,GO:0006464,GO:0006468,GO:0006793,GO:0006796,GO:0006807,GO:0006950,GO:0006952,GO:0006955,GO:0006996,GO:…	2.7.12.2	ko:K20607	ko04016,ko05418,map04016,map05418	-	-	-	ko00000,ko00001,ko01000,ko01001	-	-	-	Pkinase
TRINITY_DN25_c0_g1_i27.p1	4432.XP_010248604.1	1.58e-66	220	KOG0581@1|root,KOG0581@2759|Eukaryota,37NKY@33090|Viridiplantae,3GGM8@35493|Streptophyta	35493|Streptophyta	T	mitogen-activated protein kinase kinase	-	GO:0000003,GO:0000160,GO:0000165,GO:0000187,GO:0000280,GO:0000910,GO:0001101,GO:0001932,GO:0001934,GO:0002218,GO:0002252,GO:0002253,GO:0002376,GO:0002682,GO:0002684,GO:0003674,GO:0003824,GO:0004672,GO:0004674,GO:0004707,GO:0004708,GO:0004712,GO:0005575,GO:0005622,GO:0005623,GO:0005634,GO:0005737,GO:0006464,GO:0006468,GO:0006793,GO:0006796,GO:0006807,GO:0006950,GO:0006952,GO:0006955,GO:0006996,GO:…	2.7.12.2	ko:K20607	ko04016,ko05418,map04016,map05418	-	-	-	ko00000,ko00001,ko01000,ko01001	-	-	-	Pkinase
TRINITY_DN25_c0_g1_i27.p2	42345.XP_008784972.1	4.2e-75	241	KOG0581@1|root,KOG0581@2759|Eukaryota,37NKY@33090|Viridiplantae,3GGM8@35493|Streptophyta,3KVF2@4447|Liliopsida	35493|Streptophyta	T	mitogen-activated protein kinase kinase	-	GO:0000003,GO:0000160,GO:0000165,GO:0000187,GO:0000280,GO:0000910,GO:0001101,GO:0001932,GO:0001934,GO:0002218,GO:0002252,GO:0002253,GO:0002376,GO:0002682,GO:0002684,GO:0003674,GO:0003824,GO:0004672,GO:0004674,GO:0004707,GO:0004708,GO:0004712,GO:0005575,GO:0005622,GO:0005623,GO:0005634,GO:0005737,GO:0006464,GO:0006468,GO:0006793,GO:0006796,GO:0006807,GO:0006950,GO:0006952,GO:0006955,GO:0006996,GO:…	2.7.12.2	ko:K20607	ko04016,ko05418,map04016,map05418	-	-	-	ko00000,ko00001,ko01000,ko01001	-	-	-	Pkinase
TRINITY_DN25_c0_g1_i33.p1	4432.XP_010248604.1	1.61e-133	392	KOG0581@1|root,KOG0581@2759|Eukaryota,37NKY@33090|Viridiplantae,3GGM8@35493|Streptophyta	35493|Streptophyta	T	mitogen-activated protein kinase kinase	-	GO:0000003,GO:0000160,GO:0000165,GO:0000187,GO:0000280,GO:0000910,GO:0001101,GO:0001932,GO:0001934,GO:0002218,GO:0002252,GO:0002253,GO:0002376,GO:0002682,GO:0002684,GO:0003674,GO:0003824,GO:0004672,GO:0004674,GO:0004707,GO:0004708,GO:0004712,GO:0005575,GO:0005622,GO:0005623,GO:0005634,GO:0005737,GO:0006464,GO:0006468,GO:0006793,GO:0006796,GO:0006807,GO:0006950,GO:0006952,GO:0006955,GO:0006996,GO:…	2.7.12.2	ko:K20607	ko04016,ko05418,map04016,map05418	-	-	-	ko00000,ko00001,ko01000,ko01001	-	-	-	Pkinase
TRINITY_DN25_c0_g1_i36.p1	4432.XP_010248604.1	1.61e-133	392	KOG0581@1|root,KOG0581@2759|Eukaryota,37NKY@33090|Viridiplantae,3GGM8@35493|Streptophyta	35493|Streptophyta	T	mitogen-activated protein kinase kinase	-	GO:0000003,GO:0000160,GO:0000165,GO:0000187,GO:0000280,GO:0000910,GO:0001101,GO:0001932,GO:0001934,GO:0002218,GO:0002252,GO:0002253,GO:0002376,GO:0002682,GO:0002684,GO:0003674,GO:0003824,GO:0004672,GO:0004674,GO:0004707,GO:0004708,GO:0004712,GO:0005575,GO:0005622,GO:0005623,GO:0005634,GO:0005737,GO:0006464,GO:0006468,GO:0006793,GO:0006796,GO:0006807,GO:0006950,GO:0006952,GO:0006955,GO:0006996,GO:…	2.7.12.2	ko:K20607	ko04016,ko05418,map04016,map05418	-	-	-	ko00000,ko00001,ko01000,ko01001	-	-	-	Pkinase
TRINITY_DN25_c0_g1_i40.p1	4432.XP_010248604.1	1.58e-66	220	KOG0581@1|root,KOG0581@2759|Eukaryota,37NKY@33090|Viridiplantae,3GGM8@35493|Streptophyta	35493|Streptophyta	T	mitogen-activated protein kinase kinase	-	GO:0000003,GO:0000160,GO:0000165,GO:0000187,GO:0000280,GO:0000910,GO:0001101,GO:0001932,GO:0001934,GO:0002218,GO:0002252,GO:0002253,GO:0002376,GO:0002682,GO:0002684,GO:0003674,GO:0003824,GO:0004672,GO:0004674,GO:0004707,GO:0004708,GO:0004712,GO:0005575,GO:0005622,GO:0005623,GO:0005634,GO:0005737,GO:0006464,GO:0006468,GO:0006793,GO:0006796,GO:0006807,GO:0006950,GO:0006952,GO:0006955,GO:0006996,GO:…	2.7.12.2	ko:K20607	ko04016,ko05418,map04016,map05418	-	-	-	ko00000,ko00001,ko01000,ko01001	-	-	-	Pkinase
TRINITY_DN25_c0_g1_i40.p2	42345.XP_008784972.1	4.2e-75	241	KOG0581@1|root,KOG0581@2759|Eukaryota,37NKY@33090|Viridiplantae,3GGM8@35493|Streptophyta,3KVF2@4447|Liliopsida	35493|Streptophyta	T	mitogen-activated protein kinase kinase	-	GO:0000003,GO:0000160,GO:0000165,GO:0000187,GO:0000280,GO:0000910,GO:0001101,GO:0001932,GO:0001934,GO:0002218,GO:0002252,GO:0002253,GO:0002376,GO:0002682,GO:0002684,GO:0003674,GO:0003824,GO:0004672,GO:0004674,GO:0004707,GO:0004708,GO:0004712,GO:0005575,GO:0005622,GO:0005623,GO:0005634,GO:0005737,GO:0006464,GO:0006468,GO:0006793,GO:0006796,GO:0006807,GO:0006950,GO:0006952,GO:0006955,GO:0006996,GO:…	2.7.12.2	ko:K20607	ko04016,ko05418,map04016,map05418	-	-	-	ko00000,ko00001,ko01000,ko01001	-	-	-	Pkinase
TRINITY_DN25_c0_g1_i45.p1	4432.XP_010248604.1	1.61e-133	392	KOG0581@1|root,KOG0581@2759|Eukaryota,37NKY@33090|Viridiplantae,3GGM8@35493|Streptophyta	35493|Streptophyta	T	mitogen-activated protein kinase kinase	-	GO:0000003,GO:0000160,GO:0000165,GO:0000187,GO:0000280,GO:0000910,GO:0001101,GO:0001932,GO:0001934,GO:0002218,GO:0002252,GO:0002253,GO:0002376,GO:0002682,GO:0002684,GO:0003674,GO:0003824,GO:0004672,GO:0004674,GO:0004707,GO:0004708,GO:0004712,GO:0005575,GO:0005622,GO:0005623,GO:0005634,GO:0005737,GO:0006464,GO:0006468,GO:0006793,GO:0006796,GO:0006807,GO:0006950,GO:0006952,GO:0006955,GO:0006996,GO:…	2.7.12.2	ko:K20607	ko04016,ko05418,map04016,map05418	-	-	-	ko00000,ko00001,ko01000,ko01001	-	-	-	Pkinase
TRINITY_DN25_c0_g1_i56.p1	3750.XP_008379208.1	5.01e-141	413	KOG0581@1|root,KOG0581@2759|Eukaryota,37NKY@33090|Viridiplantae,3GGM8@35493|Streptophyta,4JI49@91835|fabids	35493|Streptophyta	T	mitogen-activated protein kinase kinase	-	GO:0000003,GO:0000160,GO:0000165,GO:0000187,GO:0000280,GO:0000910,GO:0001101,GO:0001932,GO:0001934,GO:0002218,GO:0002252,GO:0002253,GO:0002376,GO:0002682,GO:0002684,GO:0003674,GO:0003824,GO:0004672,GO:0004674,GO:0004707,GO:0004708,GO:0004712,GO:0005575,GO:0005622,GO:0005623,GO:0005634,GO:0005737,GO:0006464,GO:0006468,GO:0006793,GO:0006796,GO:0006807,GO:0006950,GO:0006952,GO:0006955,GO:0006996,GO:…	2.7.12.2	ko:K20607	ko04016,ko05418,map04016,map05418	-	-	-	ko00000,ko00001,ko01000,ko01001	-	-	-	Pkinase
TRINITY_DN25_c0_g1_i56.p2	4432.XP_010248604.1	3.72e-66	219	KOG0581@1|root,KOG0581@2759|Eukaryota,37NKY@33090|Viridiplantae,3GGM8@35493|Streptophyta	35493|Streptophyta	T	mitogen-activated protein kinase kinase	-	GO:0000003,GO:0000160,GO:0000165,GO:0000187,GO:0000280,GO:0000910,GO:0001101,GO:0001932,GO:0001934,GO:0002218,GO:0002252,GO:0002253,GO:0002376,GO:0002682,GO:0002684,GO:0003674,GO:0003824,GO:0004672,GO:0004674,GO:0004707,GO:0004708,GO:0004712,GO:0005575,GO:0005622,GO:0005623,GO:0005634,GO:0005737,GO:0006464,GO:0006468,GO:0006793,GO:0006796,GO:0006807,GO:0006950,GO:0006952,GO:0006955,GO:0006996,GO:…	2.7.12.2	ko:K20607	ko04016,ko05418,map04016,map05418	-	-	-	ko00000,ko00001,ko01000,ko01001	-	-	-	Pkinase
TRINITY_DN25_c0_g1_i75.p1	3750.XP_008379208.1	5.01e-141	413	KOG0581@1|root,KOG0581@2759|Eukaryota,37NKY@33090|Viridiplantae,3GGM8@35493|Streptophyta,4JI49@91835|fabids	35493|Streptophyta	T	mitogen-activated protein kinase kinase	-	GO:0000003,GO:0000160,GO:0000165,GO:0000187,GO:0000280,GO:0000910,GO:0001101,GO:0001932,GO:0001934,GO:0002218,GO:0002252,GO:0002253,GO:0002376,GO:0002682,GO:0002684,GO:0003674,GO:0003824,GO:0004672,GO:0004674,GO:0004707,GO:0004708,GO:0004712,GO:0005575,GO:0005622,GO:0005623,GO:0005634,GO:0005737,GO:0006464,GO:0006468,GO:0006793,GO:0006796,GO:0006807,GO:0006950,GO:0006952,GO:0006955,GO:0006996,GO:…	2.7.12.2	ko:K20607	ko04016,ko05418,map04016,map05418	-	-	-	ko00000,ko00001,ko01000,ko01001	-	-	-	Pkinase
TRINITY_DN25_c0_g1_i75.p2	4432.XP_010248604.1	1.58e-66	220	KOG0581@1|root,KOG0581@2759|Eukaryota,37NKY@33090|Viridiplantae,3GGM8@35493|Streptophyta	35493|Streptophyta	T	mitogen-activated protein kinase kinase	-	GO:0000003,GO:0000160,GO:0000165,GO:0000187,GO:0000280,GO:0000910,GO:0001101,GO:0001932,GO:0001934,GO:0002218,GO:0002252,GO:0002253,GO:0002376,GO:0002682,GO:0002684,GO:0003674,GO:0003824,GO:0004672,GO:0004674,GO:0004707,GO:0004708,GO:0004712,GO:0005575,GO:0005622,GO:0005623,GO:0005634,GO:0005737,GO:0006464,GO:0006468,GO:0006793,GO:0006796,GO:0006807,GO:0006950,GO:0006952,GO:0006955,GO:0006996,GO:…	2.7.12.2	ko:K20607	ko04016,ko05418,map04016,map05418	-	-	-	ko00000,ko00001,ko01000,ko01001	-	-	-	Pkinase
TRINITY_DN25_c0_g1_i8.p1	4432.XP_010248604.1	1.98e-131	387	KOG0581@1|root,KOG0581@2759|Eukaryota,37NKY@33090|Viridiplantae,3GGM8@35493|Streptophyta	35493|Streptophyta	T	mitogen-activated protein kinase kinase	-	GO:0000003,GO:0000160,GO:0000165,GO:0000187,GO:0000280,GO:0000910,GO:0001101,GO:0001932,GO:0001934,GO:0002218,GO:0002252,GO:0002253,GO:0002376,GO:0002682,GO:0002684,GO:0003674,GO:0003824,GO:0004672,GO:0004674,GO:0004707,GO:0004708,GO:0004712,GO:0005575,GO:0005622,GO:0005623,GO:0005634,GO:0005737,GO:0006464,GO:0006468,GO:0006793,GO:0006796,GO:0006807,GO:0006950,GO:0006952,GO:0006955,GO:0006996,GO:…	2.7.12.2	ko:K20607	ko04016,ko05418,map04016,map05418	-	-	-	ko00000,ko00001,ko01000,ko01001	-	-	-	Pkinase
TRINITY_DN67_c0_g1_i103.p4	42345.XP_008810195.1	1.22e-41	152	COG5434@1|root,2QTPQ@2759|Eukaryota,37IYV@33090|Viridiplantae,3G7N7@35493|Streptophyta,3KTYK@4447|Liliopsida	35493|Streptophyta	G	Pectate lyase superfamily protein	-	-	-	-	-	-	-	-	-	-	-	-	Glyco_hydro_28,Pectate_lyase_3
TRINITY_DN67_c0_g1_i103.p5	3760.EMJ24559	3.55e-50	174	COG5434@1|root,2QTPQ@2759|Eukaryota,37IYV@33090|Viridiplantae,3G7N7@35493|Streptophyta,4JIK1@91835|fabids	35493|Streptophyta	G	Belongs to the glycosyl hydrolase 28 family	-	-	-	-	-	-	-	-	-	-	-	-	Glyco_hydro_28,Pectate_lyase_3
TRINITY_DN67_c0_g1_i18.p4	3760.EMJ24559	3.55e-50	174	COG5434@1|root,2QTPQ@2759|Eukaryota,37IYV@33090|Viridiplantae,3G7N7@35493|Streptophyta,4JIK1@91835|fabids	35493|Streptophyta	G	Belongs to the glycosyl hydrolase 28 family	-	-	-	-	-	-	-	-	-	-	-	-	Glyco_hydro_28,Pectate_lyase_3
TRINITY_DN67_c0_g1_i25.p1	4432.XP_010245458.1	4.48e-128	380	COG5434@1|root,2QTPQ@2759|Eukaryota,37IYV@33090|Viridiplantae,3G7N7@35493|Streptophyta	35493|Streptophyta	G	Belongs to the glycosyl hydrolase 28 family	-	-	-	-	-	-	-	-	-	-	-	-	Glyco_hydro_28
TRINITY_DN67_c0_g1_i25.p5	42345.XP_008810195.1	1.22e-41	152	COG5434@1|root,2QTPQ@2759|Eukaryota,37IYV@33090|Viridiplantae,3G7N7@35493|Streptophyta,3KTYK@4447|Liliopsida	35493|Streptophyta	G	Pectate lyase superfamily protein	-	-	-	-	-	-	-	-	-	-	-	-	Glyco_hydro_28,Pectate_lyase_3
TRINITY_DN67_c0_g1_i43.p1	3760.EMJ24559	1.27e-90	284	COG5434@1|root,2QTPQ@2759|Eukaryota,37IYV@33090|Viridiplantae,3G7N7@35493|Streptophyta,4JIK1@91835|fabids	35493|Streptophyta	G	Belongs to the glycosyl hydrolase 28 family	-	-	-	-	-	-	-	-	-	-	-	-	Glyco_hydro_28,Pectate_lyase_3
TRINITY_DN67_c0_g1_i43.p5	42345.XP_008810195.1	1.22e-41	152	COG5434@1|root,2QTPQ@2759|Eukaryota,37IYV@33090|Viridiplantae,3G7N7@35493|Streptophyta,3KTYK@4447|Liliopsida	35493|Streptophyta	G	Pectate lyase superfamily protein	-	-	-	-	-	-	-	-	-	-	-	-	Glyco_hydro_28,Pectate_lyase_3
TRINITY_DN67_c0_g1_i44.p5	3760.EMJ24559	3.55e-50	174	COG5434@1|root,2QTPQ@2759|Eukaryota,37IYV@33090|Viridiplantae,3G7N7@35493|Streptophyta,4JIK1@91835|fabids	35493|Streptophyta	G	Belongs to the glycosyl hydrolase 28 family	-	-	-	-	-	-	-	-	-	-	-	-	Glyco_hydro_28,Pectate_lyase_3
TRINITY_DN67_c0_g1_i51.p2	42345.XP_008810195.1	1.91e-42	154	COG5434@1|root,2QTPQ@2759|Eukaryota,37IYV@33090|Viridiplantae,3G7N7@35493|Streptophyta,3KTYK@4447|Liliopsida	35493|Streptophyta	G	Pectate lyase superfamily protein	-	-	-	-	-	-	-	-	-	-	-	-	Glyco_hydro_28,Pectate_lyase_3
TRINITY_DN67_c0_g1_i51.p5	3760.EMJ24559	3.55e-50	174	COG5434@1|root,2QTPQ@2759|Eukaryota,37IYV@33090|Viridiplantae,3G7N7@35493|Streptophyta,4JIK1@91835|fabids	35493|Streptophyta	G	Belongs to the glycosyl hydrolase 28 family	-	-	-	-	-	-	-	-	-	-	-	-	Glyco_hydro_28,Pectate_lyase_3
TRINITY_DN67_c0_g1_i60.p1	4432.XP_010245458.1	3.48e-128	381	COG5434@1|root,2QTPQ@2759|Eukaryota,37IYV@33090|Viridiplantae,3G7N7@35493|Streptophyta	35493|Streptophyta	G	Belongs to the glycosyl hydrolase 28 family	-	-	-	-	-	-	-	-	-	-	-	-	Glyco_hydro_28
TRINITY_DN67_c0_g1_i60.p5	42345.XP_008810195.1	1.22e-41	152	COG5434@1|root,2QTPQ@2759|Eukaryota,37IYV@33090|Viridiplantae,3G7N7@35493|Streptophyta,3KTYK@4447|Liliopsida	35493|Streptophyta	G	Pectate lyase superfamily protein	-	-	-	-	-	-	-	-	-	-	-	-	Glyco_hydro_28,Pectate_lyase_3
TRINITY_DN67_c0_g1_i77.p4	42345.XP_008810195.1	1.22e-41	152	COG5434@1|root,2QTPQ@2759|Eukaryota,37IYV@33090|Viridiplantae,3G7N7@35493|Streptophyta,3KTYK@4447|Liliopsida	35493|Streptophyta	G	Pectate lyase superfamily protein	-	-	-	-	-	-	-	-	-	-	-	-	Glyco_hydro_28,Pectate_lyase_3
TRINITY_DN67_c0_g1_i77.p5	3760.EMJ24559	3.55e-50	174	COG5434@1|root,2QTPQ@2759|Eukaryota,37IYV@33090|Viridiplantae,3G7N7@35493|Streptophyta,4JIK1@91835|fabids	35493|Streptophyta	G	Belongs to the glycosyl hydrolase 28 family	-	-	-	-	-	-	-	-	-	-	-	-	Glyco_hydro_28,Pectate_lyase_3
TRINITY_DN67_c0_g1_i81.p2	42345.XP_008810195.1	1.91e-42	154	COG5434@1|root,2QTPQ@2759|Eukaryota,37IYV@33090|Viridiplantae,3G7N7@35493|Streptophyta,3KTYK@4447|Liliopsida	35493|Streptophyta	G	Pectate lyase superfamily protein	-	-	-	-	-	-	-	-	-	-	-	-	Glyco_hydro_28,Pectate_lyase_3
TRINITY_DN67_c0_g1_i81.p4	3760.EMJ24559	3.55e-50	174	COG5434@1|root,2QTPQ@2759|Eukaryota,37IYV@33090|Viridiplantae,3G7N7@35493|Streptophyta,4JIK1@91835|fabids	35493|Streptophyta	G	Belongs to the glycosyl hydrolase 28 family	-	-	-	-	-	-	-	-	-	-	-	-	Glyco_hydro_28,Pectate_lyase_3
TRINITY_DN24_c0_g1_i10.p1	42345.XP_008793268.1	0	1318	COG0513@1|root,KOG0334@2759|Eukaryota,37K7Y@33090|Viridiplantae,3GG5N@35493|Streptophyta,3KYM2@4447|Liliopsida	35493|Streptophyta	A	DEAD-box ATP-dependent RNA helicase	-	GO:0000375,GO:0000377,GO:0000398,GO:0003674,GO:0003724,GO:0003824,GO:0004004,GO:0004386,GO:0005575,GO:0005622,GO:0005623,GO:0005634,GO:0005730,GO:0005737,GO:0006139,GO:0006396,GO:0006397,GO:0006725,GO:0006807,GO:0008026,GO:0008150,GO:0008152,GO:0008186,GO:0008380,GO:0009987,GO:0010467,GO:0010468,GO:0010501,GO:0016070,GO:0016071,GO:0016462,GO:0016787,GO:0016817,GO:0016818,GO:0016887,GO:0017111,GO:…	3.6.4.13	ko:K12811	ko03040,map03040	-	-	-	ko00000,ko00001,ko01000,ko03041	-	-	-	DEAD,Helicase_C
TRINITY_DN24_c0_g1_i13.p1	42345.XP_008793268.1	0	1321	COG0513@1|root,KOG0334@2759|Eukaryota,37K7Y@33090|Viridiplantae,3GG5N@35493|Streptophyta,3KYM2@4447|Liliopsida	35493|Streptophyta	A	DEAD-box ATP-dependent RNA helicase	-	GO:0000375,GO:0000377,GO:0000398,GO:0003674,GO:0003724,GO:0003824,GO:0004004,GO:0004386,GO:0005575,GO:0005622,GO:0005623,GO:0005634,GO:0005730,GO:0005737,GO:0006139,GO:0006396,GO:0006397,GO:0006725,GO:0006807,GO:0008026,GO:0008150,GO:0008152,GO:0008186,GO:0008380,GO:0009987,GO:0010467,GO:0010468,GO:0010501,GO:0016070,GO:0016071,GO:0016462,GO:0016787,GO:0016817,GO:0016818,GO:0016887,GO:0017111,GO:…	3.6.4.13	ko:K12811	ko03040,map03040	-	-	-	ko00000,ko00001,ko01000,ko03041	-	-	-	DEAD,Helicase_C
TRINITY_DN24_c0_g1_i3.p1	42345.XP_008793268.1	0	1327	COG0513@1|root,KOG0334@2759|Eukaryota,37K7Y@33090|Viridiplantae,3GG5N@35493|Streptophyta,3KYM2@4447|Liliopsida	35493|Streptophyta	A	DEAD-box ATP-dependent RNA helicase	-	GO:0000375,GO:0000377,GO:0000398,GO:0003674,GO:0003724,GO:0003824,GO:0004004,GO:0004386,GO:0005575,GO:0005622,GO:0005623,GO:0005634,GO:0005730,GO:0005737,GO:0006139,GO:0006396,GO:0006397,GO:0006725,GO:0006807,GO:0008026,GO:0008150,GO:0008152,GO:0008186,GO:0008380,GO:0009987,GO:0010467,GO:0010468,GO:0010501,GO:0016070,GO:0016071,GO:0016462,GO:0016787,GO:0016817,GO:0016818,GO:0016887,GO:0017111,GO:…	3.6.4.13	ko:K12811	ko03040,map03040	-	-	-	ko00000,ko00001,ko01000,ko03041	-	-	-	DEAD,Helicase_C
TRINITY_DN24_c0_g1_i5.p1	42345.XP_008793268.1	0	1318	COG0513@1|root,KOG0334@2759|Eukaryota,37K7Y@33090|Viridiplantae,3GG5N@35493|Streptophyta,3KYM2@4447|Liliopsida	35493|Streptophyta	A	DEAD-box ATP-dependent RNA helicase	-	GO:0000375,GO:0000377,GO:0000398,GO:0003674,GO:0003724,GO:0003824,GO:0004004,GO:0004386,GO:0005575,GO:0005622,GO:0005623,GO:0005634,GO:0005730,GO:0005737,GO:0006139,GO:0006396,GO:0006397,GO:0006725,GO:0006807,GO:0008026,GO:0008150,GO:0008152,GO:0008186,GO:0008380,GO:0009987,GO:0010467,GO:0010468,GO:0010501,GO:0016070,GO:0016071,GO:0016462,GO:0016787,GO:0016817,GO:0016818,GO:0016887,GO:0017111,GO:…	3.6.4.13	ko:K12811	ko03040,map03040	-	-	-	ko00000,ko00001,ko01000,ko03041	-	-	-	DEAD,Helicase_C
TRINITY_DN24_c0_g1_i7.p1	42345.XP_008793268.1	0	1318	COG0513@1|root,KOG0334@2759|Eukaryota,37K7Y@33090|Viridiplantae,3GG5N@35493|Streptophyta,3KYM2@4447|Liliopsida	35493|Streptophyta	A	DEAD-box ATP-dependent RNA helicase	-	GO:0000375,GO:0000377,GO:0000398,GO:0003674,GO:0003724,GO:0003824,GO:0004004,GO:0004386,GO:0005575,GO:0005622,GO:0005623,GO:0005634,GO:0005730,GO:0005737,GO:0006139,GO:0006396,GO:0006397,GO:0006725,GO:0006807,GO:0008026,GO:0008150,GO:0008152,GO:0008186,GO:0008380,GO:0009987,GO:0010467,GO:0010468,GO:0010501,GO:0016070,GO:0016071,GO:0016462,GO:0016787,GO:0016817,GO:0016818,GO:0016887,GO:0017111,GO:…	3.6.4.13	ko:K12811	ko03040,map03040	-	-	-	ko00000,ko00001,ko01000,ko03041	-	-	-	DEAD,Helicase_C
TRINITY_DN24_c1_g1_i6.p1	3694.POPTR_0001s30200.1	9.19e-12	66.6	2CCMJ@1|root,2S7R3@2759|Eukaryota,37WZS@33090|Viridiplantae,3GKVR@35493|Streptophyta,4JRA5@91835|fabids	35493|Streptophyta	-	-	-	-	-	-	-	-	-	-	-	-	-	-	-
TRINITY_DN4_c0_g1_i29.p1	3649.evm.model.supercontig_101.50	1.19e-71	230	2CMT1@1|root,2QRTI@2759|Eukaryota,37KR8@33090|Viridiplantae,3G75D@35493|Streptophyta,3HSJT@3699|Brassicales	35493|Streptophyta	S	isoform X1	-	-	-	-	-	-	-	-	-	-	-	-	LCAT
TRINITY_DN4_c0_g1_i36.p1	3649.evm.model.supercontig_101.50	2.15e-171	491	2CMT1@1|root,2QRTI@2759|Eukaryota,37KR8@33090|Viridiplantae,3G75D@35493|Streptophyta,3HSJT@3699|Brassicales	35493|Streptophyta	S	isoform X1	-	-	-	-	-	-	-	-	-	-	-	-	LCAT
TRINITY_DN4_c0_g1_i38.p1	3649.evm.model.supercontig_101.50	2.15e-171	491	2CMT1@1|root,2QRTI@2759|Eukaryota,37KR8@33090|Viridiplantae,3G75D@35493|Streptophyta,3HSJT@3699|Brassicales	35493|Streptophyta	S	isoform X1	-	-	-	-	-	-	-	-	-	-	-	-	LCAT
TRINITY_DN4_c0_g1_i44.p1	218851.Aquca_011_00567.1	1.11e-85	272	2CMT1@1|root,2QRTI@2759|Eukaryota,37KR8@33090|Viridiplantae,3G75D@35493|Streptophyta	35493|Streptophyta	S	isoform X1	-	-	-	-	-	-	-	-	-	-	-	-	LCAT
TRINITY_DN4_c0_g1_i44.p2	3649.evm.model.supercontig_101.50	1.02e-88	276	2CMT1@1|root,2QRTI@2759|Eukaryota,37KR8@33090|Viridiplantae,3G75D@35493|Streptophyta,3HSJT@3699|Brassicales	35493|Streptophyta	S	isoform X1	-	-	-	-	-	-	-	-	-	-	-	-	LCAT
TRINITY_DN4_c0_g1_i56.p1	3649.evm.model.supercontig_101.50	5.1e-183	525	2CMT1@1|root,2QRTI@2759|Eukaryota,37KR8@33090|Viridiplantae,3G75D@35493|Streptophyta,3HSJT@3699|Brassicales	35493|Streptophyta	S	isoform X1	-	-	-	-	-	-	-	-	-	-	-	-	LCAT
TRINITY_DN4_c0_g1_i6.p1	3649.evm.model.supercontig_101.50	3.41e-180	516	2CMT1@1|root,2QRTI@2759|Eukaryota,37KR8@33090|Viridiplantae,3G75D@35493|Streptophyta,3HSJT@3699|Brassicales	35493|Streptophyta	S	isoform X1	-	-	-	-	-	-	-	-	-	-	-	-	LCAT
TRINITY_DN4_c0_g1_i67.p1	3649.evm.model.supercontig_101.50	2.15e-171	491	2CMT1@1|root,2QRTI@2759|Eukaryota,37KR8@33090|Viridiplantae,3G75D@35493|Streptophyta,3HSJT@3699|Brassicales	35493|Streptophyta	S	isoform X1	-	-	-	-	-	-	-	-	-	-	-	-	LCAT
TRINITY_DN4_c0_g1_i74.p1	3649.evm.model.supercontig_101.50	2.15e-171	491	2CMT1@1|root,2QRTI@2759|Eukaryota,37KR8@33090|Viridiplantae,3G75D@35493|Streptophyta,3HSJT@3699|Brassicales	35493|Streptophyta	S	isoform X1	-	-	-	-	-	-	-	-	-	-	-	-	LCAT
TRINITY_DN4_c0_g1_i76.p1	4081.Solyc01g090590.2.1	8.8e-39	144	2CMT1@1|root,2QRTI@2759|Eukaryota,37KR8@33090|Viridiplantae,3G75D@35493|Streptophyta,44CTT@71274|asterids	35493|Streptophyta	S	isoform X1	-	-	-	-	-	-	-	-	-	-	-	-	LCAT
TRINITY_DN4_c0_g1_i8.p1	3649.evm.model.supercontig_101.50	2.15e-171	491	2CMT1@1|root,2QRTI@2759|Eukaryota,37KR8@33090|Viridiplantae,3G75D@35493|Streptophyta,3HSJT@3699|Brassicales	35493|Streptophyta	S	isoform X1	-	-	-	-	-	-	-	-	-	-	-	-	LCAT
TRINITY_DN4_c0_g1_i80.p1	3649.evm.model.supercontig_101.50	1.21e-189	541	2CMT1@1|root,2QRTI@2759|Eukaryota,37KR8@33090|Viridiplantae,3G75D@35493|Streptophyta,3HSJT@3699|Brassicales	35493|Streptophyta	S	isoform X1	-	-	-	-	-	-	-	-	-	-	-	-	LCAT
TRINITY_DN4_c0_g1_i9.p1	3694.POPTR_0014s05520.1	6.74e-202	576	2CMT1@1|root,2QRTI@2759|Eukaryota,37KR8@33090|Viridiplantae,3G75D@35493|Streptophyta,4JJUC@91835|fabids	35493|Streptophyta	S	isoform X1	-	-	-	-	-	-	-	-	-	-	-	-	LCAT
TRINITY_DN4_c0_g2_i1.p1	3750.XP_008349886.1	2.66e-87	271	28KT3@1|root,2QT98@2759|Eukaryota,37T09@33090|Viridiplantae,3GFNK@35493|Streptophyta,4JKAE@91835|fabids	35493|Streptophyta	-	-	-	-	-	-	-	-	-	-	-	-	-	-	-
TRINITY_DN4_c0_g2_i2.p1	3750.XP_008349886.1	6.08e-95	291	28KT3@1|root,2QT98@2759|Eukaryota,37T09@33090|Viridiplantae,3GFNK@35493|Streptophyta,4JKAE@91835|fabids	35493|Streptophyta	-	-	-	-	-	-	-	-	-	-	-	-	-	-	-
TRINITY_DN4_c0_g2_i3.p1	3750.XP_008349886.1	2.66e-87	271	28KT3@1|root,2QT98@2759|Eukaryota,37T09@33090|Viridiplantae,3GFNK@35493|Streptophyta,4JKAE@91835|fabids	35493|Streptophyta	-	-	-	-	-	-	-	-	-	-	-	-	-	-	-
TRINITY_DN86_c0_g1_i2.p1	218851.Aquca_091_00039.1	3.71e-207	597	KOG4467@1|root,KOG4467@2759|Eukaryota,37PM3@33090|Viridiplantae,3G7BC@35493|Streptophyta	35493|Streptophyta	BDLTU	TMEM214, C-terminal, caspase 4 activator	-	-	-	-	-	-	-	-	-	-	-	-	TMEM214
TRINITY_DN86_c0_g1_i3.p1	4096.XP_009781515.1	4.23e-152	451	KOG4467@1|root,KOG4467@2759|Eukaryota,37PM3@33090|Viridiplantae,3G7BC@35493|Streptophyta,44FWP@71274|asterids	35493|Streptophyta	S	TMEM214, C-terminal, caspase 4 activator	-	-	-	-	-	-	-	-	-	-	-	-	TMEM214
TRINITY_DN86_c0_g2_i1.p1	2711.XP_006469208.1	1.15e-104	326	KOG4467@1|root,KOG4467@2759|Eukaryota,37PM3@33090|Viridiplantae,3G7BC@35493|Streptophyta	35493|Streptophyta	BDLTU	TMEM214, C-terminal, caspase 4 activator	-	-	-	ko:K18171	-	-	-	-	ko00000,ko03029	-	-	-	TMEM214
TRINITY_DN86_c0_g2_i4.p1	218851.Aquca_091_00039.1	2.45e-129	391	KOG4467@1|root,KOG4467@2759|Eukaryota,37PM3@33090|Viridiplantae,3G7BC@35493|Streptophyta	35493|Streptophyta	BDLTU	TMEM214, C-terminal, caspase 4 activator	-	-	-	-	-	-	-	-	-	-	-	-	TMEM214
TRINITY_DN86_c0_g2_i4.p2	42345.XP_008807097.1	6.06e-59	201	KOG4467@1|root,KOG4467@2759|Eukaryota,37PM3@33090|Viridiplantae,3G7BC@35493|Streptophyta,3KSTD@4447|Liliopsida	35493|Streptophyta	S	TMEM214, C-terminal, caspase 4 activator	-	-	-	-	-	-	-	-	-	-	-	-	TMEM214
TRINITY_DN86_c0_g2_i7.p1	42345.XP_008807097.1	6.51e-71	233	KOG4467@1|root,KOG4467@2759|Eukaryota,37PM3@33090|Viridiplantae,3G7BC@35493|Streptophyta,3KSTD@4447|Liliopsida	35493|Streptophyta	S	TMEM214, C-terminal, caspase 4 activator	-	-	-	-	-	-	-	-	-	-	-	-	TMEM214
TRINITY_DN99_c0_g1_i1.p1	3649.evm.model.supercontig_137.9	3.56e-264	733	COG0531@1|root,KOG1287@2759|Eukaryota,37JZU@33090|Viridiplantae,3GAHX@35493|Streptophyta,3HMVP@3699|Brassicales	35493|Streptophyta	E	amino acid permease family protein	-	GO:0003333,GO:0003674,GO:0005215,GO:0005342,GO:0005575,GO:0005623,GO:0005886,GO:0005887,GO:0006810,GO:0006811,GO:0006812,GO:0006820,GO:0006865,GO:0006950,GO:0008150,GO:0008509,GO:0008514,GO:0009266,GO:0009408,GO:0009628,GO:0015075,GO:0015171,GO:0015179,GO:0015203,GO:0015291,GO:0015297,GO:0015318,GO:0015695,GO:0015696,GO:0015711,GO:0015807,GO:0015839,GO:0015846,GO:0015849,GO:0016020,GO:0016021,GO:…	-	-	-	-	-	-	-	-	-	-	AA_permease_2
TRINITY_DN99_c0_g1_i2.p1	3649.evm.model.supercontig_137.9	1.34e-264	734	COG0531@1|root,KOG1287@2759|Eukaryota,37JZU@33090|Viridiplantae,3GAHX@35493|Streptophyta,3HMVP@3699|Brassicales	35493|Streptophyta	E	amino acid permease family protein	-	GO:0003333,GO:0003674,GO:0005215,GO:0005342,GO:0005575,GO:0005623,GO:0005886,GO:0005887,GO:0006810,GO:0006811,GO:0006812,GO:0006820,GO:0006865,GO:0006950,GO:0008150,GO:0008509,GO:0008514,GO:0009266,GO:0009408,GO:0009628,GO:0015075,GO:0015171,GO:0015179,GO:0015203,GO:0015291,GO:0015297,GO:0015318,GO:0015695,GO:0015696,GO:0015711,GO:0015807,GO:0015839,GO:0015846,GO:0015849,GO:0016020,GO:0016021,GO:…	-	-	-	-	-	-	-	-	-	-	AA_permease_2
TRINITY_DN43_c0_g1_i12.p1	218851.Aquca_020_00310.1	1.07e-244	698	COG0457@1|root,KOG1126@2759|Eukaryota,37KQ2@33090|Viridiplantae,3GD2S@35493|Streptophyta	35493|Streptophyta	D	Cell division cycle protein 27 homolog	-	GO:0005575,GO:0005622,GO:0005623,GO:0005634,GO:0043226,GO:0043227,GO:0043229,GO:0043231,GO:0044424,GO:0044464	-	ko:K03350	ko04110,ko04111,ko04113,ko04114,ko04120,ko04914,ko05166,map04110,map04111,map04113,map04114,map04120,map04914,map05166	M00389	-	-	ko00000,ko00001,ko00002,ko01009,ko03036,ko04121	-	-	-	ANAPC3,TPR_1,TPR_10,TPR_16,TPR_19,TPR_2,TPR_8
TRINITY_DN43_c0_g1_i20.p1	29760.VIT_11s0016g03260.t01	5.45e-314	882	COG0457@1|root,KOG1126@2759|Eukaryota,37KQ2@33090|Viridiplantae,3GD2S@35493|Streptophyta	35493|Streptophyta	D	Cell division cycle protein 27 homolog	-	GO:0000003,GO:0000151,GO:0000152,GO:0003006,GO:0005575,GO:0005622,GO:0005623,GO:0005634,GO:0005680,GO:0005737,GO:0005819,GO:0005856,GO:0007275,GO:0007346,GO:0008150,GO:0009504,GO:0009653,GO:0009719,GO:0009725,GO:0009733,GO:0009790,GO:0009791,GO:0009793,GO:0009888,GO:0009933,GO:0009987,GO:0010014,GO:0010015,GO:0010033,GO:0010071,GO:0010154,GO:0015630,GO:0022414,GO:0022622,GO:0030154,GO:0031461,GO:…	-	ko:K03350	ko04110,ko04111,ko04113,ko04114,ko04120,ko04914,ko05166,map04110,map04111,map04113,map04114,map04120,map04914,map05166	M00389	-	-	ko00000,ko00001,ko00002,ko01009,ko03036,ko04121	-	-	-	ANAPC3,TPR_1,TPR_16,TPR_19,TPR_2,TPR_8
TRINITY_DN43_c0_g1_i24.p1	29760.VIT_11s0016g03260.t01	0	894	COG0457@1|root,KOG1126@2759|Eukaryota,37KQ2@33090|Viridiplantae,3GD2S@35493|Streptophyta	35493|Streptophyta	D	Cell division cycle protein 27 homolog	-	GO:0000003,GO:0000151,GO:0000152,GO:0003006,GO:0005575,GO:0005622,GO:0005623,GO:0005634,GO:0005680,GO:0005737,GO:0005819,GO:0005856,GO:0007275,GO:0007346,GO:0008150,GO:0009504,GO:0009653,GO:0009719,GO:0009725,GO:0009733,GO:0009790,GO:0009791,GO:0009793,GO:0009888,GO:0009933,GO:0009987,GO:0010014,GO:0010015,GO:0010033,GO:0010071,GO:0010154,GO:0015630,GO:0022414,GO:0022622,GO:0030154,GO:0031461,GO:…	-	ko:K03350	ko04110,ko04111,ko04113,ko04114,ko04120,ko04914,ko05166,map04110,map04111,map04113,map04114,map04120,map04914,map05166	M00389	-	-	ko00000,ko00001,ko00002,ko01009,ko03036,ko04121	-	-	-	ANAPC3,TPR_1,TPR_16,TPR_19,TPR_2,TPR_8
TRINITY_DN43_c0_g1_i25.p1	29760.VIT_11s0016g03260.t01	1.97e-233	672	COG0457@1|root,KOG1126@2759|Eukaryota,37KQ2@33090|Viridiplantae,3GD2S@35493|Streptophyta	35493|Streptophyta	D	Cell division cycle protein 27 homolog	-	GO:0000003,GO:0000151,GO:0000152,GO:0003006,GO:0005575,GO:0005622,GO:0005623,GO:0005634,GO:0005680,GO:0005737,GO:0005819,GO:0005856,GO:0007275,GO:0007346,GO:0008150,GO:0009504,GO:0009653,GO:0009719,GO:0009725,GO:0009733,GO:0009790,GO:0009791,GO:0009793,GO:0009888,GO:0009933,GO:0009987,GO:0010014,GO:0010015,GO:0010033,GO:0010071,GO:0010154,GO:0015630,GO:0022414,GO:0022622,GO:0030154,GO:0031461,GO:…	-	ko:K03350	ko04110,ko04111,ko04113,ko04114,ko04120,ko04914,ko05166,map04110,map04111,map04113,map04114,map04120,map04914,map05166	M00389	-	-	ko00000,ko00001,ko00002,ko01009,ko03036,ko04121	-	-	-	ANAPC3,TPR_1,TPR_16,TPR_19,TPR_2,TPR_8
TRINITY_DN43_c0_g1_i31.p1	218851.Aquca_020_00310.1	7.69e-106	333	COG0457@1|root,KOG1126@2759|Eukaryota,37KQ2@33090|Viridiplantae,3GD2S@35493|Streptophyta	35493|Streptophyta	D	Cell division cycle protein 27 homolog	-	GO:0005575,GO:0005622,GO:0005623,GO:0005634,GO:0043226,GO:0043227,GO:0043229,GO:0043231,GO:0044424,GO:0044464	-	ko:K03350	ko04110,ko04111,ko04113,ko04114,ko04120,ko04914,ko05166,map04110,map04111,map04113,map04114,map04120,map04914,map05166	M00389	-	-	ko00000,ko00001,ko00002,ko01009,ko03036,ko04121	-	-	-	ANAPC3,TPR_1,TPR_10,TPR_16,TPR_19,TPR_2,TPR_8
TRINITY_DN43_c0_g1_i31.p2	4081.Solyc03g061590.2.1	3.1e-53	174	COG0457@1|root,KOG1126@2759|Eukaryota,37KQ2@33090|Viridiplantae,3GD2S@35493|Streptophyta,44EED@71274|asterids	35493|Streptophyta	D	Tetratricopeptide repeat	-	GO:0000003,GO:0000151,GO:0000152,GO:0003006,GO:0005575,GO:0005622,GO:0005623,GO:0005634,GO:0005680,GO:0005737,GO:0005819,GO:0005856,GO:0007275,GO:0007346,GO:0008150,GO:0009504,GO:0009653,GO:0009719,GO:0009725,GO:0009733,GO:0009790,GO:0009791,GO:0009793,GO:0009888,GO:0009933,GO:0009987,GO:0010014,GO:0010015,GO:0010033,GO:0010071,GO:0010154,GO:0015630,GO:0022414,GO:0022622,GO:0030154,GO:0031461,GO:…	-	ko:K03350	ko04110,ko04111,ko04113,ko04114,ko04120,ko04914,ko05166,map04110,map04111,map04113,map04114,map04120,map04914,map05166	M00389	-	-	ko00000,ko00001,ko00002,ko01009,ko03036,ko04121	-	-	-	ANAPC3,TPR_1,TPR_16,TPR_19,TPR_2,TPR_8
TRINITY_DN43_c0_g1_i34.p1	218851.Aquca_020_00310.1	1.67e-110	345	COG0457@1|root,KOG1126@2759|Eukaryota,37KQ2@33090|Viridiplantae,3GD2S@35493|Streptophyta	35493|Streptophyta	D	Cell division cycle protein 27 homolog	-	GO:0005575,GO:0005622,GO:0005623,GO:0005634,GO:0043226,GO:0043227,GO:0043229,GO:0043231,GO:0044424,GO:0044464	-	ko:K03350	ko04110,ko04111,ko04113,ko04114,ko04120,ko04914,ko05166,map04110,map04111,map04113,map04114,map04120,map04914,map05166	M00389	-	-	ko00000,ko00001,ko00002,ko01009,ko03036,ko04121	-	-	-	ANAPC3,TPR_1,TPR_10,TPR_16,TPR_19,TPR_2,TPR_8
TRINITY_DN43_c0_g1_i34.p2	4081.Solyc03g061590.2.1	2.11e-38	135	COG0457@1|root,KOG1126@2759|Eukaryota,37KQ2@33090|Viridiplantae,3GD2S@35493|Streptophyta,44EED@71274|asterids	35493|Streptophyta	D	Tetratricopeptide repeat	-	GO:0000003,GO:0000151,GO:0000152,GO:0003006,GO:0005575,GO:0005622,GO:0005623,GO:0005634,GO:0005680,GO:0005737,GO:0005819,GO:0005856,GO:0007275,GO:0007346,GO:0008150,GO:0009504,GO:0009653,GO:0009719,GO:0009725,GO:0009733,GO:0009790,GO:0009791,GO:0009793,GO:0009888,GO:0009933,GO:0009987,GO:0010014,GO:0010015,GO:0010033,GO:0010071,GO:0010154,GO:0015630,GO:0022414,GO:0022622,GO:0030154,GO:0031461,GO:…	-	ko:K03350	ko04110,ko04111,ko04113,ko04114,ko04120,ko04914,ko05166,map04110,map04111,map04113,map04114,map04120,map04914,map05166	M00389	-	-	ko00000,ko00001,ko00002,ko01009,ko03036,ko04121	-	-	-	ANAPC3,TPR_1,TPR_16,TPR_19,TPR_2,TPR_8
TRINITY_DN43_c0_g1_i7.p1	29760.VIT_11s0016g03260.t01	3.13e-301	848	COG0457@1|root,KOG1126@2759|Eukaryota,37KQ2@33090|Viridiplantae,3GD2S@35493|Streptophyta	35493|Streptophyta	D	Cell division cycle protein 27 homolog	-	GO:0000003,GO:0000151,GO:0000152,GO:0003006,GO:0005575,GO:0005622,GO:0005623,GO:0005634,GO:0005680,GO:0005737,GO:0005819,GO:0005856,GO:0007275,GO:0007346,GO:0008150,GO:0009504,GO:0009653,GO:0009719,GO:0009725,GO:0009733,GO:0009790,GO:0009791,GO:0009793,GO:0009888,GO:0009933,GO:0009987,GO:0010014,GO:0010015,GO:0010033,GO:0010071,GO:0010154,GO:0015630,GO:0022414,GO:0022622,GO:0030154,GO:0031461,GO:…	-	ko:K03350	ko04110,ko04111,ko04113,ko04114,ko04120,ko04914,ko05166,map04110,map04111,map04113,map04114,map04120,map04914,map05166	M00389	-	-	ko00000,ko00001,ko00002,ko01009,ko03036,ko04121	-	-	-	ANAPC3,TPR_1,TPR_16,TPR_19,TPR_2,TPR_8
TRINITY_DN40_c0_g1_i15.p1	4432.XP_010275550.1	3.89e-114	340	28JRF@1|root,2QS4W@2759|Eukaryota,37KVA@33090|Viridiplantae,3GGEN@35493|Streptophyta	35493|Streptophyta	-	-	-	-	-	-	-	-	-	-	-	-	-	-	-
TRINITY_DN40_c0_g1_i19.p1	4432.XP_010275550.1	1.25e-97	296	28JRF@1|root,2QS4W@2759|Eukaryota,37KVA@33090|Viridiplantae,3GGEN@35493|Streptophyta	35493|Streptophyta	-	-	-	-	-	-	-	-	-	-	-	-	-	-	-
TRINITY_DN40_c0_g1_i21.p1	4432.XP_010275550.1	3.89e-166	476	28JRF@1|root,2QS4W@2759|Eukaryota,37KVA@33090|Viridiplantae,3GGEN@35493|Streptophyta	35493|Streptophyta	-	-	-	-	-	-	-	-	-	-	-	-	-	-	-
TRINITY_DN40_c0_g1_i23.p1	4432.XP_010275550.1	1.49e-82	257	28JRF@1|root,2QS4W@2759|Eukaryota,37KVA@33090|Viridiplantae,3GGEN@35493|Streptophyta	35493|Streptophyta	-	-	-	-	-	-	-	-	-	-	-	-	-	-	-
TRINITY_DN40_c0_g1_i24.p1	4432.XP_010275550.1	1.11e-97	296	28JRF@1|root,2QS4W@2759|Eukaryota,37KVA@33090|Viridiplantae,3GGEN@35493|Streptophyta	35493|Streptophyta	-	-	-	-	-	-	-	-	-	-	-	-	-	-	-
TRINITY_DN40_c0_g1_i27.p1	4432.XP_010275550.1	2.03e-155	448	28JRF@1|root,2QS4W@2759|Eukaryota,37KVA@33090|Viridiplantae,3GGEN@35493|Streptophyta	35493|Streptophyta	-	-	-	-	-	-	-	-	-	-	-	-	-	-	-
TRINITY_DN40_c0_g1_i28.p1	4432.XP_010275550.1	1.49e-82	257	28JRF@1|root,2QS4W@2759|Eukaryota,37KVA@33090|Viridiplantae,3GGEN@35493|Streptophyta	35493|Streptophyta	-	-	-	-	-	-	-	-	-	-	-	-	-	-	-
TRINITY_DN40_c0_g1_i29.p1	4432.XP_010275550.1	2.02e-83	259	28JRF@1|root,2QS4W@2759|Eukaryota,37KVA@33090|Viridiplantae,3GGEN@35493|Streptophyta	35493|Streptophyta	-	-	-	-	-	-	-	-	-	-	-	-	-	-	-
TRINITY_DN40_c0_g1_i35.p1	4432.XP_010275550.1	8.99e-132	385	28JRF@1|root,2QS4W@2759|Eukaryota,37KVA@33090|Viridiplantae,3GGEN@35493|Streptophyta	35493|Streptophyta	-	-	-	-	-	-	-	-	-	-	-	-	-	-	-
TRINITY_DN40_c0_g1_i36.p1	4432.XP_010275550.1	2.02e-83	259	28JRF@1|root,2QS4W@2759|Eukaryota,37KVA@33090|Viridiplantae,3GGEN@35493|Streptophyta	35493|Streptophyta	-	-	-	-	-	-	-	-	-	-	-	-	-	-	-
TRINITY_DN40_c0_g1_i42.p1	4432.XP_010275550.1	1.25e-97	296	28JRF@1|root,2QS4W@2759|Eukaryota,37KVA@33090|Viridiplantae,3GGEN@35493|Streptophyta	35493|Streptophyta	-	-	-	-	-	-	-	-	-	-	-	-	-	-	-
TRINITY_DN40_c0_g1_i47.p1	4432.XP_010275550.1	2.02e-83	259	28JRF@1|root,2QS4W@2759|Eukaryota,37KVA@33090|Viridiplantae,3GGEN@35493|Streptophyta	35493|Streptophyta	-	-	-	-	-	-	-	-	-	-	-	-	-	-	-
TRINITY_DN40_c0_g1_i8.p1	4432.XP_010275550.1	2.02e-83	259	28JRF@1|root,2QS4W@2759|Eukaryota,37KVA@33090|Viridiplantae,3GGEN@35493|Streptophyta	35493|Streptophyta	-	-	-	-	-	-	-	-	-	-	-	-	-	-	-
TRINITY_DN68_c0_g1_i10.p1	4432.XP_010250415.1	0	1227	COG0365@1|root,KOG1175@2759|Eukaryota,37PDE@33090|Viridiplantae,3GAUX@35493|Streptophyta	35493|Streptophyta	I	Acetyl-coenzyme A synthetase	ACSS2	GO:0003674,GO:0003824,GO:0003987,GO:0005575,GO:0005622,GO:0005623,GO:0005737,GO:0005777,GO:0005829,GO:0006082,GO:0006083,GO:0008150,GO:0008152,GO:0009507,GO:0009514,GO:0009532,GO:0009536,GO:0009570,GO:0009987,GO:0016405,GO:0016874,GO:0016877,GO:0016878,GO:0016999,GO:0017144,GO:0019752,GO:0032787,GO:0042579,GO:0043226,GO:0043227,GO:0043229,GO:0043231,GO:0043436,GO:0044237,GO:0044281,GO:0044422,GO:…	6.2.1.1	ko:K01895	ko00010,ko00620,ko00640,ko00680,ko00720,ko01100,ko01110,ko01120,ko01130,ko01200,map00010,map00620,map00640,map00680,map00720,map01100,map01110,map01120,map01130,map01200	M00357	R00235,R00236,R00316,R00926,R01354	RC00004,RC00012,RC00043,RC00070,RC02746,RC02816	ko00000,ko00001,ko00002,ko01000,ko01004	-	-	-	ACAS_N,AMP-binding,AMP-binding_C
TRINITY_DN68_c0_g1_i2.p1	4432.XP_010249384.1	1.21e-186	542	COG0365@1|root,KOG1175@2759|Eukaryota,37PDE@33090|Viridiplantae,3GAUX@35493|Streptophyta	35493|Streptophyta	I	Acetyl-coenzyme A synthetase	ACSS2	GO:0003674,GO:0003824,GO:0003987,GO:0005575,GO:0005622,GO:0005623,GO:0005737,GO:0005777,GO:0005829,GO:0006082,GO:0006083,GO:0008150,GO:0008152,GO:0009507,GO:0009514,GO:0009532,GO:0009536,GO:0009570,GO:0009987,GO:0016405,GO:0016874,GO:0016877,GO:0016878,GO:0016999,GO:0017144,GO:0019752,GO:0032787,GO:0042579,GO:0043226,GO:0043227,GO:0043229,GO:0043231,GO:0043436,GO:0044237,GO:0044281,GO:0044422,GO:…	6.2.1.1	ko:K01895	ko00010,ko00620,ko00640,ko00680,ko00720,ko01100,ko01110,ko01120,ko01130,ko01200,map00010,map00620,map00640,map00680,map00720,map01100,map01110,map01120,map01130,map01200	M00357	R00235,R00236,R00316,R00926,R01354	RC00004,RC00012,RC00043,RC00070,RC02746,RC02816	ko00000,ko00001,ko00002,ko01000,ko01004	-	-	-	ACAS_N,AMP-binding,AMP-binding_C
TRINITY_DN68_c0_g1_i28.p1	4432.XP_010250415.1	0	1189	COG0365@1|root,KOG1175@2759|Eukaryota,37PDE@33090|Viridiplantae,3GAUX@35493|Streptophyta	35493|Streptophyta	I	Acetyl-coenzyme A synthetase	ACSS2	GO:0003674,GO:0003824,GO:0003987,GO:0005575,GO:0005622,GO:0005623,GO:0005737,GO:0005777,GO:0005829,GO:0006082,GO:0006083,GO:0008150,GO:0008152,GO:0009507,GO:0009514,GO:0009532,GO:0009536,GO:0009570,GO:0009987,GO:0016405,GO:0016874,GO:0016877,GO:0016878,GO:0016999,GO:0017144,GO:0019752,GO:0032787,GO:0042579,GO:0043226,GO:0043227,GO:0043229,GO:0043231,GO:0043436,GO:0044237,GO:0044281,GO:0044422,GO:…	6.2.1.1	ko:K01895	ko00010,ko00620,ko00640,ko00680,ko00720,ko01100,ko01110,ko01120,ko01130,ko01200,map00010,map00620,map00640,map00680,map00720,map01100,map01110,map01120,map01130,map01200	M00357	R00235,R00236,R00316,R00926,R01354	RC00004,RC00012,RC00043,RC00070,RC02746,RC02816	ko00000,ko00001,ko00002,ko01000,ko01004	-	-	-	ACAS_N,AMP-binding,AMP-binding_C
TRINITY_DN68_c0_g1_i30.p1	4432.XP_010250415.1	0	1227	COG0365@1|root,KOG1175@2759|Eukaryota,37PDE@33090|Viridiplantae,3GAUX@35493|Streptophyta	35493|Streptophyta	I	Acetyl-coenzyme A synthetase	ACSS2	GO:0003674,GO:0003824,GO:0003987,GO:0005575,GO:0005622,GO:0005623,GO:0005737,GO:0005777,GO:0005829,GO:0006082,GO:0006083,GO:0008150,GO:0008152,GO:0009507,GO:0009514,GO:0009532,GO:0009536,GO:0009570,GO:0009987,GO:0016405,GO:0016874,GO:0016877,GO:0016878,GO:0016999,GO:0017144,GO:0019752,GO:0032787,GO:0042579,GO:0043226,GO:0043227,GO:0043229,GO:0043231,GO:0043436,GO:0044237,GO:0044281,GO:0044422,GO:…	6.2.1.1	ko:K01895	ko00010,ko00620,ko00640,ko00680,ko00720,ko01100,ko01110,ko01120,ko01130,ko01200,map00010,map00620,map00640,map00680,map00720,map01100,map01110,map01120,map01130,map01200	M00357	R00235,R00236,R00316,R00926,R01354	RC00004,RC00012,RC00043,RC00070,RC02746,RC02816	ko00000,ko00001,ko00002,ko01000,ko01004	-	-	-	ACAS_N,AMP-binding,AMP-binding_C
TRINITY_DN68_c0_g1_i5.p1	4432.XP_010249384.1	1.21e-186	542	COG0365@1|root,KOG1175@2759|Eukaryota,37PDE@33090|Viridiplantae,3GAUX@35493|Streptophyta	35493|Streptophyta	I	Acetyl-coenzyme A synthetase	ACSS2	GO:0003674,GO:0003824,GO:0003987,GO:0005575,GO:0005622,GO:0005623,GO:0005737,GO:0005777,GO:0005829,GO:0006082,GO:0006083,GO:0008150,GO:0008152,GO:0009507,GO:0009514,GO:0009532,GO:0009536,GO:0009570,GO:0009987,GO:0016405,GO:0016874,GO:0016877,GO:0016878,GO:0016999,GO:0017144,GO:0019752,GO:0032787,GO:0042579,GO:0043226,GO:0043227,GO:0043229,GO:0043231,GO:0043436,GO:0044237,GO:0044281,GO:0044422,GO:…	6.2.1.1	ko:K01895	ko00010,ko00620,ko00640,ko00680,ko00720,ko01100,ko01110,ko01120,ko01130,ko01200,map00010,map00620,map00640,map00680,map00720,map01100,map01110,map01120,map01130,map01200	M00357	R00235,R00236,R00316,R00926,R01354	RC00004,RC00012,RC00043,RC00070,RC02746,RC02816	ko00000,ko00001,ko00002,ko01000,ko01004	-	-	-	ACAS_N,AMP-binding,AMP-binding_C
TRINITY_DN68_c0_g1_i6.p1	4432.XP_010250415.1	4.01e-257	719	COG0365@1|root,KOG1175@2759|Eukaryota,37PDE@33090|Viridiplantae,3GAUX@35493|Streptophyta	35493|Streptophyta	I	Acetyl-coenzyme A synthetase	ACSS2	GO:0003674,GO:0003824,GO:0003987,GO:0005575,GO:0005622,GO:0005623,GO:0005737,GO:0005777,GO:0005829,GO:0006082,GO:0006083,GO:0008150,GO:0008152,GO:0009507,GO:0009514,GO:0009532,GO:0009536,GO:0009570,GO:0009987,GO:0016405,GO:0016874,GO:0016877,GO:0016878,GO:0016999,GO:0017144,GO:0019752,GO:0032787,GO:0042579,GO:0043226,GO:0043227,GO:0043229,GO:0043231,GO:0043436,GO:0044237,GO:0044281,GO:0044422,GO:…	6.2.1.1	ko:K01895	ko00010,ko00620,ko00640,ko00680,ko00720,ko01100,ko01110,ko01120,ko01130,ko01200,map00010,map00620,map00640,map00680,map00720,map01100,map01110,map01120,map01130,map01200	M00357	R00235,R00236,R00316,R00926,R01354	RC00004,RC00012,RC00043,RC00070,RC02746,RC02816	ko00000,ko00001,ko00002,ko01000,ko01004	-	-	-	ACAS_N,AMP-binding,AMP-binding_C
TRINITY_DN68_c0_g1_i6.p2	4096.XP_009802178.1	7.21e-149	444	COG0365@1|root,KOG1175@2759|Eukaryota,37PDE@33090|Viridiplantae,3GAUX@35493|Streptophyta,44G8D@71274|asterids	35493|Streptophyta	I	Acetyl-coenzyme A synthetase N-terminus	ACSS2	GO:0003674,GO:0003824,GO:0003987,GO:0005575,GO:0005622,GO:0005623,GO:0005737,GO:0005777,GO:0005829,GO:0006082,GO:0006083,GO:0008150,GO:0008152,GO:0009507,GO:0009514,GO:0009532,GO:0009536,GO:0009570,GO:0009987,GO:0016405,GO:0016874,GO:0016877,GO:0016878,GO:0016999,GO:0017144,GO:0019752,GO:0032787,GO:0042579,GO:0043226,GO:0043227,GO:0043229,GO:0043231,GO:0043436,GO:0044237,GO:0044281,GO:0044422,GO:…	6.2.1.1	ko:K01895	ko00010,ko00620,ko00640,ko00680,ko00720,ko01100,ko01110,ko01120,ko01130,ko01200,map00010,map00620,map00640,map00680,map00720,map01100,map01110,map01120,map01130,map01200	M00357	R00235,R00236,R00316,R00926,R01354	RC00004,RC00012,RC00043,RC00070,RC02746,RC02816	ko00000,ko00001,ko00002,ko01000,ko01004	-	-	-	ACAS_N,AMP-binding,AMP-binding_C
TRINITY_DN68_c0_g1_i9.p1	4432.XP_010250415.1	1.41e-242	681	COG0365@1|root,KOG1175@2759|Eukaryota,37PDE@33090|Viridiplantae,3GAUX@35493|Streptophyta	35493|Streptophyta	I	Acetyl-coenzyme A synthetase	ACSS2	GO:0003674,GO:0003824,GO:0003987,GO:0005575,GO:0005622,GO:0005623,GO:0005737,GO:0005777,GO:0005829,GO:0006082,GO:0006083,GO:0008150,GO:0008152,GO:0009507,GO:0009514,GO:0009532,GO:0009536,GO:0009570,GO:0009987,GO:0016405,GO:0016874,GO:0016877,GO:0016878,GO:0016999,GO:0017144,GO:0019752,GO:0032787,GO:0042579,GO:0043226,GO:0043227,GO:0043229,GO:0043231,GO:0043436,GO:0044237,GO:0044281,GO:0044422,GO:…	6.2.1.1	ko:K01895	ko00010,ko00620,ko00640,ko00680,ko00720,ko01100,ko01110,ko01120,ko01130,ko01200,map00010,map00620,map00640,map00680,map00720,map01100,map01110,map01120,map01130,map01200	M00357	R00235,R00236,R00316,R00926,R01354	RC00004,RC00012,RC00043,RC00070,RC02746,RC02816	ko00000,ko00001,ko00002,ko01000,ko01004	-	-	-	ACAS_N,AMP-binding,AMP-binding_C
TRINITY_DN68_c0_g1_i9.p2	4432.XP_010249384.1	5.84e-152	452	COG0365@1|root,KOG1175@2759|Eukaryota,37PDE@33090|Viridiplantae,3GAUX@35493|Streptophyta	35493|Streptophyta	I	Acetyl-coenzyme A synthetase	ACSS2	GO:0003674,GO:0003824,GO:0003987,GO:0005575,GO:0005622,GO:0005623,GO:0005737,GO:0005777,GO:0005829,GO:0006082,GO:0006083,GO:0008150,GO:0008152,GO:0009507,GO:0009514,GO:0009532,GO:0009536,GO:0009570,GO:0009987,GO:0016405,GO:0016874,GO:0016877,GO:0016878,GO:0016999,GO:0017144,GO:0019752,GO:0032787,GO:0042579,GO:0043226,GO:0043227,GO:0043229,GO:0043231,GO:0043436,GO:0044237,GO:0044281,GO:0044422,GO:…	6.2.1.1	ko:K01895	ko00010,ko00620,ko00640,ko00680,ko00720,ko01100,ko01110,ko01120,ko01130,ko01200,map00010,map00620,map00640,map00680,map00720,map01100,map01110,map01120,map01130,map01200	M00357	R00235,R00236,R00316,R00926,R01354	RC00004,RC00012,RC00043,RC00070,RC02746,RC02816	ko00000,ko00001,ko00002,ko01000,ko01004	-	-	-	ACAS_N,AMP-binding,AMP-binding_C
TRINITY_DN60_c0_g1_i13.p1	42345.XP_008790606.1	3.14e-220	636	COG0571@1|root,KOG0701@2759|Eukaryota,37N0T@33090|Viridiplantae,3G7IJ@35493|Streptophyta,3KPP4@4447|Liliopsida	35493|Streptophyta	A	Calcineurin-like phosphoesterase	-	-	-	-	-	-	-	-	-	-	-	-	Metallophos
TRINITY_DN60_c0_g1_i13.p2	4432.XP_010268141.1	5e-67	226	COG0571@1|root,KOG0701@2759|Eukaryota,37N0T@33090|Viridiplantae,3G7IJ@35493|Streptophyta	35493|Streptophyta	A	Metallophosphoesterase	-	-	-	-	-	-	-	-	-	-	-	-	Metallophos
TRINITY_DN60_c0_g1_i18.p1	42345.XP_008790606.1	3.14e-220	636	COG0571@1|root,KOG0701@2759|Eukaryota,37N0T@33090|Viridiplantae,3G7IJ@35493|Streptophyta,3KPP4@4447|Liliopsida	35493|Streptophyta	A	Calcineurin-like phosphoesterase	-	-	-	-	-	-	-	-	-	-	-	-	Metallophos
TRINITY_DN60_c0_g1_i20.p1	42345.XP_008790606.1	7.28e-297	838	COG0571@1|root,KOG0701@2759|Eukaryota,37N0T@33090|Viridiplantae,3G7IJ@35493|Streptophyta,3KPP4@4447|Liliopsida	35493|Streptophyta	A	Calcineurin-like phosphoesterase	-	-	-	-	-	-	-	-	-	-	-	-	Metallophos
TRINITY_DN60_c0_g1_i23.p1	42345.XP_008790606.1	7.71e-220	634	COG0571@1|root,KOG0701@2759|Eukaryota,37N0T@33090|Viridiplantae,3G7IJ@35493|Streptophyta,3KPP4@4447|Liliopsida	35493|Streptophyta	A	Calcineurin-like phosphoesterase	-	-	-	-	-	-	-	-	-	-	-	-	Metallophos
TRINITY_DN60_c0_g1_i24.p1	42345.XP_008790606.1	3.94e-248	709	COG0571@1|root,KOG0701@2759|Eukaryota,37N0T@33090|Viridiplantae,3G7IJ@35493|Streptophyta,3KPP4@4447|Liliopsida	35493|Streptophyta	A	Calcineurin-like phosphoesterase	-	-	-	-	-	-	-	-	-	-	-	-	Metallophos
TRINITY_DN60_c0_g1_i4.p1	42345.XP_008790606.1	6e-210	608	COG0571@1|root,KOG0701@2759|Eukaryota,37N0T@33090|Viridiplantae,3G7IJ@35493|Streptophyta,3KPP4@4447|Liliopsida	35493|Streptophyta	A	Calcineurin-like phosphoesterase	-	-	-	-	-	-	-	-	-	-	-	-	Metallophos
TRINITY_DN60_c0_g1_i5.p1	42345.XP_008790606.1	4.64e-219	634	COG0571@1|root,KOG0701@2759|Eukaryota,37N0T@33090|Viridiplantae,3G7IJ@35493|Streptophyta,3KPP4@4447|Liliopsida	35493|Streptophyta	A	Calcineurin-like phosphoesterase	-	-	-	-	-	-	-	-	-	-	-	-	Metallophos
TRINITY_DN34_c0_g1_i153.p1	4432.XP_010278819.1	2.14e-30	121	KOG0661@1|root,KOG0661@2759|Eukaryota,37MTZ@33090|Viridiplantae,3G81Q@35493|Streptophyta	35493|Streptophyta	T	Belongs to the protein kinase superfamily	-	GO:0003674,GO:0003824,GO:0004672,GO:0004674,GO:0005575,GO:0005622,GO:0005623,GO:0005634,GO:0005737,GO:0006464,GO:0006468,GO:0006793,GO:0006796,GO:0006807,GO:0007154,GO:0007165,GO:0008150,GO:0008152,GO:0009987,GO:0010468,GO:0016301,GO:0016310,GO:0016740,GO:0016772,GO:0016773,GO:0019222,GO:0019538,GO:0023052,GO:0035556,GO:0036211,GO:0043170,GO:0043226,GO:0043227,GO:0043229,GO:0043231,GO:0043412,GO:…	2.7.11.22	ko:K08829	-	-	-	-	ko00000,ko01000,ko01001	-	-	-	Pkinase
TRINITY_DN34_c0_g1_i153.p2	4081.Solyc08g075890.2.1	4.13e-83	258	KOG0661@1|root,KOG0661@2759|Eukaryota,37MTZ@33090|Viridiplantae,3G81Q@35493|Streptophyta,44QKM@71274|asterids	35493|Streptophyta	T	Serine/Threonine protein kinases, catalytic domain	-	GO:0003674,GO:0003824,GO:0004672,GO:0004674,GO:0005575,GO:0005622,GO:0005623,GO:0005634,GO:0005737,GO:0006464,GO:0006468,GO:0006793,GO:0006796,GO:0006807,GO:0007154,GO:0007165,GO:0008150,GO:0008152,GO:0009987,GO:0010468,GO:0016301,GO:0016310,GO:0016740,GO:0016772,GO:0016773,GO:0019222,GO:0019538,GO:0023052,GO:0035556,GO:0036211,GO:0043170,GO:0043226,GO:0043227,GO:0043229,GO:0043231,GO:0043412,GO:…	2.7.11.22	ko:K08829	-	-	-	-	ko00000,ko01000,ko01001	-	-	-	Pkinase
TRINITY_DN34_c0_g1_i192.p1	218851.Aquca_041_00200.1	2.01e-143	416	KOG0661@1|root,KOG0661@2759|Eukaryota,37MTZ@33090|Viridiplantae,3G81Q@35493|Streptophyta	35493|Streptophyta	T	Belongs to the protein kinase superfamily	-	GO:0003674,GO:0003824,GO:0004672,GO:0004674,GO:0005575,GO:0005622,GO:0005623,GO:0005634,GO:0005737,GO:0006464,GO:0006468,GO:0006793,GO:0006796,GO:0006807,GO:0007154,GO:0007165,GO:0008150,GO:0008152,GO:0009987,GO:0010468,GO:0016301,GO:0016310,GO:0016740,GO:0016772,GO:0016773,GO:0019222,GO:0019538,GO:0023052,GO:0035556,GO:0036211,GO:0043170,GO:0043226,GO:0043227,GO:0043229,GO:0043231,GO:0043412,GO:…	2.7.11.22	ko:K08829	-	-	-	-	ko00000,ko01000,ko01001	-	-	-	Pkinase
TRINITY_DN34_c0_g1_i192.p2	4432.XP_010278819.1	2.14e-30	121	KOG0661@1|root,KOG0661@2759|Eukaryota,37MTZ@33090|Viridiplantae,3G81Q@35493|Streptophyta	35493|Streptophyta	T	Belongs to the protein kinase superfamily	-	GO:0003674,GO:0003824,GO:0004672,GO:0004674,GO:0005575,GO:0005622,GO:0005623,GO:0005634,GO:0005737,GO:0006464,GO:0006468,GO:0006793,GO:0006796,GO:0006807,GO:0007154,GO:0007165,GO:0008150,GO:0008152,GO:0009987,GO:0010468,GO:0016301,GO:0016310,GO:0016740,GO:0016772,GO:0016773,GO:0019222,GO:0019538,GO:0023052,GO:0035556,GO:0036211,GO:0043170,GO:0043226,GO:0043227,GO:0043229,GO:0043231,GO:0043412,GO:…	2.7.11.22	ko:K08829	-	-	-	-	ko00000,ko01000,ko01001	-	-	-	Pkinase
TRINITY_DN34_c0_g1_i234.p1	218851.Aquca_041_00200.1	2.01e-143	416	KOG0661@1|root,KOG0661@2759|Eukaryota,37MTZ@33090|Viridiplantae,3G81Q@35493|Streptophyta	35493|Streptophyta	T	Belongs to the protein kinase superfamily	-	GO:0003674,GO:0003824,GO:0004672,GO:0004674,GO:0005575,GO:0005622,GO:0005623,GO:0005634,GO:0005737,GO:0006464,GO:0006468,GO:0006793,GO:0006796,GO:0006807,GO:0007154,GO:0007165,GO:0008150,GO:0008152,GO:0009987,GO:0010468,GO:0016301,GO:0016310,GO:0016740,GO:0016772,GO:0016773,GO:0019222,GO:0019538,GO:0023052,GO:0035556,GO:0036211,GO:0043170,GO:0043226,GO:0043227,GO:0043229,GO:0043231,GO:0043412,GO:…	2.7.11.22	ko:K08829	-	-	-	-	ko00000,ko01000,ko01001	-	-	-	Pkinase
TRINITY_DN34_c0_g1_i234.p2	4432.XP_010278819.1	2.14e-30	121	KOG0661@1|root,KOG0661@2759|Eukaryota,37MTZ@33090|Viridiplantae,3G81Q@35493|Streptophyta	35493|Streptophyta	T	Belongs to the protein kinase superfamily	-	GO:0003674,GO:0003824,GO:0004672,GO:0004674,GO:0005575,GO:0005622,GO:0005623,GO:0005634,GO:0005737,GO:0006464,GO:0006468,GO:0006793,GO:0006796,GO:0006807,GO:0007154,GO:0007165,GO:0008150,GO:0008152,GO:0009987,GO:0010468,GO:0016301,GO:0016310,GO:0016740,GO:0016772,GO:0016773,GO:0019222,GO:0019538,GO:0023052,GO:0035556,GO:0036211,GO:0043170,GO:0043226,GO:0043227,GO:0043229,GO:0043231,GO:0043412,GO:…	2.7.11.22	ko:K08829	-	-	-	-	ko00000,ko01000,ko01001	-	-	-	Pkinase
TRINITY_DN34_c0_g1_i247.p1	4432.XP_010278819.1	2.14e-30	121	KOG0661@1|root,KOG0661@2759|Eukaryota,37MTZ@33090|Viridiplantae,3G81Q@35493|Streptophyta	35493|Streptophyta	T	Belongs to the protein kinase superfamily	-	GO:0003674,GO:0003824,GO:0004672,GO:0004674,GO:0005575,GO:0005622,GO:0005623,GO:0005634,GO:0005737,GO:0006464,GO:0006468,GO:0006793,GO:0006796,GO:0006807,GO:0007154,GO:0007165,GO:0008150,GO:0008152,GO:0009987,GO:0010468,GO:0016301,GO:0016310,GO:0016740,GO:0016772,GO:0016773,GO:0019222,GO:0019538,GO:0023052,GO:0035556,GO:0036211,GO:0043170,GO:0043226,GO:0043227,GO:0043229,GO:0043231,GO:0043412,GO:…	2.7.11.22	ko:K08829	-	-	-	-	ko00000,ko01000,ko01001	-	-	-	Pkinase
TRINITY_DN34_c0_g1_i261.p1	218851.Aquca_041_00200.1	2.01e-143	416	KOG0661@1|root,KOG0661@2759|Eukaryota,37MTZ@33090|Viridiplantae,3G81Q@35493|Streptophyta	35493|Streptophyta	T	Belongs to the protein kinase superfamily	-	GO:0003674,GO:0003824,GO:0004672,GO:0004674,GO:0005575,GO:0005622,GO:0005623,GO:0005634,GO:0005737,GO:0006464,GO:0006468,GO:0006793,GO:0006796,GO:0006807,GO:0007154,GO:0007165,GO:0008150,GO:0008152,GO:0009987,GO:0010468,GO:0016301,GO:0016310,GO:0016740,GO:0016772,GO:0016773,GO:0019222,GO:0019538,GO:0023052,GO:0035556,GO:0036211,GO:0043170,GO:0043226,GO:0043227,GO:0043229,GO:0043231,GO:0043412,GO:…	2.7.11.22	ko:K08829	-	-	-	-	ko00000,ko01000,ko01001	-	-	-	Pkinase
TRINITY_DN34_c0_g1_i261.p2	4432.XP_010278819.1	2.14e-30	121	KOG0661@1|root,KOG0661@2759|Eukaryota,37MTZ@33090|Viridiplantae,3G81Q@35493|Streptophyta	35493|Streptophyta	T	Belongs to the protein kinase superfamily	-	GO:0003674,GO:0003824,GO:0004672,GO:0004674,GO:0005575,GO:0005622,GO:0005623,GO:0005634,GO:0005737,GO:0006464,GO:0006468,GO:0006793,GO:0006796,GO:0006807,GO:0007154,GO:0007165,GO:0008150,GO:0008152,GO:0009987,GO:0010468,GO:0016301,GO:0016310,GO:0016740,GO:0016772,GO:0016773,GO:0019222,GO:0019538,GO:0023052,GO:0035556,GO:0036211,GO:0043170,GO:0043226,GO:0043227,GO:0043229,GO:0043231,GO:0043412,GO:…	2.7.11.22	ko:K08829	-	-	-	-	ko00000,ko01000,ko01001	-	-	-	Pkinase
TRINITY_DN34_c0_g1_i277.p1	218851.Aquca_041_00200.1	2.01e-143	416	KOG0661@1|root,KOG0661@2759|Eukaryota,37MTZ@33090|Viridiplantae,3G81Q@35493|Streptophyta	35493|Streptophyta	T	Belongs to the protein kinase superfamily	-	GO:0003674,GO:0003824,GO:0004672,GO:0004674,GO:0005575,GO:0005622,GO:0005623,GO:0005634,GO:0005737,GO:0006464,GO:0006468,GO:0006793,GO:0006796,GO:0006807,GO:0007154,GO:0007165,GO:0008150,GO:0008152,GO:0009987,GO:0010468,GO:0016301,GO:0016310,GO:0016740,GO:0016772,GO:0016773,GO:0019222,GO:0019538,GO:0023052,GO:0035556,GO:0036211,GO:0043170,GO:0043226,GO:0043227,GO:0043229,GO:0043231,GO:0043412,GO:…	2.7.11.22	ko:K08829	-	-	-	-	ko00000,ko01000,ko01001	-	-	-	Pkinase
TRINITY_DN34_c0_g1_i289.p1	218851.Aquca_041_00200.1	2.01e-143	416	KOG0661@1|root,KOG0661@2759|Eukaryota,37MTZ@33090|Viridiplantae,3G81Q@35493|Streptophyta	35493|Streptophyta	T	Belongs to the protein kinase superfamily	-	GO:0003674,GO:0003824,GO:0004672,GO:0004674,GO:0005575,GO:0005622,GO:0005623,GO:0005634,GO:0005737,GO:0006464,GO:0006468,GO:0006793,GO:0006796,GO:0006807,GO:0007154,GO:0007165,GO:0008150,GO:0008152,GO:0009987,GO:0010468,GO:0016301,GO:0016310,GO:0016740,GO:0016772,GO:0016773,GO:0019222,GO:0019538,GO:0023052,GO:0035556,GO:0036211,GO:0043170,GO:0043226,GO:0043227,GO:0043229,GO:0043231,GO:0043412,GO:…	2.7.11.22	ko:K08829	-	-	-	-	ko00000,ko01000,ko01001	-	-	-	Pkinase
TRINITY_DN34_c0_g1_i293.p1	4432.XP_010278820.1	2.8e-122	361	KOG0661@1|root,KOG0661@2759|Eukaryota,37MTZ@33090|Viridiplantae,3G81Q@35493|Streptophyta	35493|Streptophyta	T	Belongs to the protein kinase superfamily	-	GO:0003674,GO:0003824,GO:0004672,GO:0004674,GO:0005575,GO:0005622,GO:0005623,GO:0005634,GO:0005737,GO:0006464,GO:0006468,GO:0006793,GO:0006796,GO:0006807,GO:0007154,GO:0007165,GO:0008150,GO:0008152,GO:0009987,GO:0010468,GO:0016301,GO:0016310,GO:0016740,GO:0016772,GO:0016773,GO:0019222,GO:0019538,GO:0023052,GO:0035556,GO:0036211,GO:0043170,GO:0043226,GO:0043227,GO:0043229,GO:0043231,GO:0043412,GO:…	2.7.11.22	ko:K08829	-	-	-	-	ko00000,ko01000,ko01001	-	-	-	Pkinase
TRINITY_DN34_c0_g1_i293.p2	4432.XP_010278819.1	2.14e-30	121	KOG0661@1|root,KOG0661@2759|Eukaryota,37MTZ@33090|Viridiplantae,3G81Q@35493|Streptophyta	35493|Streptophyta	T	Belongs to the protein kinase superfamily	-	GO:0003674,GO:0003824,GO:0004672,GO:0004674,GO:0005575,GO:0005622,GO:0005623,GO:0005634,GO:0005737,GO:0006464,GO:0006468,GO:0006793,GO:0006796,GO:0006807,GO:0007154,GO:0007165,GO:0008150,GO:0008152,GO:0009987,GO:0010468,GO:0016301,GO:0016310,GO:0016740,GO:0016772,GO:0016773,GO:0019222,GO:0019538,GO:0023052,GO:0035556,GO:0036211,GO:0043170,GO:0043226,GO:0043227,GO:0043229,GO:0043231,GO:0043412,GO:…	2.7.11.22	ko:K08829	-	-	-	-	ko00000,ko01000,ko01001	-	-	-	Pkinase
TRINITY_DN34_c0_g1_i30.p1	4432.XP_010278819.1	1.21e-67	221	KOG0661@1|root,KOG0661@2759|Eukaryota,37MTZ@33090|Viridiplantae,3G81Q@35493|Streptophyta	35493|Streptophyta	T	Belongs to the protein kinase superfamily	-	GO:0003674,GO:0003824,GO:0004672,GO:0004674,GO:0005575,GO:0005622,GO:0005623,GO:0005634,GO:0005737,GO:0006464,GO:0006468,GO:0006793,GO:0006796,GO:0006807,GO:0007154,GO:0007165,GO:0008150,GO:0008152,GO:0009987,GO:0010468,GO:0016301,GO:0016310,GO:0016740,GO:0016772,GO:0016773,GO:0019222,GO:0019538,GO:0023052,GO:0035556,GO:0036211,GO:0043170,GO:0043226,GO:0043227,GO:0043229,GO:0043231,GO:0043412,GO:…	2.7.11.22	ko:K08829	-	-	-	-	ko00000,ko01000,ko01001	-	-	-	Pkinase
TRINITY_DN34_c0_g1_i47.p1	218851.Aquca_041_00200.1	2.01e-143	416	KOG0661@1|root,KOG0661@2759|Eukaryota,37MTZ@33090|Viridiplantae,3G81Q@35493|Streptophyta	35493|Streptophyta	T	Belongs to the protein kinase superfamily	-	GO:0003674,GO:0003824,GO:0004672,GO:0004674,GO:0005575,GO:0005622,GO:0005623,GO:0005634,GO:0005737,GO:0006464,GO:0006468,GO:0006793,GO:0006796,GO:0006807,GO:0007154,GO:0007165,GO:0008150,GO:0008152,GO:0009987,GO:0010468,GO:0016301,GO:0016310,GO:0016740,GO:0016772,GO:0016773,GO:0019222,GO:0019538,GO:0023052,GO:0035556,GO:0036211,GO:0043170,GO:0043226,GO:0043227,GO:0043229,GO:0043231,GO:0043412,GO:…	2.7.11.22	ko:K08829	-	-	-	-	ko00000,ko01000,ko01001	-	-	-	Pkinase
TRINITY_DN34_c0_g1_i47.p2	4432.XP_010278819.1	2.14e-30	121	KOG0661@1|root,KOG0661@2759|Eukaryota,37MTZ@33090|Viridiplantae,3G81Q@35493|Streptophyta	35493|Streptophyta	T	Belongs to the protein kinase superfamily	-	GO:0003674,GO:0003824,GO:0004672,GO:0004674,GO:0005575,GO:0005622,GO:0005623,GO:0005634,GO:0005737,GO:0006464,GO:0006468,GO:0006793,GO:0006796,GO:0006807,GO:0007154,GO:0007165,GO:0008150,GO:0008152,GO:0009987,GO:0010468,GO:0016301,GO:0016310,GO:0016740,GO:0016772,GO:0016773,GO:0019222,GO:0019538,GO:0023052,GO:0035556,GO:0036211,GO:0043170,GO:0043226,GO:0043227,GO:0043229,GO:0043231,GO:0043412,GO:…	2.7.11.22	ko:K08829	-	-	-	-	ko00000,ko01000,ko01001	-	-	-	Pkinase
TRINITY_DN34_c0_g1_i48.p1	4432.XP_010278819.1	2.14e-30	121	KOG0661@1|root,KOG0661@2759|Eukaryota,37MTZ@33090|Viridiplantae,3G81Q@35493|Streptophyta	35493|Streptophyta	T	Belongs to the protein kinase superfamily	-	GO:0003674,GO:0003824,GO:0004672,GO:0004674,GO:0005575,GO:0005622,GO:0005623,GO:0005634,GO:0005737,GO:0006464,GO:0006468,GO:0006793,GO:0006796,GO:0006807,GO:0007154,GO:0007165,GO:0008150,GO:0008152,GO:0009987,GO:0010468,GO:0016301,GO:0016310,GO:0016740,GO:0016772,GO:0016773,GO:0019222,GO:0019538,GO:0023052,GO:0035556,GO:0036211,GO:0043170,GO:0043226,GO:0043227,GO:0043229,GO:0043231,GO:0043412,GO:…	2.7.11.22	ko:K08829	-	-	-	-	ko00000,ko01000,ko01001	-	-	-	Pkinase
TRINITY_DN34_c0_g1_i73.p1	218851.Aquca_041_00200.1	2.01e-143	416	KOG0661@1|root,KOG0661@2759|Eukaryota,37MTZ@33090|Viridiplantae,3G81Q@35493|Streptophyta	35493|Streptophyta	T	Belongs to the protein kinase superfamily	-	GO:0003674,GO:0003824,GO:0004672,GO:0004674,GO:0005575,GO:0005622,GO:0005623,GO:0005634,GO:0005737,GO:0006464,GO:0006468,GO:0006793,GO:0006796,GO:0006807,GO:0007154,GO:0007165,GO:0008150,GO:0008152,GO:0009987,GO:0010468,GO:0016301,GO:0016310,GO:0016740,GO:0016772,GO:0016773,GO:0019222,GO:0019538,GO:0023052,GO:0035556,GO:0036211,GO:0043170,GO:0043226,GO:0043227,GO:0043229,GO:0043231,GO:0043412,GO:…	2.7.11.22	ko:K08829	-	-	-	-	ko00000,ko01000,ko01001	-	-	-	Pkinase
TRINITY_DN93_c0_g1_i1.p1	3641.EOY00227	1.38e-118	357	28JST@1|root,2QS6K@2759|Eukaryota,37HUJ@33090|Viridiplantae,3GAQA@35493|Streptophyta	35493|Streptophyta	S	BEST Arabidopsis thaliana protein match is	-	-	-	-	-	-	-	-	-	-	-	-	DUF569
TRINITY_DN93_c0_g1_i2.p1	3656.XP_008446294.1	1.63e-85	262	28JST@1|root,2QS6K@2759|Eukaryota,37HUJ@33090|Viridiplantae,3GAQA@35493|Streptophyta,4JH38@91835|fabids	35493|Streptophyta	S	Domain of unknown function (DUF569)	-	-	-	-	-	-	-	-	-	-	-	-	DUF569
TRINITY_DN93_c0_g1_i4.p1	3656.XP_008446294.1	1.63e-85	262	28JST@1|root,2QS6K@2759|Eukaryota,37HUJ@33090|Viridiplantae,3GAQA@35493|Streptophyta,4JH38@91835|fabids	35493|Streptophyta	S	Domain of unknown function (DUF569)	-	-	-	-	-	-	-	-	-	-	-	-	DUF569
TRINITY_DN93_c0_g1_i6.p1	3641.EOY00227	1.38e-118	357	28JST@1|root,2QS6K@2759|Eukaryota,37HUJ@33090|Viridiplantae,3GAQA@35493|Streptophyta	35493|Streptophyta	S	BEST Arabidopsis thaliana protein match is	-	-	-	-	-	-	-	-	-	-	-	-	DUF569
TRINITY_DN79_c0_g1_i20.p1	102107.XP_008237358.1	2.73e-58	200	KOG1021@1|root,KOG1021@2759|Eukaryota,37MF8@33090|Viridiplantae,3G7VI@35493|Streptophyta,4JNF0@91835|fabids	35493|Streptophyta	GMW	Exostosin family	-	-	-	-	-	-	-	-	-	-	-	-	Exostosin
TRINITY_DN79_c0_g1_i29.p1	102107.XP_008237358.1	2.58e-148	434	KOG1021@1|root,KOG1021@2759|Eukaryota,37MF8@33090|Viridiplantae,3G7VI@35493|Streptophyta,4JNF0@91835|fabids	35493|Streptophyta	GMW	Exostosin family	-	-	-	-	-	-	-	-	-	-	-	-	Exostosin
TRINITY_DN79_c0_g1_i30.p1	981085.XP_010094839.1	1.09e-229	646	KOG1021@1|root,KOG1021@2759|Eukaryota,37MF8@33090|Viridiplantae,3G7VI@35493|Streptophyta,4JNF0@91835|fabids	35493|Streptophyta	GMW	Exostosin family	-	-	-	-	-	-	-	-	-	-	-	-	Exostosin
TRINITY_DN79_c0_g1_i34.p1	981085.XP_010094839.1	2.27e-141	417	KOG1021@1|root,KOG1021@2759|Eukaryota,37MF8@33090|Viridiplantae,3G7VI@35493|Streptophyta,4JNF0@91835|fabids	35493|Streptophyta	GMW	Exostosin family	-	-	-	-	-	-	-	-	-	-	-	-	Exostosin
TRINITY_DN79_c0_g1_i35.p1	102107.XP_008237358.1	2.58e-148	434	KOG1021@1|root,KOG1021@2759|Eukaryota,37MF8@33090|Viridiplantae,3G7VI@35493|Streptophyta,4JNF0@91835|fabids	35493|Streptophyta	GMW	Exostosin family	-	-	-	-	-	-	-	-	-	-	-	-	Exostosin
TRINITY_DN79_c0_g1_i8.p1	102107.XP_008237358.1	2.58e-148	434	KOG1021@1|root,KOG1021@2759|Eukaryota,37MF8@33090|Viridiplantae,3G7VI@35493|Streptophyta,4JNF0@91835|fabids	35493|Streptophyta	GMW	Exostosin family	-	-	-	-	-	-	-	-	-	-	-	-	Exostosin
TRINITY_DN80_c0_g1_i10.p1	29760.VIT_01s0011g00770.t01	7.64e-150	448	COG0523@1|root,COG4088@1|root,KOG2743@2759|Eukaryota,KOG3062@2759|Eukaryota,37NS7@33090|Viridiplantae,3GEJ9@35493|Streptophyta	35493|Streptophyta	H	COBW domain-containing protein	-	-	-	-	-	-	-	-	-	-	-	-	CobW_C,KTI12,cobW
TRINITY_DN80_c0_g1_i23.p1	981085.XP_010109367.1	1.15e-51	175	COG0523@1|root,KOG2743@2759|Eukaryota,37NS7@33090|Viridiplantae,3GEJ9@35493|Streptophyta,4JRHS@91835|fabids	35493|Streptophyta	H	COBW domain-containing protein	-	-	-	-	-	-	-	-	-	-	-	-	CobW_C,KTI12,cobW
TRINITY_DN80_c0_g1_i24.p1	4155.Migut.E00053.1.p	1.35e-51	175	COG0523@1|root,KOG2743@2759|Eukaryota,37NS7@33090|Viridiplantae,3GEJ9@35493|Streptophyta,44E11@71274|asterids	35493|Streptophyta	H	Cobalamin synthesis protein cobW C-terminal domain	-	-	-	-	-	-	-	-	-	-	-	-	CobW_C,KTI12,cobW
TRINITY_DN80_c0_g1_i24.p2	981085.XP_010109367.1	8.19e-53	178	COG0523@1|root,KOG2743@2759|Eukaryota,37NS7@33090|Viridiplantae,3GEJ9@35493|Streptophyta,4JRHS@91835|fabids	35493|Streptophyta	H	COBW domain-containing protein	-	-	-	-	-	-	-	-	-	-	-	-	CobW_C,KTI12,cobW
TRINITY_DN80_c0_g1_i27.p1	981085.XP_010109367.1	8.52e-51	175	COG0523@1|root,KOG2743@2759|Eukaryota,37NS7@33090|Viridiplantae,3GEJ9@35493|Streptophyta,4JRHS@91835|fabids	35493|Streptophyta	H	COBW domain-containing protein	-	-	-	-	-	-	-	-	-	-	-	-	CobW_C,KTI12,cobW
TRINITY_DN80_c0_g1_i3.p1	29760.VIT_01s0011g00770.t01	3.75e-152	454	COG0523@1|root,COG4088@1|root,KOG2743@2759|Eukaryota,KOG3062@2759|Eukaryota,37NS7@33090|Viridiplantae,3GEJ9@35493|Streptophyta	35493|Streptophyta	H	COBW domain-containing protein	-	-	-	-	-	-	-	-	-	-	-	-	CobW_C,KTI12,cobW
TRINITY_DN80_c0_g1_i34.p1	3750.XP_008361772.1	4.3e-34	129	COG0523@1|root,KOG2743@2759|Eukaryota,37NS7@33090|Viridiplantae,3GEJ9@35493|Streptophyta,4JRHS@91835|fabids	35493|Streptophyta	H	COBW domain-containing protein	-	-	-	-	-	-	-	-	-	-	-	-	CobW_C,KTI12,cobW
TRINITY_DN80_c0_g1_i34.p2	981085.XP_010109367.1	1.15e-51	175	COG0523@1|root,KOG2743@2759|Eukaryota,37NS7@33090|Viridiplantae,3GEJ9@35493|Streptophyta,4JRHS@91835|fabids	35493|Streptophyta	H	COBW domain-containing protein	-	-	-	-	-	-	-	-	-	-	-	-	CobW_C,KTI12,cobW
TRINITY_DN80_c0_g1_i50.p1	29760.VIT_01s0011g00770.t01	7.64e-150	448	COG0523@1|root,COG4088@1|root,KOG2743@2759|Eukaryota,KOG3062@2759|Eukaryota,37NS7@33090|Viridiplantae,3GEJ9@35493|Streptophyta	35493|Streptophyta	H	COBW domain-containing protein	-	-	-	-	-	-	-	-	-	-	-	-	CobW_C,KTI12,cobW
TRINITY_DN80_c0_g1_i56.p1	4155.Migut.E00053.1.p	1.35e-51	175	COG0523@1|root,KOG2743@2759|Eukaryota,37NS7@33090|Viridiplantae,3GEJ9@35493|Streptophyta,44E11@71274|asterids	35493|Streptophyta	H	Cobalamin synthesis protein cobW C-terminal domain	-	-	-	-	-	-	-	-	-	-	-	-	CobW_C,KTI12,cobW
TRINITY_DN80_c0_g1_i57.p1	29760.VIT_01s0011g00770.t01	6.35e-118	365	COG0523@1|root,COG4088@1|root,KOG2743@2759|Eukaryota,KOG3062@2759|Eukaryota,37NS7@33090|Viridiplantae,3GEJ9@35493|Streptophyta	35493|Streptophyta	H	COBW domain-containing protein	-	-	-	-	-	-	-	-	-	-	-	-	CobW_C,KTI12,cobW
TRINITY_DN80_c0_g1_i6.p1	4432.XP_010258097.1	9.47e-78	244	COG0523@1|root,KOG2743@2759|Eukaryota,37NS7@33090|Viridiplantae,3GEJ9@35493|Streptophyta	35493|Streptophyta	H	COBW domain-containing protein	-	-	-	-	-	-	-	-	-	-	-	-	CobW_C,KTI12,cobW
TRINITY_DN80_c0_g1_i69.p1	981085.XP_010109367.1	1.15e-51	175	COG0523@1|root,KOG2743@2759|Eukaryota,37NS7@33090|Viridiplantae,3GEJ9@35493|Streptophyta,4JRHS@91835|fabids	35493|Streptophyta	H	COBW domain-containing protein	-	-	-	-	-	-	-	-	-	-	-	-	CobW_C,KTI12,cobW
TRINITY_DN80_c0_g1_i77.p1	981085.XP_010109367.1	1.15e-51	175	COG0523@1|root,KOG2743@2759|Eukaryota,37NS7@33090|Viridiplantae,3GEJ9@35493|Streptophyta,4JRHS@91835|fabids	35493|Streptophyta	H	COBW domain-containing protein	-	-	-	-	-	-	-	-	-	-	-	-	CobW_C,KTI12,cobW
TRINITY_DN80_c0_g1_i78.p1	981085.XP_010109367.1	1.15e-51	175	COG0523@1|root,KOG2743@2759|Eukaryota,37NS7@33090|Viridiplantae,3GEJ9@35493|Streptophyta,4JRHS@91835|fabids	35493|Streptophyta	H	COBW domain-containing protein	-	-	-	-	-	-	-	-	-	-	-	-	CobW_C,KTI12,cobW
TRINITY_DN80_c0_g1_i81.p1	29760.VIT_01s0011g00770.t01	1.34e-57	199	COG0523@1|root,COG4088@1|root,KOG2743@2759|Eukaryota,KOG3062@2759|Eukaryota,37NS7@33090|Viridiplantae,3GEJ9@35493|Streptophyta	35493|Streptophyta	H	COBW domain-containing protein	-	-	-	-	-	-	-	-	-	-	-	-	CobW_C,KTI12,cobW
TRINITY_DN80_c0_g1_i85.p1	29760.VIT_01s0011g00770.t01	1.71e-118	365	COG0523@1|root,COG4088@1|root,KOG2743@2759|Eukaryota,KOG3062@2759|Eukaryota,37NS7@33090|Viridiplantae,3GEJ9@35493|Streptophyta	35493|Streptophyta	H	COBW domain-containing protein	-	-	-	-	-	-	-	-	-	-	-	-	CobW_C,KTI12,cobW
TRINITY_DN80_c0_g1_i88.p1	29760.VIT_01s0011g00770.t01	7.64e-150	448	COG0523@1|root,COG4088@1|root,KOG2743@2759|Eukaryota,KOG3062@2759|Eukaryota,37NS7@33090|Viridiplantae,3GEJ9@35493|Streptophyta	35493|Streptophyta	H	COBW domain-containing protein	-	-	-	-	-	-	-	-	-	-	-	-	CobW_C,KTI12,cobW
TRINITY_DN80_c0_g1_i90.p1	981085.XP_010109367.1	1.15e-51	175	COG0523@1|root,KOG2743@2759|Eukaryota,37NS7@33090|Viridiplantae,3GEJ9@35493|Streptophyta,4JRHS@91835|fabids	35493|Streptophyta	H	COBW domain-containing protein	-	-	-	-	-	-	-	-	-	-	-	-	CobW_C,KTI12,cobW
TRINITY_DN17_c0_g1_i1.p1	2711.XP_006490858.1	3.94e-100	305	2BY3Y@1|root,2QQDF@2759|Eukaryota,37MXD@33090|Viridiplantae,3GFKD@35493|Streptophyta	35493|Streptophyta	-	-	-	-	-	-	-	-	-	-	-	-	-	-	-
TRINITY_DN17_c0_g1_i5.p1	2711.XP_006490858.1	9.57e-100	305	2BY3Y@1|root,2QQDF@2759|Eukaryota,37MXD@33090|Viridiplantae,3GFKD@35493|Streptophyta	35493|Streptophyta	-	-	-	-	-	-	-	-	-	-	-	-	-	-	-
TRINITY_DN17_c0_g1_i6.p1	2711.XP_006490858.1	1.28e-100	305	2BY3Y@1|root,2QQDF@2759|Eukaryota,37MXD@33090|Viridiplantae,3GFKD@35493|Streptophyta	35493|Streptophyta	-	-	-	-	-	-	-	-	-	-	-	-	-	-	-
TRINITY_DN13_c0_g3_i1.p1	218851.Aquca_039_00091.1	0	1576	KOG0916@1|root,KOG0916@2759|Eukaryota,37NH0@33090|Viridiplantae,3GEYG@35493|Streptophyta	35493|Streptophyta	M	Callose synthase 8	-	-	-	ko:K11000	-	-	-	-	ko00000,ko01000,ko01003	-	GT48	-	FKS1_dom1,Glucan_synthase,Vta1
TRINITY_DN13_c0_g3_i1.p2	4096.XP_009771263.1	1e-100	321	KOG0916@1|root,KOG0916@2759|Eukaryota,37NH0@33090|Viridiplantae,3GEYG@35493|Streptophyta,44IBP@71274|asterids	35493|Streptophyta	M	1,3-beta-glucan synthase component	-	-	-	ko:K11000	-	-	-	-	ko00000,ko01000,ko01003	-	GT48	-	FKS1_dom1,Glucan_synthase,Vta1
TRINITY_DN13_c0_g3_i10.p1	218851.Aquca_039_00091.1	0	1128	KOG0916@1|root,KOG0916@2759|Eukaryota,37NH0@33090|Viridiplantae,3GEYG@35493|Streptophyta	35493|Streptophyta	M	Callose synthase 8	-	-	-	ko:K11000	-	-	-	-	ko00000,ko01000,ko01003	-	GT48	-	FKS1_dom1,Glucan_synthase,Vta1
TRINITY_DN13_c0_g3_i10.p2	3983.cassava4.1_000082m	0	961	KOG0916@1|root,KOG0916@2759|Eukaryota,37NH0@33090|Viridiplantae,3GEYG@35493|Streptophyta,4JNIU@91835|fabids	35493|Streptophyta	M	callose synthase	-	-	-	ko:K11000	-	-	-	-	ko00000,ko01000,ko01003	-	GT48	-	FKS1_dom1,Glucan_synthase,Vta1
TRINITY_DN13_c0_g3_i13.p1	218851.Aquca_039_00091.1	0	1576	KOG0916@1|root,KOG0916@2759|Eukaryota,37NH0@33090|Viridiplantae,3GEYG@35493|Streptophyta	35493|Streptophyta	M	Callose synthase 8	-	-	-	ko:K11000	-	-	-	-	ko00000,ko01000,ko01003	-	GT48	-	FKS1_dom1,Glucan_synthase,Vta1
TRINITY_DN13_c0_g3_i13.p2	218851.Aquca_039_00091.1	8.55e-162	508	KOG0916@1|root,KOG0916@2759|Eukaryota,37NH0@33090|Viridiplantae,3GEYG@35493|Streptophyta	35493|Streptophyta	M	Callose synthase 8	-	-	-	ko:K11000	-	-	-	-	ko00000,ko01000,ko01003	-	GT48	-	FKS1_dom1,Glucan_synthase,Vta1
TRINITY_DN13_c0_g3_i16.p1	42345.XP_008803802.1	2.23e-64	212	28NWX@1|root,2QVH6@2759|Eukaryota,37N0U@33090|Viridiplantae,3G951@35493|Streptophyta,3KXI9@4447|Liliopsida	35493|Streptophyta	S	histone deacetylase	-	GO:0001101,GO:0003674,GO:0003676,GO:0003677,GO:0005488,GO:0005575,GO:0005622,GO:0005623,GO:0005634,GO:0005730,GO:0006355,GO:0006950,GO:0006970,GO:0008150,GO:0009414,GO:0009415,GO:0009628,GO:0009651,GO:0009719,GO:0009725,GO:0009737,GO:0009889,GO:0009890,GO:0009892,GO:0010033,GO:0010035,GO:0010468,GO:0010556,GO:0010558,GO:0010605,GO:0010629,GO:0019219,GO:0019222,GO:0031323,GO:0031324,GO:0031326,GO:…	-	ko:K11276	-	-	-	-	ko00000,ko03036	-	-	-	zf-C2H2_6,zf-met
TRINITY_DN13_c0_g3_i17.p1	218851.Aquca_039_00091.1	0	2113	KOG0916@1|root,KOG0916@2759|Eukaryota,37NH0@33090|Viridiplantae,3GEYG@35493|Streptophyta	35493|Streptophyta	M	Callose synthase 8	-	-	-	ko:K11000	-	-	-	-	ko00000,ko01000,ko01003	-	GT48	-	FKS1_dom1,Glucan_synthase,Vta1
TRINITY_DN13_c0_g3_i2.p1	218851.Aquca_039_00091.1	0	1576	KOG0916@1|root,KOG0916@2759|Eukaryota,37NH0@33090|Viridiplantae,3GEYG@35493|Streptophyta	35493|Streptophyta	M	Callose synthase 8	-	-	-	ko:K11000	-	-	-	-	ko00000,ko01000,ko01003	-	GT48	-	FKS1_dom1,Glucan_synthase,Vta1
TRINITY_DN13_c0_g3_i20.p1	218851.Aquca_039_00091.1	0	2113	KOG0916@1|root,KOG0916@2759|Eukaryota,37NH0@33090|Viridiplantae,3GEYG@35493|Streptophyta	35493|Streptophyta	M	Callose synthase 8	-	-	-	ko:K11000	-	-	-	-	ko00000,ko01000,ko01003	-	GT48	-	FKS1_dom1,Glucan_synthase,Vta1
TRINITY_DN13_c0_g3_i23.p1	3983.cassava4.1_000082m	0	961	KOG0916@1|root,KOG0916@2759|Eukaryota,37NH0@33090|Viridiplantae,3GEYG@35493|Streptophyta,4JNIU@91835|fabids	35493|Streptophyta	M	callose synthase	-	-	-	ko:K11000	-	-	-	-	ko00000,ko01000,ko01003	-	GT48	-	FKS1_dom1,Glucan_synthase,Vta1
TRINITY_DN13_c0_g3_i23.p2	218851.Aquca_039_00091.1	1.04e-191	591	KOG0916@1|root,KOG0916@2759|Eukaryota,37NH0@33090|Viridiplantae,3GEYG@35493|Streptophyta	35493|Streptophyta	M	Callose synthase 8	-	-	-	ko:K11000	-	-	-	-	ko00000,ko01000,ko01003	-	GT48	-	FKS1_dom1,Glucan_synthase,Vta1
TRINITY_DN13_c0_g3_i23.p3	218851.Aquca_039_00091.1	8.55e-162	508	KOG0916@1|root,KOG0916@2759|Eukaryota,37NH0@33090|Viridiplantae,3GEYG@35493|Streptophyta	35493|Streptophyta	M	Callose synthase 8	-	-	-	ko:K11000	-	-	-	-	ko00000,ko01000,ko01003	-	GT48	-	FKS1_dom1,Glucan_synthase,Vta1
TRINITY_DN13_c0_g3_i5.p1	218851.Aquca_039_00091.1	5.47e-205	627	KOG0916@1|root,KOG0916@2759|Eukaryota,37NH0@33090|Viridiplantae,3GEYG@35493|Streptophyta	35493|Streptophyta	M	Callose synthase 8	-	-	-	ko:K11000	-	-	-	-	ko00000,ko01000,ko01003	-	GT48	-	FKS1_dom1,Glucan_synthase,Vta1
TRINITY_DN13_c0_g3_i5.p2	4096.XP_009771263.1	1.41e-74	245	KOG0916@1|root,KOG0916@2759|Eukaryota,37NH0@33090|Viridiplantae,3GEYG@35493|Streptophyta,44IBP@71274|asterids	35493|Streptophyta	M	1,3-beta-glucan synthase component	-	-	-	ko:K11000	-	-	-	-	ko00000,ko01000,ko01003	-	GT48	-	FKS1_dom1,Glucan_synthase,Vta1
TRINITY_DN13_c0_g3_i6.p1	218851.Aquca_039_00091.1	0	1576	KOG0916@1|root,KOG0916@2759|Eukaryota,37NH0@33090|Viridiplantae,3GEYG@35493|Streptophyta	35493|Streptophyta	M	Callose synthase 8	-	-	-	ko:K11000	-	-	-	-	ko00000,ko01000,ko01003	-	GT48	-	FKS1_dom1,Glucan_synthase,Vta1
TRINITY_DN13_c0_g3_i6.p2	218851.Aquca_039_00091.1	8.55e-162	508	KOG0916@1|root,KOG0916@2759|Eukaryota,37NH0@33090|Viridiplantae,3GEYG@35493|Streptophyta	35493|Streptophyta	M	Callose synthase 8	-	-	-	ko:K11000	-	-	-	-	ko00000,ko01000,ko01003	-	GT48	-	FKS1_dom1,Glucan_synthase,Vta1
TRINITY_DN13_c0_g3_i8.p1	218851.Aquca_039_00091.1	0	2113	KOG0916@1|root,KOG0916@2759|Eukaryota,37NH0@33090|Viridiplantae,3GEYG@35493|Streptophyta	35493|Streptophyta	M	Callose synthase 8	-	-	-	ko:K11000	-	-	-	-	ko00000,ko01000,ko01003	-	GT48	-	FKS1_dom1,Glucan_synthase,Vta1
TRINITY_DN13_c0_g4_i1.p1	29760.VIT_17s0000g04790.t01	1.93e-51	182	28MVA@1|root,2QUDM@2759|Eukaryota,37J7K@33090|Viridiplantae,3GDT1@35493|Streptophyta	35493|Streptophyta	K	transcription factor	-	-	-	-	-	-	-	-	-	-	-	-	HLH
TRINITY_DN13_c0_g4_i3.p1	3750.XP_008393259.1	3.83e-103	329	28MVA@1|root,2QUDM@2759|Eukaryota,37J7K@33090|Viridiplantae,3GDT1@35493|Streptophyta,4JMQB@91835|fabids	35493|Streptophyta	K	transcription factor	-	-	-	-	-	-	-	-	-	-	-	-	HLH
TRINITY_DN13_c0_g4_i4.p1	3750.XP_008393259.1	3.83e-103	329	28MVA@1|root,2QUDM@2759|Eukaryota,37J7K@33090|Viridiplantae,3GDT1@35493|Streptophyta,4JMQB@91835|fabids	35493|Streptophyta	K	transcription factor	-	-	-	-	-	-	-	-	-	-	-	-	HLH
TRINITY_DN13_c0_g4_i7.p2	29760.VIT_17s0000g04790.t01	3.41e-50	179	28MVA@1|root,2QUDM@2759|Eukaryota,37J7K@33090|Viridiplantae,3GDT1@35493|Streptophyta	35493|Streptophyta	K	transcription factor	-	-	-	-	-	-	-	-	-	-	-	-	HLH
TRINITY_DN13_c0_g4_i9.p1	3750.XP_008393259.1	3.83e-103	329	28MVA@1|root,2QUDM@2759|Eukaryota,37J7K@33090|Viridiplantae,3GDT1@35493|Streptophyta,4JMQB@91835|fabids	35493|Streptophyta	K	transcription factor	-	-	-	-	-	-	-	-	-	-	-	-	HLH
TRINITY_DN13_c0_g5_i2.p1	4432.XP_010260596.1	3.76e-291	803	COG0160@1|root,KOG1404@2759|Eukaryota,37M5A@33090|Viridiplantae,3GDK9@35493|Streptophyta	35493|Streptophyta	E	Belongs to the class-III pyridoxal-phosphate-dependent aminotransferase family	-	GO:0000003,GO:0000902,GO:0000904,GO:0001505,GO:0003006,GO:0003674,GO:0003824,GO:0003867,GO:0005488,GO:0005575,GO:0005622,GO:0005623,GO:0005737,GO:0005739,GO:0005773,GO:0005774,GO:0005794,GO:0005975,GO:0005984,GO:0005985,GO:0006020,GO:0006066,GO:0006082,GO:0006105,GO:0006520,GO:0006536,GO:0006538,GO:0006540,GO:0006541,GO:0006807,GO:0006935,GO:0006950,GO:0006970,GO:0006979,GO:0007154,GO:0007155,GO:…	2.6.1.96	ko:K16871	ko00250,ko00650,ko01100,ko01120,map00250,map00650,map01100,map01120	M00027	R10178	RC00008,RC00062	ko00000,ko00001,ko00002,ko01000	-	-	-	Aminotran_3
TRINITY_DN13_c0_g5_i3.p1	4432.XP_010260596.1	7.36e-291	803	COG0160@1|root,KOG1404@2759|Eukaryota,37M5A@33090|Viridiplantae,3GDK9@35493|Streptophyta	35493|Streptophyta	E	Belongs to the class-III pyridoxal-phosphate-dependent aminotransferase family	-	GO:0000003,GO:0000902,GO:0000904,GO:0001505,GO:0003006,GO:0003674,GO:0003824,GO:0003867,GO:0005488,GO:0005575,GO:0005622,GO:0005623,GO:0005737,GO:0005739,GO:0005773,GO:0005774,GO:0005794,GO:0005975,GO:0005984,GO:0005985,GO:0006020,GO:0006066,GO:0006082,GO:0006105,GO:0006520,GO:0006536,GO:0006538,GO:0006540,GO:0006541,GO:0006807,GO:0006935,GO:0006950,GO:0006970,GO:0006979,GO:0007154,GO:0007155,GO:…	2.6.1.96	ko:K16871	ko00250,ko00650,ko01100,ko01120,map00250,map00650,map01100,map01120	M00027	R10178	RC00008,RC00062	ko00000,ko00001,ko00002,ko01000	-	-	-	Aminotran_3
TRINITY_DN13_c0_g5_i5.p1	4432.XP_010260596.1	7.36e-291	803	COG0160@1|root,KOG1404@2759|Eukaryota,37M5A@33090|Viridiplantae,3GDK9@35493|Streptophyta	35493|Streptophyta	E	Belongs to the class-III pyridoxal-phosphate-dependent aminotransferase family	-	GO:0000003,GO:0000902,GO:0000904,GO:0001505,GO:0003006,GO:0003674,GO:0003824,GO:0003867,GO:0005488,GO:0005575,GO:0005622,GO:0005623,GO:0005737,GO:0005739,GO:0005773,GO:0005774,GO:0005794,GO:0005975,GO:0005984,GO:0005985,GO:0006020,GO:0006066,GO:0006082,GO:0006105,GO:0006520,GO:0006536,GO:0006538,GO:0006540,GO:0006541,GO:0006807,GO:0006935,GO:0006950,GO:0006970,GO:0006979,GO:0007154,GO:0007155,GO:…	2.6.1.96	ko:K16871	ko00250,ko00650,ko01100,ko01120,map00250,map00650,map01100,map01120	M00027	R10178	RC00008,RC00062	ko00000,ko00001,ko00002,ko01000	-	-	-	Aminotran_3
TRINITY_DN13_c0_g6_i2.p1	4113.PGSC0003DMT400018165	1.59e-97	318	KOG0916@1|root,KOG0916@2759|Eukaryota,37NH0@33090|Viridiplantae,3GEYG@35493|Streptophyta,44IBP@71274|asterids	35493|Streptophyta	M	1,3-beta-glucan synthase component	-	-	-	ko:K11000	-	-	-	-	ko00000,ko01000,ko01003	-	GT48	-	FKS1_dom1,Glucan_synthase,Vta1
TRINITY_DN46_c0_g1_i1.p1	42345.XP_008783559.1	2.14e-22	98.6	KOG2974@1|root,KOG2974@2759|Eukaryota,37QNJ@33090|Viridiplantae,3GFVA@35493|Streptophyta,3KWF6@4447|Liliopsida	35493|Streptophyta	S	Rrp15p	-	-	-	-	-	-	-	-	-	-	-	-	Rrp15p
TRINITY_DN46_c0_g1_i2.p1	4432.XP_010274243.1	2.76e-47	167	KOG2974@1|root,KOG2974@2759|Eukaryota,37QNJ@33090|Viridiplantae,3GFVA@35493|Streptophyta	35493|Streptophyta	S	RRP15-like protein	-	-	-	-	-	-	-	-	-	-	-	-	Rrp15p
TRINITY_DN46_c0_g1_i3.p1	3656.XP_008462030.1	4.21e-72	232	KOG2974@1|root,KOG2974@2759|Eukaryota,37QNJ@33090|Viridiplantae,3GFVA@35493|Streptophyta,4JKIW@91835|fabids	35493|Streptophyta	S	Rrp15p	-	-	-	-	-	-	-	-	-	-	-	-	Rrp15p
TRINITY_DN62_c0_g1_i105.p1	4432.XP_010257299.1	2.54e-221	651	KOG0154@1|root,KOG0154@2759|Eukaryota,37RDN@33090|Viridiplantae,3GEY1@35493|Streptophyta	35493|Streptophyta	A	RNA-binding protein	-	GO:0000245,GO:0000375,GO:0000377,GO:0000381,GO:0000398,GO:0003674,GO:0003676,GO:0003723,GO:0003729,GO:0005488,GO:0005575,GO:0005622,GO:0005623,GO:0005634,GO:0006139,GO:0006396,GO:0006397,GO:0006725,GO:0006807,GO:0008150,GO:0008152,GO:0008380,GO:0009987,GO:0010467,GO:0010468,GO:0010941,GO:0010942,GO:0016043,GO:0016070,GO:0016071,GO:0019219,GO:0019222,GO:0022607,GO:0022613,GO:0022618,GO:0031323,GO:…	-	ko:K13094	-	-	-	-	ko00000,ko03041	-	-	-	G-patch,RRM_1
TRINITY_DN62_c0_g1_i105.p2	225117.XP_009355095.1	8.53e-122	383	KOG0154@1|root,KOG0154@2759|Eukaryota,37RDN@33090|Viridiplantae,3GEY1@35493|Streptophyta,4JFW9@91835|fabids	35493|Streptophyta	A	RNA-binding protein	-	GO:0000245,GO:0000375,GO:0000377,GO:0000381,GO:0000398,GO:0003674,GO:0003676,GO:0003723,GO:0003729,GO:0005488,GO:0005575,GO:0005622,GO:0005623,GO:0005634,GO:0006139,GO:0006396,GO:0006397,GO:0006725,GO:0006807,GO:0008150,GO:0008152,GO:0008380,GO:0009987,GO:0010467,GO:0010468,GO:0010941,GO:0010942,GO:0016043,GO:0016070,GO:0016071,GO:0019219,GO:0019222,GO:0022607,GO:0022613,GO:0022618,GO:0031323,GO:…	-	ko:K13094	-	-	-	-	ko00000,ko03041	-	-	-	G-patch,RRM_1
TRINITY_DN62_c0_g1_i105.p3	3694.POPTR_0004s08020.1	7.1e-43	155	KOG0154@1|root,KOG0154@2759|Eukaryota,37RDN@33090|Viridiplantae,3GEY1@35493|Streptophyta,4JFW9@91835|fabids	35493|Streptophyta	A	RNA-binding protein	-	GO:0000245,GO:0000375,GO:0000377,GO:0000381,GO:0000398,GO:0003674,GO:0003676,GO:0003723,GO:0003729,GO:0005488,GO:0005575,GO:0005622,GO:0005623,GO:0005634,GO:0006139,GO:0006396,GO:0006397,GO:0006725,GO:0006807,GO:0008150,GO:0008152,GO:0008380,GO:0009987,GO:0010467,GO:0010468,GO:0010941,GO:0010942,GO:0016043,GO:0016070,GO:0016071,GO:0019219,GO:0019222,GO:0022607,GO:0022613,GO:0022618,GO:0031323,GO:…	-	ko:K13094	-	-	-	-	ko00000,ko03041	-	-	-	G-patch,RRM_1
TRINITY_DN62_c0_g1_i118.p1	4432.XP_010257299.1	0	1077	KOG0154@1|root,KOG0154@2759|Eukaryota,37RDN@33090|Viridiplantae,3GEY1@35493|Streptophyta	35493|Streptophyta	A	RNA-binding protein	-	GO:0000245,GO:0000375,GO:0000377,GO:0000381,GO:0000398,GO:0003674,GO:0003676,GO:0003723,GO:0003729,GO:0005488,GO:0005575,GO:0005622,GO:0005623,GO:0005634,GO:0006139,GO:0006396,GO:0006397,GO:0006725,GO:0006807,GO:0008150,GO:0008152,GO:0008380,GO:0009987,GO:0010467,GO:0010468,GO:0010941,GO:0010942,GO:0016043,GO:0016070,GO:0016071,GO:0019219,GO:0019222,GO:0022607,GO:0022613,GO:0022618,GO:0031323,GO:…	-	ko:K13094	-	-	-	-	ko00000,ko03041	-	-	-	G-patch,RRM_1
TRINITY_DN62_c0_g1_i155.p1	4432.XP_010257299.1	0	1077	KOG0154@1|root,KOG0154@2759|Eukaryota,37RDN@33090|Viridiplantae,3GEY1@35493|Streptophyta	35493|Streptophyta	A	RNA-binding protein	-	GO:0000245,GO:0000375,GO:0000377,GO:0000381,GO:0000398,GO:0003674,GO:0003676,GO:0003723,GO:0003729,GO:0005488,GO:0005575,GO:0005622,GO:0005623,GO:0005634,GO:0006139,GO:0006396,GO:0006397,GO:0006725,GO:0006807,GO:0008150,GO:0008152,GO:0008380,GO:0009987,GO:0010467,GO:0010468,GO:0010941,GO:0010942,GO:0016043,GO:0016070,GO:0016071,GO:0019219,GO:0019222,GO:0022607,GO:0022613,GO:0022618,GO:0031323,GO:…	-	ko:K13094	-	-	-	-	ko00000,ko03041	-	-	-	G-patch,RRM_1
TRINITY_DN62_c0_g1_i172.p1	4432.XP_010257299.1	2.54e-150	463	KOG0154@1|root,KOG0154@2759|Eukaryota,37RDN@33090|Viridiplantae,3GEY1@35493|Streptophyta	35493|Streptophyta	A	RNA-binding protein	-	GO:0000245,GO:0000375,GO:0000377,GO:0000381,GO:0000398,GO:0003674,GO:0003676,GO:0003723,GO:0003729,GO:0005488,GO:0005575,GO:0005622,GO:0005623,GO:0005634,GO:0006139,GO:0006396,GO:0006397,GO:0006725,GO:0006807,GO:0008150,GO:0008152,GO:0008380,GO:0009987,GO:0010467,GO:0010468,GO:0010941,GO:0010942,GO:0016043,GO:0016070,GO:0016071,GO:0019219,GO:0019222,GO:0022607,GO:0022613,GO:0022618,GO:0031323,GO:…	-	ko:K13094	-	-	-	-	ko00000,ko03041	-	-	-	G-patch,RRM_1
TRINITY_DN62_c0_g1_i190.p1	4432.XP_010257299.1	0	1077	KOG0154@1|root,KOG0154@2759|Eukaryota,37RDN@33090|Viridiplantae,3GEY1@35493|Streptophyta	35493|Streptophyta	A	RNA-binding protein	-	GO:0000245,GO:0000375,GO:0000377,GO:0000381,GO:0000398,GO:0003674,GO:0003676,GO:0003723,GO:0003729,GO:0005488,GO:0005575,GO:0005622,GO:0005623,GO:0005634,GO:0006139,GO:0006396,GO:0006397,GO:0006725,GO:0006807,GO:0008150,GO:0008152,GO:0008380,GO:0009987,GO:0010467,GO:0010468,GO:0010941,GO:0010942,GO:0016043,GO:0016070,GO:0016071,GO:0019219,GO:0019222,GO:0022607,GO:0022613,GO:0022618,GO:0031323,GO:…	-	ko:K13094	-	-	-	-	ko00000,ko03041	-	-	-	G-patch,RRM_1
TRINITY_DN62_c0_g1_i24.p1	4432.XP_010257299.1	0	999	KOG0154@1|root,KOG0154@2759|Eukaryota,37RDN@33090|Viridiplantae,3GEY1@35493|Streptophyta	35493|Streptophyta	A	RNA-binding protein	-	GO:0000245,GO:0000375,GO:0000377,GO:0000381,GO:0000398,GO:0003674,GO:0003676,GO:0003723,GO:0003729,GO:0005488,GO:0005575,GO:0005622,GO:0005623,GO:0005634,GO:0006139,GO:0006396,GO:0006397,GO:0006725,GO:0006807,GO:0008150,GO:0008152,GO:0008380,GO:0009987,GO:0010467,GO:0010468,GO:0010941,GO:0010942,GO:0016043,GO:0016070,GO:0016071,GO:0019219,GO:0019222,GO:0022607,GO:0022613,GO:0022618,GO:0031323,GO:…	-	ko:K13094	-	-	-	-	ko00000,ko03041	-	-	-	G-patch,RRM_1
TRINITY_DN62_c0_g1_i24.p2	3694.POPTR_0004s08020.1	7.1e-43	155	KOG0154@1|root,KOG0154@2759|Eukaryota,37RDN@33090|Viridiplantae,3GEY1@35493|Streptophyta,4JFW9@91835|fabids	35493|Streptophyta	A	RNA-binding protein	-	GO:0000245,GO:0000375,GO:0000377,GO:0000381,GO:0000398,GO:0003674,GO:0003676,GO:0003723,GO:0003729,GO:0005488,GO:0005575,GO:0005622,GO:0005623,GO:0005634,GO:0006139,GO:0006396,GO:0006397,GO:0006725,GO:0006807,GO:0008150,GO:0008152,GO:0008380,GO:0009987,GO:0010467,GO:0010468,GO:0010941,GO:0010942,GO:0016043,GO:0016070,GO:0016071,GO:0019219,GO:0019222,GO:0022607,GO:0022613,GO:0022618,GO:0031323,GO:…	-	ko:K13094	-	-	-	-	ko00000,ko03041	-	-	-	G-patch,RRM_1
TRINITY_DN62_c0_g1_i27.p1	4432.XP_010257299.1	1.1e-312	897	KOG0154@1|root,KOG0154@2759|Eukaryota,37RDN@33090|Viridiplantae,3GEY1@35493|Streptophyta	35493|Streptophyta	A	RNA-binding protein	-	GO:0000245,GO:0000375,GO:0000377,GO:0000381,GO:0000398,GO:0003674,GO:0003676,GO:0003723,GO:0003729,GO:0005488,GO:0005575,GO:0005622,GO:0005623,GO:0005634,GO:0006139,GO:0006396,GO:0006397,GO:0006725,GO:0006807,GO:0008150,GO:0008152,GO:0008380,GO:0009987,GO:0010467,GO:0010468,GO:0010941,GO:0010942,GO:0016043,GO:0016070,GO:0016071,GO:0019219,GO:0019222,GO:0022607,GO:0022613,GO:0022618,GO:0031323,GO:…	-	ko:K13094	-	-	-	-	ko00000,ko03041	-	-	-	G-patch,RRM_1
TRINITY_DN62_c0_g1_i28.p1	4432.XP_010257299.1	0	999	KOG0154@1|root,KOG0154@2759|Eukaryota,37RDN@33090|Viridiplantae,3GEY1@35493|Streptophyta	35493|Streptophyta	A	RNA-binding protein	-	GO:0000245,GO:0000375,GO:0000377,GO:0000381,GO:0000398,GO:0003674,GO:0003676,GO:0003723,GO:0003729,GO:0005488,GO:0005575,GO:0005622,GO:0005623,GO:0005634,GO:0006139,GO:0006396,GO:0006397,GO:0006725,GO:0006807,GO:0008150,GO:0008152,GO:0008380,GO:0009987,GO:0010467,GO:0010468,GO:0010941,GO:0010942,GO:0016043,GO:0016070,GO:0016071,GO:0019219,GO:0019222,GO:0022607,GO:0022613,GO:0022618,GO:0031323,GO:…	-	ko:K13094	-	-	-	-	ko00000,ko03041	-	-	-	G-patch,RRM_1
TRINITY_DN62_c0_g1_i44.p1	225117.XP_009355095.1	1.18e-90	296	KOG0154@1|root,KOG0154@2759|Eukaryota,37RDN@33090|Viridiplantae,3GEY1@35493|Streptophyta,4JFW9@91835|fabids	35493|Streptophyta	A	RNA-binding protein	-	GO:0000245,GO:0000375,GO:0000377,GO:0000381,GO:0000398,GO:0003674,GO:0003676,GO:0003723,GO:0003729,GO:0005488,GO:0005575,GO:0005622,GO:0005623,GO:0005634,GO:0006139,GO:0006396,GO:0006397,GO:0006725,GO:0006807,GO:0008150,GO:0008152,GO:0008380,GO:0009987,GO:0010467,GO:0010468,GO:0010941,GO:0010942,GO:0016043,GO:0016070,GO:0016071,GO:0019219,GO:0019222,GO:0022607,GO:0022613,GO:0022618,GO:0031323,GO:…	-	ko:K13094	-	-	-	-	ko00000,ko03041	-	-	-	G-patch,RRM_1
TRINITY_DN62_c0_g1_i69.p1	4432.XP_010257299.1	1.18e-184	555	KOG0154@1|root,KOG0154@2759|Eukaryota,37RDN@33090|Viridiplantae,3GEY1@35493|Streptophyta	35493|Streptophyta	A	RNA-binding protein	-	GO:0000245,GO:0000375,GO:0000377,GO:0000381,GO:0000398,GO:0003674,GO:0003676,GO:0003723,GO:0003729,GO:0005488,GO:0005575,GO:0005622,GO:0005623,GO:0005634,GO:0006139,GO:0006396,GO:0006397,GO:0006725,GO:0006807,GO:0008150,GO:0008152,GO:0008380,GO:0009987,GO:0010467,GO:0010468,GO:0010941,GO:0010942,GO:0016043,GO:0016070,GO:0016071,GO:0019219,GO:0019222,GO:0022607,GO:0022613,GO:0022618,GO:0031323,GO:…	-	ko:K13094	-	-	-	-	ko00000,ko03041	-	-	-	G-patch,RRM_1
TRINITY_DN62_c0_g1_i77.p1	3750.XP_008344549.1	4.26e-72	234	KOG0154@1|root,KOG0154@2759|Eukaryota,37RDN@33090|Viridiplantae,3GEY1@35493|Streptophyta,4JFW9@91835|fabids	35493|Streptophyta	A	RNA-binding protein	-	GO:0000245,GO:0000375,GO:0000377,GO:0000381,GO:0000398,GO:0003674,GO:0003676,GO:0003723,GO:0003729,GO:0005488,GO:0005575,GO:0005622,GO:0005623,GO:0005634,GO:0006139,GO:0006396,GO:0006397,GO:0006725,GO:0006807,GO:0008150,GO:0008152,GO:0008380,GO:0009987,GO:0010467,GO:0010468,GO:0010941,GO:0010942,GO:0016043,GO:0016070,GO:0016071,GO:0019219,GO:0019222,GO:0022607,GO:0022613,GO:0022618,GO:0031323,GO:…	-	ko:K13094	-	-	-	-	ko00000,ko03041	-	-	-	G-patch,RRM_1
TRINITY_DN62_c0_g1_i90.p1	4432.XP_010257299.1	0	947	KOG0154@1|root,KOG0154@2759|Eukaryota,37RDN@33090|Viridiplantae,3GEY1@35493|Streptophyta	35493|Streptophyta	A	RNA-binding protein	-	GO:0000245,GO:0000375,GO:0000377,GO:0000381,GO:0000398,GO:0003674,GO:0003676,GO:0003723,GO:0003729,GO:0005488,GO:0005575,GO:0005622,GO:0005623,GO:0005634,GO:0006139,GO:0006396,GO:0006397,GO:0006725,GO:0006807,GO:0008150,GO:0008152,GO:0008380,GO:0009987,GO:0010467,GO:0010468,GO:0010941,GO:0010942,GO:0016043,GO:0016070,GO:0016071,GO:0019219,GO:0019222,GO:0022607,GO:0022613,GO:0022618,GO:0031323,GO:…	-	ko:K13094	-	-	-	-	ko00000,ko03041	-	-	-	G-patch,RRM_1
TRINITY_DN62_c0_g1_i90.p2	3694.POPTR_0004s08020.1	7.1e-43	155	KOG0154@1|root,KOG0154@2759|Eukaryota,37RDN@33090|Viridiplantae,3GEY1@35493|Streptophyta,4JFW9@91835|fabids	35493|Streptophyta	A	RNA-binding protein	-	GO:0000245,GO:0000375,GO:0000377,GO:0000381,GO:0000398,GO:0003674,GO:0003676,GO:0003723,GO:0003729,GO:0005488,GO:0005575,GO:0005622,GO:0005623,GO:0005634,GO:0006139,GO:0006396,GO:0006397,GO:0006725,GO:0006807,GO:0008150,GO:0008152,GO:0008380,GO:0009987,GO:0010467,GO:0010468,GO:0010941,GO:0010942,GO:0016043,GO:0016070,GO:0016071,GO:0019219,GO:0019222,GO:0022607,GO:0022613,GO:0022618,GO:0031323,GO:…	-	ko:K13094	-	-	-	-	ko00000,ko03041	-	-	-	G-patch,RRM_1
TRINITY_DN62_c0_g1_i95.p1	4432.XP_010257299.1	7.11e-209	619	KOG0154@1|root,KOG0154@2759|Eukaryota,37RDN@33090|Viridiplantae,3GEY1@35493|Streptophyta	35493|Streptophyta	A	RNA-binding protein	-	GO:0000245,GO:0000375,GO:0000377,GO:0000381,GO:0000398,GO:0003674,GO:0003676,GO:0003723,GO:0003729,GO:0005488,GO:0005575,GO:0005622,GO:0005623,GO:0005634,GO:0006139,GO:0006396,GO:0006397,GO:0006725,GO:0006807,GO:0008150,GO:0008152,GO:0008380,GO:0009987,GO:0010467,GO:0010468,GO:0010941,GO:0010942,GO:0016043,GO:0016070,GO:0016071,GO:0019219,GO:0019222,GO:0022607,GO:0022613,GO:0022618,GO:0031323,GO:…	-	ko:K13094	-	-	-	-	ko00000,ko03041	-	-	-	G-patch,RRM_1
TRINITY_DN51_c0_g1_i12.p1	29760.VIT_12s0028g02380.t01	2.78e-56	185	KOG2500@1|root,KOG2500@2759|Eukaryota,37KAH@33090|Viridiplantae,3GCSF@35493|Streptophyta	35493|Streptophyta	S	Adaptin ear-binding coat-associated protein	-	GO:0003674,GO:0003824,GO:0005215,GO:0006810,GO:0008150,GO:0015399,GO:0015405,GO:0016462,GO:0016787,GO:0016817,GO:0016818,GO:0016887,GO:0017111,GO:0022804,GO:0022857,GO:0042623,GO:0042626,GO:0043492,GO:0051179,GO:0051234,GO:0055085	-	ko:K20069	-	-	-	-	ko00000,ko04131	-	-	-	DUF1681
TRINITY_DN51_c0_g1_i14.p1	3641.EOX92823	2.64e-22	99.4	KOG2500@1|root,KOG2500@2759|Eukaryota,37KAH@33090|Viridiplantae,3GCSF@35493|Streptophyta	35493|Streptophyta	S	Adaptin ear-binding coat-associated protein	-	GO:0003674,GO:0003824,GO:0005215,GO:0006810,GO:0008150,GO:0015399,GO:0015405,GO:0016462,GO:0016787,GO:0016817,GO:0016818,GO:0016887,GO:0017111,GO:0022804,GO:0022857,GO:0042623,GO:0042626,GO:0043492,GO:0051179,GO:0051234,GO:0055085	-	ko:K20069	-	-	-	-	ko00000,ko04131	-	-	-	DUF1681
TRINITY_DN51_c0_g1_i16.p1	3641.EOX92823	6.88e-37	139	KOG2500@1|root,KOG2500@2759|Eukaryota,37KAH@33090|Viridiplantae,3GCSF@35493|Streptophyta	35493|Streptophyta	S	Adaptin ear-binding coat-associated protein	-	GO:0003674,GO:0003824,GO:0005215,GO:0006810,GO:0008150,GO:0015399,GO:0015405,GO:0016462,GO:0016787,GO:0016817,GO:0016818,GO:0016887,GO:0017111,GO:0022804,GO:0022857,GO:0042623,GO:0042626,GO:0043492,GO:0051179,GO:0051234,GO:0055085	-	ko:K20069	-	-	-	-	ko00000,ko04131	-	-	-	DUF1681
TRINITY_DN51_c0_g1_i20.p1	3641.EOX92823	2.64e-22	99.4	KOG2500@1|root,KOG2500@2759|Eukaryota,37KAH@33090|Viridiplantae,3GCSF@35493|Streptophyta	35493|Streptophyta	S	Adaptin ear-binding coat-associated protein	-	GO:0003674,GO:0003824,GO:0005215,GO:0006810,GO:0008150,GO:0015399,GO:0015405,GO:0016462,GO:0016787,GO:0016817,GO:0016818,GO:0016887,GO:0017111,GO:0022804,GO:0022857,GO:0042623,GO:0042626,GO:0043492,GO:0051179,GO:0051234,GO:0055085	-	ko:K20069	-	-	-	-	ko00000,ko04131	-	-	-	DUF1681
TRINITY_DN51_c0_g1_i26.p1	3641.EOX92823	3.3e-90	279	KOG2500@1|root,KOG2500@2759|Eukaryota,37KAH@33090|Viridiplantae,3GCSF@35493|Streptophyta	35493|Streptophyta	S	Adaptin ear-binding coat-associated protein	-	GO:0003674,GO:0003824,GO:0005215,GO:0006810,GO:0008150,GO:0015399,GO:0015405,GO:0016462,GO:0016787,GO:0016817,GO:0016818,GO:0016887,GO:0017111,GO:0022804,GO:0022857,GO:0042623,GO:0042626,GO:0043492,GO:0051179,GO:0051234,GO:0055085	-	ko:K20069	-	-	-	-	ko00000,ko04131	-	-	-	DUF1681
TRINITY_DN51_c0_g1_i30.p1	3641.EOX92823	2.64e-22	99.4	KOG2500@1|root,KOG2500@2759|Eukaryota,37KAH@33090|Viridiplantae,3GCSF@35493|Streptophyta	35493|Streptophyta	S	Adaptin ear-binding coat-associated protein	-	GO:0003674,GO:0003824,GO:0005215,GO:0006810,GO:0008150,GO:0015399,GO:0015405,GO:0016462,GO:0016787,GO:0016817,GO:0016818,GO:0016887,GO:0017111,GO:0022804,GO:0022857,GO:0042623,GO:0042626,GO:0043492,GO:0051179,GO:0051234,GO:0055085	-	ko:K20069	-	-	-	-	ko00000,ko04131	-	-	-	DUF1681
TRINITY_DN51_c0_g1_i9.p1	3641.EOX92823	2.1e-97	295	KOG2500@1|root,KOG2500@2759|Eukaryota,37KAH@33090|Viridiplantae,3GCSF@35493|Streptophyta	35493|Streptophyta	S	Adaptin ear-binding coat-associated protein	-	GO:0003674,GO:0003824,GO:0005215,GO:0006810,GO:0008150,GO:0015399,GO:0015405,GO:0016462,GO:0016787,GO:0016817,GO:0016818,GO:0016887,GO:0017111,GO:0022804,GO:0022857,GO:0042623,GO:0042626,GO:0043492,GO:0051179,GO:0051234,GO:0055085	-	ko:K20069	-	-	-	-	ko00000,ko04131	-	-	-	DUF1681
TRINITY_DN95_c0_g1_i10.p1	3847.GLYMA14G10571.1	2.1e-63	199	KOG1296@1|root,KOG1296@2759|Eukaryota,37TQH@33090|Viridiplantae,3GI0G@35493|Streptophyta,4JP2J@91835|fabids	35493|Streptophyta	S	UPF0587 protein	-	-	-	-	-	-	-	-	-	-	-	-	DUF866
TRINITY_DN95_c0_g1_i15.p1	3847.GLYMA14G10571.1	5.19e-71	218	KOG1296@1|root,KOG1296@2759|Eukaryota,37TQH@33090|Viridiplantae,3GI0G@35493|Streptophyta,4JP2J@91835|fabids	35493|Streptophyta	S	UPF0587 protein	-	-	-	-	-	-	-	-	-	-	-	-	DUF866
TRINITY_DN45_c0_g1_i146.p1	4641.GSMUA_Achr6P11220_001	5.41e-28	107	COG1594@1|root,KOG2907@2759|Eukaryota,37VWR@33090|Viridiplantae,3GKAJ@35493|Streptophyta,3M0DA@4447|Liliopsida	35493|Streptophyta	K	DNA-dependent RNA polymerase catalyzes the transcription of DNA into RNA using the four ribonucleoside triphosphates as substrates	-	-	-	ko:K03000	ko00230,ko00240,ko01100,ko03020,map00230,map00240,map01100,map03020	M00182	R00435,R00441,R00442,R00443	RC02795	br01611,ko00000,ko00001,ko00002,ko03021	-	-	-	TFIIS_C
TRINITY_DN14_c0_g1_i1.p1	225117.XP_009366479.1	2.74e-176	504	KOG1532@1|root,KOG1532@2759|Eukaryota,37NV3@33090|Viridiplantae,3GCKE@35493|Streptophyta,4JGE5@91835|fabids	35493|Streptophyta	L	GPN-loop GTPase 1 homolog	-	GO:0000003,GO:0003006,GO:0003674,GO:0003824,GO:0003924,GO:0005575,GO:0005622,GO:0005623,GO:0005856,GO:0005874,GO:0007275,GO:0008150,GO:0009790,GO:0009791,GO:0009793,GO:0009987,GO:0010154,GO:0015630,GO:0016462,GO:0016787,GO:0016817,GO:0016818,GO:0017111,GO:0022414,GO:0032501,GO:0032502,GO:0043226,GO:0043228,GO:0043229,GO:0043232,GO:0044422,GO:0044424,GO:0044430,GO:0044446,GO:0044464,GO:0048316,GO:…	-	ko:K06883	-	-	-	-	ko00000	-	-	-	ATP_bind_1
TRINITY_DN14_c0_g1_i11.p1	4641.GSMUA_Achr10P19980_001	5.19e-143	424	KOG0318@1|root,KOG0318@2759|Eukaryota,37I4P@33090|Viridiplantae,3GASE@35493|Streptophyta,3KR5V@4447|Liliopsida	35493|Streptophyta	Z	WD domain, G-beta repeat	-	GO:0000151,GO:0003674,GO:0003779,GO:0005488,GO:0005515,GO:0005575,GO:0005622,GO:0005623,GO:0005737,GO:0005829,GO:0005856,GO:0005884,GO:0005938,GO:0006996,GO:0007010,GO:0007015,GO:0008064,GO:0008092,GO:0008150,GO:0008154,GO:0009987,GO:0010638,GO:0015629,GO:0016043,GO:0022411,GO:0030029,GO:0030036,GO:0030042,GO:0030832,GO:0030834,GO:0030836,GO:0030863,GO:0030864,GO:0031461,GO:0032535,GO:0032956,GO:…	-	-	-	-	-	-	-	-	-	-	WD40
TRINITY_DN14_c0_g1_i11.p2	4641.GSMUA_Achr10P19980_001	7.13e-100	306	KOG0318@1|root,KOG0318@2759|Eukaryota,37I4P@33090|Viridiplantae,3GASE@35493|Streptophyta,3KR5V@4447|Liliopsida	35493|Streptophyta	Z	WD domain, G-beta repeat	-	GO:0000151,GO:0003674,GO:0003779,GO:0005488,GO:0005515,GO:0005575,GO:0005622,GO:0005623,GO:0005737,GO:0005829,GO:0005856,GO:0005884,GO:0005938,GO:0006996,GO:0007010,GO:0007015,GO:0008064,GO:0008092,GO:0008150,GO:0008154,GO:0009987,GO:0010638,GO:0015629,GO:0016043,GO:0022411,GO:0030029,GO:0030036,GO:0030042,GO:0030832,GO:0030834,GO:0030836,GO:0030863,GO:0030864,GO:0031461,GO:0032535,GO:0032956,GO:…	-	-	-	-	-	-	-	-	-	-	WD40
TRINITY_DN14_c0_g1_i12.p1	4641.GSMUA_Achr10P19980_001	3.82e-191	551	KOG0318@1|root,KOG0318@2759|Eukaryota,37I4P@33090|Viridiplantae,3GASE@35493|Streptophyta,3KR5V@4447|Liliopsida	35493|Streptophyta	Z	WD domain, G-beta repeat	-	GO:0000151,GO:0003674,GO:0003779,GO:0005488,GO:0005515,GO:0005575,GO:0005622,GO:0005623,GO:0005737,GO:0005829,GO:0005856,GO:0005884,GO:0005938,GO:0006996,GO:0007010,GO:0007015,GO:0008064,GO:0008092,GO:0008150,GO:0008154,GO:0009987,GO:0010638,GO:0015629,GO:0016043,GO:0022411,GO:0030029,GO:0030036,GO:0030042,GO:0030832,GO:0030834,GO:0030836,GO:0030863,GO:0030864,GO:0031461,GO:0032535,GO:0032956,GO:…	-	-	-	-	-	-	-	-	-	-	WD40
TRINITY_DN14_c0_g1_i12.p2	4641.GSMUA_Achr10P19980_001	7.13e-100	306	KOG0318@1|root,KOG0318@2759|Eukaryota,37I4P@33090|Viridiplantae,3GASE@35493|Streptophyta,3KR5V@4447|Liliopsida	35493|Streptophyta	Z	WD domain, G-beta repeat	-	GO:0000151,GO:0003674,GO:0003779,GO:0005488,GO:0005515,GO:0005575,GO:0005622,GO:0005623,GO:0005737,GO:0005829,GO:0005856,GO:0005884,GO:0005938,GO:0006996,GO:0007010,GO:0007015,GO:0008064,GO:0008092,GO:0008150,GO:0008154,GO:0009987,GO:0010638,GO:0015629,GO:0016043,GO:0022411,GO:0030029,GO:0030036,GO:0030042,GO:0030832,GO:0030834,GO:0030836,GO:0030863,GO:0030864,GO:0031461,GO:0032535,GO:0032956,GO:…	-	-	-	-	-	-	-	-	-	-	WD40
TRINITY_DN14_c0_g1_i15.p1	3694.POPTR_0010s15790.1	6.26e-118	350	KOG1532@1|root,KOG1532@2759|Eukaryota,37NV3@33090|Viridiplantae,3GCKE@35493|Streptophyta,4JGE5@91835|fabids	35493|Streptophyta	L	GPN-loop GTPase 1 homolog	-	GO:0000003,GO:0003006,GO:0003674,GO:0003824,GO:0003924,GO:0005575,GO:0005622,GO:0005623,GO:0005856,GO:0005874,GO:0007275,GO:0008150,GO:0009790,GO:0009791,GO:0009793,GO:0009987,GO:0010154,GO:0015630,GO:0016462,GO:0016787,GO:0016817,GO:0016818,GO:0017111,GO:0022414,GO:0032501,GO:0032502,GO:0043226,GO:0043228,GO:0043229,GO:0043232,GO:0044422,GO:0044424,GO:0044430,GO:0044446,GO:0044464,GO:0048316,GO:…	-	ko:K06883	-	-	-	-	ko00000	-	-	-	ATP_bind_1
TRINITY_DN14_c0_g1_i20.p1	4641.GSMUA_Achr10P19980_001	3.82e-191	551	KOG0318@1|root,KOG0318@2759|Eukaryota,37I4P@33090|Viridiplantae,3GASE@35493|Streptophyta,3KR5V@4447|Liliopsida	35493|Streptophyta	Z	WD domain, G-beta repeat	-	GO:0000151,GO:0003674,GO:0003779,GO:0005488,GO:0005515,GO:0005575,GO:0005622,GO:0005623,GO:0005737,GO:0005829,GO:0005856,GO:0005884,GO:0005938,GO:0006996,GO:0007010,GO:0007015,GO:0008064,GO:0008092,GO:0008150,GO:0008154,GO:0009987,GO:0010638,GO:0015629,GO:0016043,GO:0022411,GO:0030029,GO:0030036,GO:0030042,GO:0030832,GO:0030834,GO:0030836,GO:0030863,GO:0030864,GO:0031461,GO:0032535,GO:0032956,GO:…	-	-	-	-	-	-	-	-	-	-	WD40
TRINITY_DN14_c0_g1_i26.p1	225117.XP_009366479.1	2.82e-130	382	KOG1532@1|root,KOG1532@2759|Eukaryota,37NV3@33090|Viridiplantae,3GCKE@35493|Streptophyta,4JGE5@91835|fabids	35493|Streptophyta	L	GPN-loop GTPase 1 homolog	-	GO:0000003,GO:0003006,GO:0003674,GO:0003824,GO:0003924,GO:0005575,GO:0005622,GO:0005623,GO:0005856,GO:0005874,GO:0007275,GO:0008150,GO:0009790,GO:0009791,GO:0009793,GO:0009987,GO:0010154,GO:0015630,GO:0016462,GO:0016787,GO:0016817,GO:0016818,GO:0017111,GO:0022414,GO:0032501,GO:0032502,GO:0043226,GO:0043228,GO:0043229,GO:0043232,GO:0044422,GO:0044424,GO:0044430,GO:0044446,GO:0044464,GO:0048316,GO:…	-	ko:K06883	-	-	-	-	ko00000	-	-	-	ATP_bind_1
TRINITY_DN14_c0_g1_i30.p1	4565.Traes_1BL_F85EBA07F.2	9.76e-70	223	KOG1532@1|root,KOG1532@2759|Eukaryota,37NV3@33090|Viridiplantae,3GCKE@35493|Streptophyta,3KWMZ@4447|Liliopsida,3I5B7@38820|Poales	35493|Streptophyta	L	Conserved hypothetical ATP binding protein	-	GO:0000003,GO:0003006,GO:0003674,GO:0003824,GO:0003924,GO:0005575,GO:0005622,GO:0005623,GO:0005856,GO:0005874,GO:0007275,GO:0008150,GO:0009790,GO:0009791,GO:0009793,GO:0009987,GO:0010154,GO:0015630,GO:0016462,GO:0016787,GO:0016817,GO:0016818,GO:0017111,GO:0022414,GO:0032501,GO:0032502,GO:0043226,GO:0043228,GO:0043229,GO:0043232,GO:0044422,GO:0044424,GO:0044430,GO:0044446,GO:0044464,GO:0048316,GO:…	-	ko:K06883	-	-	-	-	ko00000	-	-	-	ATP_bind_1
TRINITY_DN14_c0_g1_i32.p1	3694.POPTR_0010s15790.1	1.75e-118	350	KOG1532@1|root,KOG1532@2759|Eukaryota,37NV3@33090|Viridiplantae,3GCKE@35493|Streptophyta,4JGE5@91835|fabids	35493|Streptophyta	L	GPN-loop GTPase 1 homolog	-	GO:0000003,GO:0003006,GO:0003674,GO:0003824,GO:0003924,GO:0005575,GO:0005622,GO:0005623,GO:0005856,GO:0005874,GO:0007275,GO:0008150,GO:0009790,GO:0009791,GO:0009793,GO:0009987,GO:0010154,GO:0015630,GO:0016462,GO:0016787,GO:0016817,GO:0016818,GO:0017111,GO:0022414,GO:0032501,GO:0032502,GO:0043226,GO:0043228,GO:0043229,GO:0043232,GO:0044422,GO:0044424,GO:0044430,GO:0044446,GO:0044464,GO:0048316,GO:…	-	ko:K06883	-	-	-	-	ko00000	-	-	-	ATP_bind_1
TRINITY_DN14_c0_g1_i33.p1	225117.XP_009366479.1	2.74e-176	504	KOG1532@1|root,KOG1532@2759|Eukaryota,37NV3@33090|Viridiplantae,3GCKE@35493|Streptophyta,4JGE5@91835|fabids	35493|Streptophyta	L	GPN-loop GTPase 1 homolog	-	GO:0000003,GO:0003006,GO:0003674,GO:0003824,GO:0003924,GO:0005575,GO:0005622,GO:0005623,GO:0005856,GO:0005874,GO:0007275,GO:0008150,GO:0009790,GO:0009791,GO:0009793,GO:0009987,GO:0010154,GO:0015630,GO:0016462,GO:0016787,GO:0016817,GO:0016818,GO:0017111,GO:0022414,GO:0032501,GO:0032502,GO:0043226,GO:0043228,GO:0043229,GO:0043232,GO:0044422,GO:0044424,GO:0044430,GO:0044446,GO:0044464,GO:0048316,GO:…	-	ko:K06883	-	-	-	-	ko00000	-	-	-	ATP_bind_1
TRINITY_DN14_c0_g1_i38.p1	225117.XP_009366479.1	2.74e-176	504	KOG1532@1|root,KOG1532@2759|Eukaryota,37NV3@33090|Viridiplantae,3GCKE@35493|Streptophyta,4JGE5@91835|fabids	35493|Streptophyta	L	GPN-loop GTPase 1 homolog	-	GO:0000003,GO:0003006,GO:0003674,GO:0003824,GO:0003924,GO:0005575,GO:0005622,GO:0005623,GO:0005856,GO:0005874,GO:0007275,GO:0008150,GO:0009790,GO:0009791,GO:0009793,GO:0009987,GO:0010154,GO:0015630,GO:0016462,GO:0016787,GO:0016817,GO:0016818,GO:0017111,GO:0022414,GO:0032501,GO:0032502,GO:0043226,GO:0043228,GO:0043229,GO:0043232,GO:0044422,GO:0044424,GO:0044430,GO:0044446,GO:0044464,GO:0048316,GO:…	-	ko:K06883	-	-	-	-	ko00000	-	-	-	ATP_bind_1
TRINITY_DN14_c0_g1_i41.p1	4641.GSMUA_Achr10P19980_001	3.82e-191	551	KOG0318@1|root,KOG0318@2759|Eukaryota,37I4P@33090|Viridiplantae,3GASE@35493|Streptophyta,3KR5V@4447|Liliopsida	35493|Streptophyta	Z	WD domain, G-beta repeat	-	GO:0000151,GO:0003674,GO:0003779,GO:0005488,GO:0005515,GO:0005575,GO:0005622,GO:0005623,GO:0005737,GO:0005829,GO:0005856,GO:0005884,GO:0005938,GO:0006996,GO:0007010,GO:0007015,GO:0008064,GO:0008092,GO:0008150,GO:0008154,GO:0009987,GO:0010638,GO:0015629,GO:0016043,GO:0022411,GO:0030029,GO:0030036,GO:0030042,GO:0030832,GO:0030834,GO:0030836,GO:0030863,GO:0030864,GO:0031461,GO:0032535,GO:0032956,GO:…	-	-	-	-	-	-	-	-	-	-	WD40
TRINITY_DN14_c0_g1_i55.p1	4641.GSMUA_Achr10P19980_001	0	892	KOG0318@1|root,KOG0318@2759|Eukaryota,37I4P@33090|Viridiplantae,3GASE@35493|Streptophyta,3KR5V@4447|Liliopsida	35493|Streptophyta	Z	WD domain, G-beta repeat	-	GO:0000151,GO:0003674,GO:0003779,GO:0005488,GO:0005515,GO:0005575,GO:0005622,GO:0005623,GO:0005737,GO:0005829,GO:0005856,GO:0005884,GO:0005938,GO:0006996,GO:0007010,GO:0007015,GO:0008064,GO:0008092,GO:0008150,GO:0008154,GO:0009987,GO:0010638,GO:0015629,GO:0016043,GO:0022411,GO:0030029,GO:0030036,GO:0030042,GO:0030832,GO:0030834,GO:0030836,GO:0030863,GO:0030864,GO:0031461,GO:0032535,GO:0032956,GO:…	-	-	-	-	-	-	-	-	-	-	WD40
TRINITY_DN14_c0_g1_i57.p1	225117.XP_009366479.1	2.74e-176	504	KOG1532@1|root,KOG1532@2759|Eukaryota,37NV3@33090|Viridiplantae,3GCKE@35493|Streptophyta,4JGE5@91835|fabids	35493|Streptophyta	L	GPN-loop GTPase 1 homolog	-	GO:0000003,GO:0003006,GO:0003674,GO:0003824,GO:0003924,GO:0005575,GO:0005622,GO:0005623,GO:0005856,GO:0005874,GO:0007275,GO:0008150,GO:0009790,GO:0009791,GO:0009793,GO:0009987,GO:0010154,GO:0015630,GO:0016462,GO:0016787,GO:0016817,GO:0016818,GO:0017111,GO:0022414,GO:0032501,GO:0032502,GO:0043226,GO:0043228,GO:0043229,GO:0043232,GO:0044422,GO:0044424,GO:0044430,GO:0044446,GO:0044464,GO:0048316,GO:…	-	ko:K06883	-	-	-	-	ko00000	-	-	-	ATP_bind_1
TRINITY_DN14_c0_g1_i58.p1	4641.GSMUA_Achr10P19980_001	0	892	KOG0318@1|root,KOG0318@2759|Eukaryota,37I4P@33090|Viridiplantae,3GASE@35493|Streptophyta,3KR5V@4447|Liliopsida	35493|Streptophyta	Z	WD domain, G-beta repeat	-	GO:0000151,GO:0003674,GO:0003779,GO:0005488,GO:0005515,GO:0005575,GO:0005622,GO:0005623,GO:0005737,GO:0005829,GO:0005856,GO:0005884,GO:0005938,GO:0006996,GO:0007010,GO:0007015,GO:0008064,GO:0008092,GO:0008150,GO:0008154,GO:0009987,GO:0010638,GO:0015629,GO:0016043,GO:0022411,GO:0030029,GO:0030036,GO:0030042,GO:0030832,GO:0030834,GO:0030836,GO:0030863,GO:0030864,GO:0031461,GO:0032535,GO:0032956,GO:…	-	-	-	-	-	-	-	-	-	-	WD40
TRINITY_DN14_c0_g1_i72.p1	225117.XP_009366479.1	2.74e-176	504	KOG1532@1|root,KOG1532@2759|Eukaryota,37NV3@33090|Viridiplantae,3GCKE@35493|Streptophyta,4JGE5@91835|fabids	35493|Streptophyta	L	GPN-loop GTPase 1 homolog	-	GO:0000003,GO:0003006,GO:0003674,GO:0003824,GO:0003924,GO:0005575,GO:0005622,GO:0005623,GO:0005856,GO:0005874,GO:0007275,GO:0008150,GO:0009790,GO:0009791,GO:0009793,GO:0009987,GO:0010154,GO:0015630,GO:0016462,GO:0016787,GO:0016817,GO:0016818,GO:0017111,GO:0022414,GO:0032501,GO:0032502,GO:0043226,GO:0043228,GO:0043229,GO:0043232,GO:0044422,GO:0044424,GO:0044430,GO:0044446,GO:0044464,GO:0048316,GO:…	-	ko:K06883	-	-	-	-	ko00000	-	-	-	ATP_bind_1
TRINITY_DN14_c0_g1_i77.p1	225117.XP_009366479.1	2.74e-176	504	KOG1532@1|root,KOG1532@2759|Eukaryota,37NV3@33090|Viridiplantae,3GCKE@35493|Streptophyta,4JGE5@91835|fabids	35493|Streptophyta	L	GPN-loop GTPase 1 homolog	-	GO:0000003,GO:0003006,GO:0003674,GO:0003824,GO:0003924,GO:0005575,GO:0005622,GO:0005623,GO:0005856,GO:0005874,GO:0007275,GO:0008150,GO:0009790,GO:0009791,GO:0009793,GO:0009987,GO:0010154,GO:0015630,GO:0016462,GO:0016787,GO:0016817,GO:0016818,GO:0017111,GO:0022414,GO:0032501,GO:0032502,GO:0043226,GO:0043228,GO:0043229,GO:0043232,GO:0044422,GO:0044424,GO:0044430,GO:0044446,GO:0044464,GO:0048316,GO:…	-	ko:K06883	-	-	-	-	ko00000	-	-	-	ATP_bind_1
TRINITY_DN14_c0_g1_i88.p1	225117.XP_009366479.1	2.74e-176	504	KOG1532@1|root,KOG1532@2759|Eukaryota,37NV3@33090|Viridiplantae,3GCKE@35493|Streptophyta,4JGE5@91835|fabids	35493|Streptophyta	L	GPN-loop GTPase 1 homolog	-	GO:0000003,GO:0003006,GO:0003674,GO:0003824,GO:0003924,GO:0005575,GO:0005622,GO:0005623,GO:0005856,GO:0005874,GO:0007275,GO:0008150,GO:0009790,GO:0009791,GO:0009793,GO:0009987,GO:0010154,GO:0015630,GO:0016462,GO:0016787,GO:0016817,GO:0016818,GO:0017111,GO:0022414,GO:0032501,GO:0032502,GO:0043226,GO:0043228,GO:0043229,GO:0043232,GO:0044422,GO:0044424,GO:0044430,GO:0044446,GO:0044464,GO:0048316,GO:…	-	ko:K06883	-	-	-	-	ko00000	-	-	-	ATP_bind_1
TRINITY_DN14_c1_g1_i1.p1	4432.XP_010255290.1	1.28e-234	660	COG0534@1|root,KOG1347@2759|Eukaryota,37QRG@33090|Viridiplantae,3GCE0@35493|Streptophyta	35493|Streptophyta	V	Belongs to the multi antimicrobial extrusion (MATE) (TC 2.A.66.1) family	-	GO:0003674,GO:0005215,GO:0005575,GO:0005622,GO:0005623,GO:0005737,GO:0005773,GO:0006810,GO:0006855,GO:0008150,GO:0008152,GO:0009058,GO:0009812,GO:0009813,GO:0015238,GO:0015893,GO:0022857,GO:0042221,GO:0042493,GO:0043226,GO:0043227,GO:0043229,GO:0043231,GO:0044424,GO:0044444,GO:0044464,GO:0050896,GO:0051179,GO:0051234,GO:0055085,GO:0071704,GO:1901576	-	ko:K03327	-	-	-	-	ko00000,ko02000	2.A.66.1	-	-	MatE
TRINITY_DN14_c1_g1_i4.p1	4432.XP_010255290.1	2.73e-111	336	COG0534@1|root,KOG1347@2759|Eukaryota,37QRG@33090|Viridiplantae,3GCE0@35493|Streptophyta	35493|Streptophyta	V	Belongs to the multi antimicrobial extrusion (MATE) (TC 2.A.66.1) family	-	GO:0003674,GO:0005215,GO:0005575,GO:0005622,GO:0005623,GO:0005737,GO:0005773,GO:0006810,GO:0006855,GO:0008150,GO:0008152,GO:0009058,GO:0009812,GO:0009813,GO:0015238,GO:0015893,GO:0022857,GO:0042221,GO:0042493,GO:0043226,GO:0043227,GO:0043229,GO:0043231,GO:0044424,GO:0044444,GO:0044464,GO:0050896,GO:0051179,GO:0051234,GO:0055085,GO:0071704,GO:1901576	-	ko:K03327	-	-	-	-	ko00000,ko02000	2.A.66.1	-	-	MatE
TRINITY_DN14_c1_g1_i5.p1	4432.XP_010255290.1	2.54e-134	398	COG0534@1|root,KOG1347@2759|Eukaryota,37QRG@33090|Viridiplantae,3GCE0@35493|Streptophyta	35493|Streptophyta	V	Belongs to the multi antimicrobial extrusion (MATE) (TC 2.A.66.1) family	-	GO:0003674,GO:0005215,GO:0005575,GO:0005622,GO:0005623,GO:0005737,GO:0005773,GO:0006810,GO:0006855,GO:0008150,GO:0008152,GO:0009058,GO:0009812,GO:0009813,GO:0015238,GO:0015893,GO:0022857,GO:0042221,GO:0042493,GO:0043226,GO:0043227,GO:0043229,GO:0043231,GO:0044424,GO:0044444,GO:0044464,GO:0050896,GO:0051179,GO:0051234,GO:0055085,GO:0071704,GO:1901576	-	ko:K03327	-	-	-	-	ko00000,ko02000	2.A.66.1	-	-	MatE
TRINITY_DN14_c1_g1_i5.p2	3750.XP_008380016.1	3.21e-86	269	COG0534@1|root,KOG1347@2759|Eukaryota,37QRG@33090|Viridiplantae,3GCE0@35493|Streptophyta,4JM2C@91835|fabids	35493|Streptophyta	V	Belongs to the multi antimicrobial extrusion (MATE) (TC 2.A.66.1) family	-	-	-	ko:K03327	-	-	-	-	ko00000,ko02000	2.A.66.1	-	-	MatE
TRINITY_DN14_c1_g1_i6.p1	4432.XP_010255290.1	3.97e-101	308	COG0534@1|root,KOG1347@2759|Eukaryota,37QRG@33090|Viridiplantae,3GCE0@35493|Streptophyta	35493|Streptophyta	V	Belongs to the multi antimicrobial extrusion (MATE) (TC 2.A.66.1) family	-	GO:0003674,GO:0005215,GO:0005575,GO:0005622,GO:0005623,GO:0005737,GO:0005773,GO:0006810,GO:0006855,GO:0008150,GO:0008152,GO:0009058,GO:0009812,GO:0009813,GO:0015238,GO:0015893,GO:0022857,GO:0042221,GO:0042493,GO:0043226,GO:0043227,GO:0043229,GO:0043231,GO:0044424,GO:0044444,GO:0044464,GO:0050896,GO:0051179,GO:0051234,GO:0055085,GO:0071704,GO:1901576	-	ko:K03327	-	-	-	-	ko00000,ko02000	2.A.66.1	-	-	MatE
TRINITY_DN71_c0_g1_i20.p1	2711.XP_006468944.1	2.26e-116	338	KOG2605@1|root,KOG2605@2759|Eukaryota,37HK6@33090|Viridiplantae,3GFJ2@35493|Streptophyta	35493|Streptophyta	OT	OTU domain-containing protein	-	-	-	-	-	-	-	-	-	-	-	-	OTU
TRINITY_DN71_c0_g1_i44.p1	2711.XP_006468944.1	3.84e-78	239	KOG2605@1|root,KOG2605@2759|Eukaryota,37HK6@33090|Viridiplantae,3GFJ2@35493|Streptophyta	35493|Streptophyta	OT	OTU domain-containing protein	-	-	-	-	-	-	-	-	-	-	-	-	OTU
TRINITY_DN71_c0_g1_i58.p1	2711.XP_006468944.1	1.21e-77	236	KOG2605@1|root,KOG2605@2759|Eukaryota,37HK6@33090|Viridiplantae,3GFJ2@35493|Streptophyta	35493|Streptophyta	OT	OTU domain-containing protein	-	-	-	-	-	-	-	-	-	-	-	-	OTU
TRINITY_DN44_c0_g1_i11.p1	225117.XP_009353661.1	8.26e-154	435	COG0149@1|root,KOG1643@2759|Eukaryota,37IFK@33090|Viridiplantae,3G8AG@35493|Streptophyta,4JS5U@91835|fabids	35493|Streptophyta	G	Triosephosphate isomerase	-	GO:0003674,GO:0003824,GO:0004807,GO:0005488,GO:0005507,GO:0005575,GO:0005576,GO:0005618,GO:0005622,GO:0005623,GO:0005737,GO:0005739,GO:0005773,GO:0005774,GO:0005829,GO:0005886,GO:0005911,GO:0005975,GO:0005996,GO:0006006,GO:0006066,GO:0006071,GO:0006081,GO:0006082,GO:0006090,GO:0006091,GO:0006094,GO:0006096,GO:0006139,GO:0006163,GO:0006164,GO:0006165,GO:0006725,GO:0006732,GO:0006733,GO:0006753,GO:…	5.3.1.1	ko:K01803	ko00010,ko00051,ko00562,ko00710,ko01100,ko01110,ko01120,ko01130,ko01200,ko01230,map00010,map00051,map00562,map00710,map01100,map01110,map01120,map01130,map01200,map01230	M00001,M00002,M00003	R01015	RC00423	ko00000,ko00001,ko00002,ko01000,ko04147	-	-	-	TIM
TRINITY_DN44_c0_g1_i12.p1	4432.XP_010268686.1	2.89e-156	449	COG0149@1|root,KOG1643@2759|Eukaryota,37IFK@33090|Viridiplantae,3GESU@35493|Streptophyta	35493|Streptophyta	G	triosephosphate isomerase	-	GO:0000003,GO:0003674,GO:0003824,GO:0004807,GO:0005575,GO:0005576,GO:0005622,GO:0005623,GO:0005737,GO:0005739,GO:0005829,GO:0005975,GO:0005996,GO:0006006,GO:0006066,GO:0006071,GO:0006081,GO:0006082,GO:0006090,GO:0006091,GO:0006094,GO:0006096,GO:0006139,GO:0006163,GO:0006164,GO:0006165,GO:0006629,GO:0006638,GO:0006639,GO:0006641,GO:0006642,GO:0006725,GO:0006732,GO:0006733,GO:0006753,GO:0006754,GO:…	5.3.1.1	ko:K01803	ko00010,ko00051,ko00562,ko00710,ko01100,ko01110,ko01120,ko01130,ko01200,ko01230,map00010,map00051,map00562,map00710,map01100,map01110,map01120,map01130,map01200,map01230	M00001,M00002,M00003	R01015	RC00423	ko00000,ko00001,ko00002,ko01000,ko04147	-	-	-	TIM
TRINITY_DN44_c0_g1_i13.p1	225117.XP_009353661.1	8.26e-154	435	COG0149@1|root,KOG1643@2759|Eukaryota,37IFK@33090|Viridiplantae,3G8AG@35493|Streptophyta,4JS5U@91835|fabids	35493|Streptophyta	G	Triosephosphate isomerase	-	GO:0003674,GO:0003824,GO:0004807,GO:0005488,GO:0005507,GO:0005575,GO:0005576,GO:0005618,GO:0005622,GO:0005623,GO:0005737,GO:0005739,GO:0005773,GO:0005774,GO:0005829,GO:0005886,GO:0005911,GO:0005975,GO:0005996,GO:0006006,GO:0006066,GO:0006071,GO:0006081,GO:0006082,GO:0006090,GO:0006091,GO:0006094,GO:0006096,GO:0006139,GO:0006163,GO:0006164,GO:0006165,GO:0006725,GO:0006732,GO:0006733,GO:0006753,GO:…	5.3.1.1	ko:K01803	ko00010,ko00051,ko00562,ko00710,ko01100,ko01110,ko01120,ko01130,ko01200,ko01230,map00010,map00051,map00562,map00710,map01100,map01110,map01120,map01130,map01200,map01230	M00001,M00002,M00003	R01015	RC00423	ko00000,ko00001,ko00002,ko01000,ko04147	-	-	-	TIM
TRINITY_DN44_c0_g1_i18.p1	225117.XP_009353661.1	1.98e-83	252	COG0149@1|root,KOG1643@2759|Eukaryota,37IFK@33090|Viridiplantae,3G8AG@35493|Streptophyta,4JS5U@91835|fabids	35493|Streptophyta	G	Triosephosphate isomerase	-	GO:0003674,GO:0003824,GO:0004807,GO:0005488,GO:0005507,GO:0005575,GO:0005576,GO:0005618,GO:0005622,GO:0005623,GO:0005737,GO:0005739,GO:0005773,GO:0005774,GO:0005829,GO:0005886,GO:0005911,GO:0005975,GO:0005996,GO:0006006,GO:0006066,GO:0006071,GO:0006081,GO:0006082,GO:0006090,GO:0006091,GO:0006094,GO:0006096,GO:0006139,GO:0006163,GO:0006164,GO:0006165,GO:0006725,GO:0006732,GO:0006733,GO:0006753,GO:…	5.3.1.1	ko:K01803	ko00010,ko00051,ko00562,ko00710,ko01100,ko01110,ko01120,ko01130,ko01200,ko01230,map00010,map00051,map00562,map00710,map01100,map01110,map01120,map01130,map01200,map01230	M00001,M00002,M00003	R01015	RC00423	ko00000,ko00001,ko00002,ko01000,ko04147	-	-	-	TIM
TRINITY_DN44_c0_g1_i26.p1	4432.XP_010268151.1	1.73e-150	434	COG0149@1|root,KOG1643@2759|Eukaryota,37IFK@33090|Viridiplantae,3GESU@35493|Streptophyta	35493|Streptophyta	G	triosephosphate isomerase	-	GO:0000003,GO:0003674,GO:0003824,GO:0004807,GO:0005575,GO:0005576,GO:0005622,GO:0005623,GO:0005737,GO:0005739,GO:0005829,GO:0005975,GO:0005996,GO:0006006,GO:0006066,GO:0006071,GO:0006081,GO:0006082,GO:0006090,GO:0006091,GO:0006094,GO:0006096,GO:0006139,GO:0006163,GO:0006164,GO:0006165,GO:0006629,GO:0006638,GO:0006639,GO:0006641,GO:0006642,GO:0006725,GO:0006732,GO:0006733,GO:0006753,GO:0006754,GO:…	5.3.1.1	ko:K01803	ko00010,ko00051,ko00562,ko00710,ko01100,ko01110,ko01120,ko01130,ko01200,ko01230,map00010,map00051,map00562,map00710,map01100,map01110,map01120,map01130,map01200,map01230	M00001,M00002,M00003	R01015	RC00423	ko00000,ko00001,ko00002,ko01000,ko04147	-	-	-	TIM
TRINITY_DN44_c0_g1_i3.p1	4432.XP_010268686.1	2.89e-156	449	COG0149@1|root,KOG1643@2759|Eukaryota,37IFK@33090|Viridiplantae,3GESU@35493|Streptophyta	35493|Streptophyta	G	triosephosphate isomerase	-	GO:0000003,GO:0003674,GO:0003824,GO:0004807,GO:0005575,GO:0005576,GO:0005622,GO:0005623,GO:0005737,GO:0005739,GO:0005829,GO:0005975,GO:0005996,GO:0006006,GO:0006066,GO:0006071,GO:0006081,GO:0006082,GO:0006090,GO:0006091,GO:0006094,GO:0006096,GO:0006139,GO:0006163,GO:0006164,GO:0006165,GO:0006629,GO:0006638,GO:0006639,GO:0006641,GO:0006642,GO:0006725,GO:0006732,GO:0006733,GO:0006753,GO:0006754,GO:…	5.3.1.1	ko:K01803	ko00010,ko00051,ko00562,ko00710,ko01100,ko01110,ko01120,ko01130,ko01200,ko01230,map00010,map00051,map00562,map00710,map01100,map01110,map01120,map01130,map01200,map01230	M00001,M00002,M00003	R01015	RC00423	ko00000,ko00001,ko00002,ko01000,ko04147	-	-	-	TIM
TRINITY_DN44_c0_g1_i36.p1	4432.XP_010268686.1	2.89e-156	449	COG0149@1|root,KOG1643@2759|Eukaryota,37IFK@33090|Viridiplantae,3GESU@35493|Streptophyta	35493|Streptophyta	G	triosephosphate isomerase	-	GO:0000003,GO:0003674,GO:0003824,GO:0004807,GO:0005575,GO:0005576,GO:0005622,GO:0005623,GO:0005737,GO:0005739,GO:0005829,GO:0005975,GO:0005996,GO:0006006,GO:0006066,GO:0006071,GO:0006081,GO:0006082,GO:0006090,GO:0006091,GO:0006094,GO:0006096,GO:0006139,GO:0006163,GO:0006164,GO:0006165,GO:0006629,GO:0006638,GO:0006639,GO:0006641,GO:0006642,GO:0006725,GO:0006732,GO:0006733,GO:0006753,GO:0006754,GO:…	5.3.1.1	ko:K01803	ko00010,ko00051,ko00562,ko00710,ko01100,ko01110,ko01120,ko01130,ko01200,ko01230,map00010,map00051,map00562,map00710,map01100,map01110,map01120,map01130,map01200,map01230	M00001,M00002,M00003	R01015	RC00423	ko00000,ko00001,ko00002,ko01000,ko04147	-	-	-	TIM
TRINITY_DN44_c0_g1_i38.p1	225117.XP_009353661.1	8.26e-154	435	COG0149@1|root,KOG1643@2759|Eukaryota,37IFK@33090|Viridiplantae,3G8AG@35493|Streptophyta,4JS5U@91835|fabids	35493|Streptophyta	G	Triosephosphate isomerase	-	GO:0003674,GO:0003824,GO:0004807,GO:0005488,GO:0005507,GO:0005575,GO:0005576,GO:0005618,GO:0005622,GO:0005623,GO:0005737,GO:0005739,GO:0005773,GO:0005774,GO:0005829,GO:0005886,GO:0005911,GO:0005975,GO:0005996,GO:0006006,GO:0006066,GO:0006071,GO:0006081,GO:0006082,GO:0006090,GO:0006091,GO:0006094,GO:0006096,GO:0006139,GO:0006163,GO:0006164,GO:0006165,GO:0006725,GO:0006732,GO:0006733,GO:0006753,GO:…	5.3.1.1	ko:K01803	ko00010,ko00051,ko00562,ko00710,ko01100,ko01110,ko01120,ko01130,ko01200,ko01230,map00010,map00051,map00562,map00710,map01100,map01110,map01120,map01130,map01200,map01230	M00001,M00002,M00003	R01015	RC00423	ko00000,ko00001,ko00002,ko01000,ko04147	-	-	-	TIM
TRINITY_DN44_c0_g1_i8.p1	29730.Gorai.003G131500.1	1.14e-99	294	COG0149@1|root,KOG1643@2759|Eukaryota,37IFK@33090|Viridiplantae,3G8AG@35493|Streptophyta	35493|Streptophyta	G	triosephosphate isomerase	-	GO:0003674,GO:0003824,GO:0004807,GO:0005488,GO:0005507,GO:0005575,GO:0005576,GO:0005618,GO:0005622,GO:0005623,GO:0005737,GO:0005739,GO:0005773,GO:0005774,GO:0005829,GO:0005886,GO:0005911,GO:0005975,GO:0005996,GO:0006006,GO:0006066,GO:0006071,GO:0006081,GO:0006082,GO:0006090,GO:0006091,GO:0006094,GO:0006096,GO:0006139,GO:0006163,GO:0006164,GO:0006165,GO:0006725,GO:0006732,GO:0006733,GO:0006753,GO:…	5.3.1.1	ko:K01803	ko00010,ko00051,ko00562,ko00710,ko01100,ko01110,ko01120,ko01130,ko01200,ko01230,map00010,map00051,map00562,map00710,map01100,map01110,map01120,map01130,map01200,map01230	M00001,M00002,M00003	R01015	RC00423	ko00000,ko00001,ko00002,ko01000,ko04147	-	-	-	TIM
TRINITY_DN44_c0_g1_i9.p1	4432.XP_010268686.1	4.7e-128	370	COG0149@1|root,KOG1643@2759|Eukaryota,37IFK@33090|Viridiplantae,3GESU@35493|Streptophyta	35493|Streptophyta	G	triosephosphate isomerase	-	GO:0000003,GO:0003674,GO:0003824,GO:0004807,GO:0005575,GO:0005576,GO:0005622,GO:0005623,GO:0005737,GO:0005739,GO:0005829,GO:0005975,GO:0005996,GO:0006006,GO:0006066,GO:0006071,GO:0006081,GO:0006082,GO:0006090,GO:0006091,GO:0006094,GO:0006096,GO:0006139,GO:0006163,GO:0006164,GO:0006165,GO:0006629,GO:0006638,GO:0006639,GO:0006641,GO:0006642,GO:0006725,GO:0006732,GO:0006733,GO:0006753,GO:0006754,GO:…	5.3.1.1	ko:K01803	ko00010,ko00051,ko00562,ko00710,ko01100,ko01110,ko01120,ko01130,ko01200,ko01230,map00010,map00051,map00562,map00710,map01100,map01110,map01120,map01130,map01200,map01230	M00001,M00002,M00003	R01015	RC00423	ko00000,ko00001,ko00002,ko01000,ko04147	-	-	-	TIM
TRINITY_DN75_c0_g1_i111.p1	4641.GSMUA_Achr6P11060_001	1.13e-67	222	COG0705@1|root,KOG2980@2759|Eukaryota,37MHD@33090|Viridiplantae,3GF50@35493|Streptophyta,3KQM5@4447|Liliopsida	35493|Streptophyta	T	Rhomboid family	-	GO:0005575,GO:0005622,GO:0005623,GO:0005737,GO:0005739,GO:0043226,GO:0043227,GO:0043229,GO:0043231,GO:0044424,GO:0044444,GO:0044464	3.4.21.105	ko:K09650	-	-	-	-	ko00000,ko01000,ko01002,ko03029	-	-	-	Rhomboid
TRINITY_DN75_c0_g1_i2.p1	4432.XP_010257997.1	2.32e-42	153	COG0705@1|root,KOG2980@2759|Eukaryota,37MHD@33090|Viridiplantae,3GF50@35493|Streptophyta	35493|Streptophyta	T	RHOMBOID-like protein 12	-	GO:0005575,GO:0005622,GO:0005623,GO:0005737,GO:0005739,GO:0043226,GO:0043227,GO:0043229,GO:0043231,GO:0044424,GO:0044444,GO:0044464	3.4.21.105	ko:K09650	-	-	-	-	ko00000,ko01000,ko01002,ko03029	-	-	-	Rhomboid
TRINITY_DN75_c0_g1_i20.p1	102107.XP_008240098.1	1.74e-63	206	COG0705@1|root,KOG2980@2759|Eukaryota,37MHD@33090|Viridiplantae,3GF50@35493|Streptophyta,4JGVZ@91835|fabids	35493|Streptophyta	T	Rhomboid family	-	GO:0005575,GO:0005622,GO:0005623,GO:0005737,GO:0005739,GO:0043226,GO:0043227,GO:0043229,GO:0043231,GO:0044424,GO:0044444,GO:0044464	3.4.21.105	ko:K09650	-	-	-	-	ko00000,ko01000,ko01002,ko03029	-	-	-	Rhomboid
TRINITY_DN75_c0_g1_i23.p1	102107.XP_008240098.1	2.62e-34	133	COG0705@1|root,KOG2980@2759|Eukaryota,37MHD@33090|Viridiplantae,3GF50@35493|Streptophyta,4JGVZ@91835|fabids	35493|Streptophyta	T	Rhomboid family	-	GO:0005575,GO:0005622,GO:0005623,GO:0005737,GO:0005739,GO:0043226,GO:0043227,GO:0043229,GO:0043231,GO:0044424,GO:0044444,GO:0044464	3.4.21.105	ko:K09650	-	-	-	-	ko00000,ko01000,ko01002,ko03029	-	-	-	Rhomboid
TRINITY_DN75_c0_g1_i25.p1	42345.XP_008805162.1	9.87e-50	171	COG0705@1|root,KOG2980@2759|Eukaryota,37MHD@33090|Viridiplantae,3GF50@35493|Streptophyta,3KQM5@4447|Liliopsida	35493|Streptophyta	T	Rhomboid family	-	GO:0005575,GO:0005622,GO:0005623,GO:0005737,GO:0005739,GO:0043226,GO:0043227,GO:0043229,GO:0043231,GO:0044424,GO:0044444,GO:0044464	3.4.21.105	ko:K09650	-	-	-	-	ko00000,ko01000,ko01002,ko03029	-	-	-	Rhomboid
TRINITY_DN75_c0_g1_i43.p1	4641.GSMUA_Achr6P11060_001	1.13e-67	222	COG0705@1|root,KOG2980@2759|Eukaryota,37MHD@33090|Viridiplantae,3GF50@35493|Streptophyta,3KQM5@4447|Liliopsida	35493|Streptophyta	T	Rhomboid family	-	GO:0005575,GO:0005622,GO:0005623,GO:0005737,GO:0005739,GO:0043226,GO:0043227,GO:0043229,GO:0043231,GO:0044424,GO:0044444,GO:0044464	3.4.21.105	ko:K09650	-	-	-	-	ko00000,ko01000,ko01002,ko03029	-	-	-	Rhomboid
TRINITY_DN75_c0_g1_i44.p1	42345.XP_008805162.1	6.26e-49	169	COG0705@1|root,KOG2980@2759|Eukaryota,37MHD@33090|Viridiplantae,3GF50@35493|Streptophyta,3KQM5@4447|Liliopsida	35493|Streptophyta	T	Rhomboid family	-	GO:0005575,GO:0005622,GO:0005623,GO:0005737,GO:0005739,GO:0043226,GO:0043227,GO:0043229,GO:0043231,GO:0044424,GO:0044444,GO:0044464	3.4.21.105	ko:K09650	-	-	-	-	ko00000,ko01000,ko01002,ko03029	-	-	-	Rhomboid
TRINITY_DN75_c0_g1_i45.p1	102107.XP_008240098.1	2.62e-34	133	COG0705@1|root,KOG2980@2759|Eukaryota,37MHD@33090|Viridiplantae,3GF50@35493|Streptophyta,4JGVZ@91835|fabids	35493|Streptophyta	T	Rhomboid family	-	GO:0005575,GO:0005622,GO:0005623,GO:0005737,GO:0005739,GO:0043226,GO:0043227,GO:0043229,GO:0043231,GO:0044424,GO:0044444,GO:0044464	3.4.21.105	ko:K09650	-	-	-	-	ko00000,ko01000,ko01002,ko03029	-	-	-	Rhomboid
TRINITY_DN75_c0_g1_i48.p1	4641.GSMUA_Achr6P11060_001	2.29e-56	189	COG0705@1|root,KOG2980@2759|Eukaryota,37MHD@33090|Viridiplantae,3GF50@35493|Streptophyta,3KQM5@4447|Liliopsida	35493|Streptophyta	T	Rhomboid family	-	GO:0005575,GO:0005622,GO:0005623,GO:0005737,GO:0005739,GO:0043226,GO:0043227,GO:0043229,GO:0043231,GO:0044424,GO:0044444,GO:0044464	3.4.21.105	ko:K09650	-	-	-	-	ko00000,ko01000,ko01002,ko03029	-	-	-	Rhomboid
TRINITY_DN75_c0_g1_i52.p1	4641.GSMUA_Achr6P11060_001	9.58e-69	222	COG0705@1|root,KOG2980@2759|Eukaryota,37MHD@33090|Viridiplantae,3GF50@35493|Streptophyta,3KQM5@4447|Liliopsida	35493|Streptophyta	T	Rhomboid family	-	GO:0005575,GO:0005622,GO:0005623,GO:0005737,GO:0005739,GO:0043226,GO:0043227,GO:0043229,GO:0043231,GO:0044424,GO:0044444,GO:0044464	3.4.21.105	ko:K09650	-	-	-	-	ko00000,ko01000,ko01002,ko03029	-	-	-	Rhomboid
TRINITY_DN75_c0_g1_i65.p1	42345.XP_008805162.1	9.87e-50	171	COG0705@1|root,KOG2980@2759|Eukaryota,37MHD@33090|Viridiplantae,3GF50@35493|Streptophyta,3KQM5@4447|Liliopsida	35493|Streptophyta	T	Rhomboid family	-	GO:0005575,GO:0005622,GO:0005623,GO:0005737,GO:0005739,GO:0043226,GO:0043227,GO:0043229,GO:0043231,GO:0044424,GO:0044444,GO:0044464	3.4.21.105	ko:K09650	-	-	-	-	ko00000,ko01000,ko01002,ko03029	-	-	-	Rhomboid
TRINITY_DN75_c0_g1_i87.p1	42345.XP_008805162.1	9.87e-50	171	COG0705@1|root,KOG2980@2759|Eukaryota,37MHD@33090|Viridiplantae,3GF50@35493|Streptophyta,3KQM5@4447|Liliopsida	35493|Streptophyta	T	Rhomboid family	-	GO:0005575,GO:0005622,GO:0005623,GO:0005737,GO:0005739,GO:0043226,GO:0043227,GO:0043229,GO:0043231,GO:0044424,GO:0044444,GO:0044464	3.4.21.105	ko:K09650	-	-	-	-	ko00000,ko01000,ko01002,ko03029	-	-	-	Rhomboid
TRINITY_DN75_c0_g1_i97.p1	4641.GSMUA_Achr6P11060_001	9.58e-69	222	COG0705@1|root,KOG2980@2759|Eukaryota,37MHD@33090|Viridiplantae,3GF50@35493|Streptophyta,3KQM5@4447|Liliopsida	35493|Streptophyta	T	Rhomboid family	-	GO:0005575,GO:0005622,GO:0005623,GO:0005737,GO:0005739,GO:0043226,GO:0043227,GO:0043229,GO:0043231,GO:0044424,GO:0044444,GO:0044464	3.4.21.105	ko:K09650	-	-	-	-	ko00000,ko01000,ko01002,ko03029	-	-	-	Rhomboid
TRINITY_DN92_c0_g1_i10.p1	42345.XP_008804952.1	3.3e-35	129	2B0S3@1|root,2S08M@2759|Eukaryota,37UN6@33090|Viridiplantae,3GIG7@35493|Streptophyta,3KRX0@4447|Liliopsida	35493|Streptophyta	S	Proline-rich nuclear receptor coactivator motif	-	-	-	-	-	-	-	-	-	-	-	-	PNRC
TRINITY_DN92_c0_g1_i16.p1	42345.XP_008804952.1	3.3e-35	129	2B0S3@1|root,2S08M@2759|Eukaryota,37UN6@33090|Viridiplantae,3GIG7@35493|Streptophyta,3KRX0@4447|Liliopsida	35493|Streptophyta	S	Proline-rich nuclear receptor coactivator motif	-	-	-	-	-	-	-	-	-	-	-	-	PNRC
TRINITY_DN92_c0_g1_i17.p1	42345.XP_008804952.1	3.3e-35	129	2B0S3@1|root,2S08M@2759|Eukaryota,37UN6@33090|Viridiplantae,3GIG7@35493|Streptophyta,3KRX0@4447|Liliopsida	35493|Streptophyta	S	Proline-rich nuclear receptor coactivator motif	-	-	-	-	-	-	-	-	-	-	-	-	PNRC
TRINITY_DN92_c0_g1_i5.p1	42345.XP_008804952.1	3.3e-35	129	2B0S3@1|root,2S08M@2759|Eukaryota,37UN6@33090|Viridiplantae,3GIG7@35493|Streptophyta,3KRX0@4447|Liliopsida	35493|Streptophyta	S	Proline-rich nuclear receptor coactivator motif	-	-	-	-	-	-	-	-	-	-	-	-	PNRC
TRINITY_DN92_c0_g1_i7.p1	42345.XP_008804952.1	3.3e-35	129	2B0S3@1|root,2S08M@2759|Eukaryota,37UN6@33090|Viridiplantae,3GIG7@35493|Streptophyta,3KRX0@4447|Liliopsida	35493|Streptophyta	S	Proline-rich nuclear receptor coactivator motif	-	-	-	-	-	-	-	-	-	-	-	-	PNRC
TRINITY_DN73_c0_g1_i1.p1	29760.VIT_12s0059g00800.t01	9.24e-180	540	COG0141@1|root,KOG1002@2759|Eukaryota,37QET@33090|Viridiplantae,3G89C@35493|Streptophyta	35493|Streptophyta	L	SNF2 domain-containing protein helicase domain-containing protein RING finger domain-containing protein	-	GO:0000109,GO:0000166,GO:0000720,GO:0003674,GO:0003676,GO:0003677,GO:0003678,GO:0003824,GO:0004003,GO:0004386,GO:0004842,GO:0005488,GO:0005524,GO:0005575,GO:0005622,GO:0005623,GO:0005634,GO:0006139,GO:0006259,GO:0006281,GO:0006289,GO:0006290,GO:0006464,GO:0006725,GO:0006807,GO:0006950,GO:0006974,GO:0006996,GO:0008026,GO:0008094,GO:0008144,GO:0008150,GO:0008152,GO:0008270,GO:0009987,GO:0016043,GO:…	-	ko:K15083	-	-	-	-	ko00000,ko03400	-	-	-	Helicase_C,SNF2_N,zf-C3HC4,zf-C3HC4_2,zf-C3HC4_3,zf-RING_UBOX
TRINITY_DN73_c0_g1_i10.p1	29760.VIT_12s0059g00800.t01	0	939	COG0141@1|root,KOG1002@2759|Eukaryota,37QET@33090|Viridiplantae,3G89C@35493|Streptophyta	35493|Streptophyta	L	SNF2 domain-containing protein helicase domain-containing protein RING finger domain-containing protein	-	GO:0000109,GO:0000166,GO:0000720,GO:0003674,GO:0003676,GO:0003677,GO:0003678,GO:0003824,GO:0004003,GO:0004386,GO:0004842,GO:0005488,GO:0005524,GO:0005575,GO:0005622,GO:0005623,GO:0005634,GO:0006139,GO:0006259,GO:0006281,GO:0006289,GO:0006290,GO:0006464,GO:0006725,GO:0006807,GO:0006950,GO:0006974,GO:0006996,GO:0008026,GO:0008094,GO:0008144,GO:0008150,GO:0008152,GO:0008270,GO:0009987,GO:0016043,GO:…	-	ko:K15083	-	-	-	-	ko00000,ko03400	-	-	-	Helicase_C,SNF2_N,zf-C3HC4,zf-C3HC4_2,zf-C3HC4_3,zf-RING_UBOX
TRINITY_DN73_c0_g1_i12.p1	29760.VIT_12s0059g00800.t01	0	939	COG0141@1|root,KOG1002@2759|Eukaryota,37QET@33090|Viridiplantae,3G89C@35493|Streptophyta	35493|Streptophyta	L	SNF2 domain-containing protein helicase domain-containing protein RING finger domain-containing protein	-	GO:0000109,GO:0000166,GO:0000720,GO:0003674,GO:0003676,GO:0003677,GO:0003678,GO:0003824,GO:0004003,GO:0004386,GO:0004842,GO:0005488,GO:0005524,GO:0005575,GO:0005622,GO:0005623,GO:0005634,GO:0006139,GO:0006259,GO:0006281,GO:0006289,GO:0006290,GO:0006464,GO:0006725,GO:0006807,GO:0006950,GO:0006974,GO:0006996,GO:0008026,GO:0008094,GO:0008144,GO:0008150,GO:0008152,GO:0008270,GO:0009987,GO:0016043,GO:…	-	ko:K15083	-	-	-	-	ko00000,ko03400	-	-	-	Helicase_C,SNF2_N,zf-C3HC4,zf-C3HC4_2,zf-C3HC4_3,zf-RING_UBOX
TRINITY_DN73_c0_g1_i12.p2	4432.XP_010274821.1	3.25e-155	471	COG0553@1|root,KOG1001@2759|Eukaryota,37IVF@33090|Viridiplantae,3GE5V@35493|Streptophyta	33090|Viridiplantae	KL	SWI SNF-related matrix-associated actin-dependent regulator of chromatin subfamily A member 3-like	-	GO:0005575,GO:0005622,GO:0005623,GO:0005737,GO:0009507,GO:0009526,GO:0009536,GO:0009941,GO:0031967,GO:0031975,GO:0043226,GO:0043227,GO:0043229,GO:0043231,GO:0044422,GO:0044424,GO:0044434,GO:0044435,GO:0044444,GO:0044446,GO:0044464	-	ko:K15505	-	-	-	-	ko00000,ko01000,ko03400	-	-	-	HIRAN,Helicase_C,SNF2_N,zf-C3HC4,zf-C3HC4_3
TRINITY_DN73_c0_g1_i17.p1	3649.evm.model.supercontig_87.94	3.13e-94	296	COG0141@1|root,KOG1002@2759|Eukaryota,37QET@33090|Viridiplantae,3G89C@35493|Streptophyta,3HRZN@3699|Brassicales	35493|Streptophyta	L	SNF2 family N-terminal domain	-	GO:0000109,GO:0000166,GO:0000720,GO:0003674,GO:0003676,GO:0003677,GO:0003678,GO:0003824,GO:0004003,GO:0004386,GO:0004842,GO:0005488,GO:0005524,GO:0005575,GO:0005622,GO:0005623,GO:0005634,GO:0006139,GO:0006259,GO:0006281,GO:0006289,GO:0006290,GO:0006464,GO:0006725,GO:0006807,GO:0006950,GO:0006974,GO:0006996,GO:0008026,GO:0008094,GO:0008144,GO:0008150,GO:0008152,GO:0008270,GO:0009987,GO:0016043,GO:…	-	ko:K15083	-	-	-	-	ko00000,ko03400	-	-	-	Helicase_C,SNF2_N,zf-C3HC4,zf-C3HC4_2,zf-C3HC4_3,zf-RING_UBOX
TRINITY_DN73_c0_g1_i18.p1	4098.XP_009627930.1	3.62e-129	404	COG0141@1|root,KOG1002@2759|Eukaryota,37QET@33090|Viridiplantae,3G89C@35493|Streptophyta,44DGU@71274|asterids	35493|Streptophyta	L	SNF2 domain-containing protein helicase domain-containing protein RING finger domain-containing protein	-	GO:0000109,GO:0000166,GO:0000720,GO:0003674,GO:0003676,GO:0003677,GO:0003678,GO:0003824,GO:0004003,GO:0004386,GO:0004842,GO:0005488,GO:0005524,GO:0005575,GO:0005622,GO:0005623,GO:0005634,GO:0006139,GO:0006259,GO:0006281,GO:0006289,GO:0006290,GO:0006464,GO:0006725,GO:0006807,GO:0006950,GO:0006974,GO:0006996,GO:0008026,GO:0008094,GO:0008144,GO:0008150,GO:0008152,GO:0008270,GO:0009987,GO:0016043,GO:…	-	ko:K15083	-	-	-	-	ko00000,ko03400	-	-	-	Helicase_C,SNF2_N,zf-C3HC4,zf-C3HC4_2,zf-C3HC4_3,zf-RING_UBOX
TRINITY_DN73_c0_g1_i18.p2	218851.Aquca_066_00014.1	1.16e-79	263	COG0141@1|root,KOG1002@2759|Eukaryota,37QET@33090|Viridiplantae,3G89C@35493|Streptophyta	35493|Streptophyta	L	SNF2 domain-containing protein helicase domain-containing protein RING finger domain-containing protein	-	GO:0000109,GO:0000166,GO:0000720,GO:0003674,GO:0003676,GO:0003677,GO:0003678,GO:0003824,GO:0004003,GO:0004386,GO:0004842,GO:0005488,GO:0005524,GO:0005575,GO:0005622,GO:0005623,GO:0005634,GO:0006139,GO:0006259,GO:0006281,GO:0006289,GO:0006290,GO:0006464,GO:0006725,GO:0006807,GO:0006950,GO:0006974,GO:0006996,GO:0008026,GO:0008094,GO:0008144,GO:0008150,GO:0008152,GO:0008270,GO:0009987,GO:0016043,GO:…	-	ko:K08066,ko:K15083	ko04612,ko05152,map04612,map05152	-	-	-	ko00000,ko00001,ko03000,ko03400	-	-	-	Helicase_C,SNF2_N,zf-C3HC4,zf-C3HC4_2,zf-C3HC4_3,zf-RING_UBOX
TRINITY_DN73_c0_g1_i28.p1	29760.VIT_12s0059g00800.t01	0	914	COG0141@1|root,KOG1002@2759|Eukaryota,37QET@33090|Viridiplantae,3G89C@35493|Streptophyta	35493|Streptophyta	L	SNF2 domain-containing protein helicase domain-containing protein RING finger domain-containing protein	-	GO:0000109,GO:0000166,GO:0000720,GO:0003674,GO:0003676,GO:0003677,GO:0003678,GO:0003824,GO:0004003,GO:0004386,GO:0004842,GO:0005488,GO:0005524,GO:0005575,GO:0005622,GO:0005623,GO:0005634,GO:0006139,GO:0006259,GO:0006281,GO:0006289,GO:0006290,GO:0006464,GO:0006725,GO:0006807,GO:0006950,GO:0006974,GO:0006996,GO:0008026,GO:0008094,GO:0008144,GO:0008150,GO:0008152,GO:0008270,GO:0009987,GO:0016043,GO:…	-	ko:K15083	-	-	-	-	ko00000,ko03400	-	-	-	Helicase_C,SNF2_N,zf-C3HC4,zf-C3HC4_2,zf-C3HC4_3,zf-RING_UBOX
TRINITY_DN73_c0_g1_i35.p1	29760.VIT_12s0059g00800.t01	6.85e-148	449	COG0141@1|root,KOG1002@2759|Eukaryota,37QET@33090|Viridiplantae,3G89C@35493|Streptophyta	35493|Streptophyta	L	SNF2 domain-containing protein helicase domain-containing protein RING finger domain-containing protein	-	GO:0000109,GO:0000166,GO:0000720,GO:0003674,GO:0003676,GO:0003677,GO:0003678,GO:0003824,GO:0004003,GO:0004386,GO:0004842,GO:0005488,GO:0005524,GO:0005575,GO:0005622,GO:0005623,GO:0005634,GO:0006139,GO:0006259,GO:0006281,GO:0006289,GO:0006290,GO:0006464,GO:0006725,GO:0006807,GO:0006950,GO:0006974,GO:0006996,GO:0008026,GO:0008094,GO:0008144,GO:0008150,GO:0008152,GO:0008270,GO:0009987,GO:0016043,GO:…	-	ko:K15083	-	-	-	-	ko00000,ko03400	-	-	-	Helicase_C,SNF2_N,zf-C3HC4,zf-C3HC4_2,zf-C3HC4_3,zf-RING_UBOX
TRINITY_DN73_c0_g1_i45.p1	29760.VIT_12s0059g00800.t01	0	939	COG0141@1|root,KOG1002@2759|Eukaryota,37QET@33090|Viridiplantae,3G89C@35493|Streptophyta	35493|Streptophyta	L	SNF2 domain-containing protein helicase domain-containing protein RING finger domain-containing protein	-	GO:0000109,GO:0000166,GO:0000720,GO:0003674,GO:0003676,GO:0003677,GO:0003678,GO:0003824,GO:0004003,GO:0004386,GO:0004842,GO:0005488,GO:0005524,GO:0005575,GO:0005622,GO:0005623,GO:0005634,GO:0006139,GO:0006259,GO:0006281,GO:0006289,GO:0006290,GO:0006464,GO:0006725,GO:0006807,GO:0006950,GO:0006974,GO:0006996,GO:0008026,GO:0008094,GO:0008144,GO:0008150,GO:0008152,GO:0008270,GO:0009987,GO:0016043,GO:…	-	ko:K15083	-	-	-	-	ko00000,ko03400	-	-	-	Helicase_C,SNF2_N,zf-C3HC4,zf-C3HC4_2,zf-C3HC4_3,zf-RING_UBOX
TRINITY_DN73_c0_g1_i45.p2	3983.cassava4.1_000631m	3.13e-96	310	COG0553@1|root,KOG1001@2759|Eukaryota,37IVF@33090|Viridiplantae,3GE5V@35493|Streptophyta,4JIF0@91835|fabids	35493|Streptophyta	KL	SWI SNF-related matrix-associated actin-dependent regulator of chromatin subfamily A member 3-like	-	GO:0005575,GO:0005622,GO:0005623,GO:0005737,GO:0009507,GO:0009526,GO:0009536,GO:0009941,GO:0031967,GO:0031975,GO:0043226,GO:0043227,GO:0043229,GO:0043231,GO:0044422,GO:0044424,GO:0044434,GO:0044435,GO:0044444,GO:0044446,GO:0044464	-	ko:K15505	-	-	-	-	ko00000,ko01000,ko03400	-	-	-	HIRAN,Helicase_C,SNF2_N,zf-C3HC4,zf-C3HC4_3
TRINITY_DN73_c0_g1_i55.p1	29760.VIT_12s0059g00800.t01	0	939	COG0141@1|root,KOG1002@2759|Eukaryota,37QET@33090|Viridiplantae,3G89C@35493|Streptophyta	35493|Streptophyta	L	SNF2 domain-containing protein helicase domain-containing protein RING finger domain-containing protein	-	GO:0000109,GO:0000166,GO:0000720,GO:0003674,GO:0003676,GO:0003677,GO:0003678,GO:0003824,GO:0004003,GO:0004386,GO:0004842,GO:0005488,GO:0005524,GO:0005575,GO:0005622,GO:0005623,GO:0005634,GO:0006139,GO:0006259,GO:0006281,GO:0006289,GO:0006290,GO:0006464,GO:0006725,GO:0006807,GO:0006950,GO:0006974,GO:0006996,GO:0008026,GO:0008094,GO:0008144,GO:0008150,GO:0008152,GO:0008270,GO:0009987,GO:0016043,GO:…	-	ko:K15083	-	-	-	-	ko00000,ko03400	-	-	-	Helicase_C,SNF2_N,zf-C3HC4,zf-C3HC4_2,zf-C3HC4_3,zf-RING_UBOX
TRINITY_DN73_c0_g1_i55.p2	4432.XP_010274821.1	3.25e-155	471	COG0553@1|root,KOG1001@2759|Eukaryota,37IVF@33090|Viridiplantae,3GE5V@35493|Streptophyta	33090|Viridiplantae	KL	SWI SNF-related matrix-associated actin-dependent regulator of chromatin subfamily A member 3-like	-	GO:0005575,GO:0005622,GO:0005623,GO:0005737,GO:0009507,GO:0009526,GO:0009536,GO:0009941,GO:0031967,GO:0031975,GO:0043226,GO:0043227,GO:0043229,GO:0043231,GO:0044422,GO:0044424,GO:0044434,GO:0044435,GO:0044444,GO:0044446,GO:0044464	-	ko:K15505	-	-	-	-	ko00000,ko01000,ko03400	-	-	-	HIRAN,Helicase_C,SNF2_N,zf-C3HC4,zf-C3HC4_3
TRINITY_DN73_c0_g1_i58.p1	29760.VIT_12s0059g00800.t01	0	939	COG0141@1|root,KOG1002@2759|Eukaryota,37QET@33090|Viridiplantae,3G89C@35493|Streptophyta	35493|Streptophyta	L	SNF2 domain-containing protein helicase domain-containing protein RING finger domain-containing protein	-	GO:0000109,GO:0000166,GO:0000720,GO:0003674,GO:0003676,GO:0003677,GO:0003678,GO:0003824,GO:0004003,GO:0004386,GO:0004842,GO:0005488,GO:0005524,GO:0005575,GO:0005622,GO:0005623,GO:0005634,GO:0006139,GO:0006259,GO:0006281,GO:0006289,GO:0006290,GO:0006464,GO:0006725,GO:0006807,GO:0006950,GO:0006974,GO:0006996,GO:0008026,GO:0008094,GO:0008144,GO:0008150,GO:0008152,GO:0008270,GO:0009987,GO:0016043,GO:…	-	ko:K15083	-	-	-	-	ko00000,ko03400	-	-	-	Helicase_C,SNF2_N,zf-C3HC4,zf-C3HC4_2,zf-C3HC4_3,zf-RING_UBOX
TRINITY_DN73_c0_g1_i58.p2	3649.evm.model.supercontig_87.94	3.78e-92	293	COG0141@1|root,KOG1002@2759|Eukaryota,37QET@33090|Viridiplantae,3G89C@35493|Streptophyta,3HRZN@3699|Brassicales	35493|Streptophyta	L	SNF2 family N-terminal domain	-	GO:0000109,GO:0000166,GO:0000720,GO:0003674,GO:0003676,GO:0003677,GO:0003678,GO:0003824,GO:0004003,GO:0004386,GO:0004842,GO:0005488,GO:0005524,GO:0005575,GO:0005622,GO:0005623,GO:0005634,GO:0006139,GO:0006259,GO:0006281,GO:0006289,GO:0006290,GO:0006464,GO:0006725,GO:0006807,GO:0006950,GO:0006974,GO:0006996,GO:0008026,GO:0008094,GO:0008144,GO:0008150,GO:0008152,GO:0008270,GO:0009987,GO:0016043,GO:…	-	ko:K15083	-	-	-	-	ko00000,ko03400	-	-	-	Helicase_C,SNF2_N,zf-C3HC4,zf-C3HC4_2,zf-C3HC4_3,zf-RING_UBOX
TRINITY_DN73_c0_g1_i60.p1	29760.VIT_12s0059g00800.t01	0	939	COG0141@1|root,KOG1002@2759|Eukaryota,37QET@33090|Viridiplantae,3G89C@35493|Streptophyta	35493|Streptophyta	L	SNF2 domain-containing protein helicase domain-containing protein RING finger domain-containing protein	-	GO:0000109,GO:0000166,GO:0000720,GO:0003674,GO:0003676,GO:0003677,GO:0003678,GO:0003824,GO:0004003,GO:0004386,GO:0004842,GO:0005488,GO:0005524,GO:0005575,GO:0005622,GO:0005623,GO:0005634,GO:0006139,GO:0006259,GO:0006281,GO:0006289,GO:0006290,GO:0006464,GO:0006725,GO:0006807,GO:0006950,GO:0006974,GO:0006996,GO:0008026,GO:0008094,GO:0008144,GO:0008150,GO:0008152,GO:0008270,GO:0009987,GO:0016043,GO:…	-	ko:K15083	-	-	-	-	ko00000,ko03400	-	-	-	Helicase_C,SNF2_N,zf-C3HC4,zf-C3HC4_2,zf-C3HC4_3,zf-RING_UBOX
TRINITY_DN73_c0_g1_i60.p2	29760.VIT_12s0059g00800.t01	7.57e-184	549	COG0141@1|root,KOG1002@2759|Eukaryota,37QET@33090|Viridiplantae,3G89C@35493|Streptophyta	35493|Streptophyta	L	SNF2 domain-containing protein helicase domain-containing protein RING finger domain-containing protein	-	GO:0000109,GO:0000166,GO:0000720,GO:0003674,GO:0003676,GO:0003677,GO:0003678,GO:0003824,GO:0004003,GO:0004386,GO:0004842,GO:0005488,GO:0005524,GO:0005575,GO:0005622,GO:0005623,GO:0005634,GO:0006139,GO:0006259,GO:0006281,GO:0006289,GO:0006290,GO:0006464,GO:0006725,GO:0006807,GO:0006950,GO:0006974,GO:0006996,GO:0008026,GO:0008094,GO:0008144,GO:0008150,GO:0008152,GO:0008270,GO:0009987,GO:0016043,GO:…	-	ko:K15083	-	-	-	-	ko00000,ko03400	-	-	-	Helicase_C,SNF2_N,zf-C3HC4,zf-C3HC4_2,zf-C3HC4_3,zf-RING_UBOX
TRINITY_DN73_c0_g1_i60.p3	3694.POPTR_0014s15270.1	4.78e-126	387	COG0141@1|root,KOG1002@2759|Eukaryota,37QET@33090|Viridiplantae,3G89C@35493|Streptophyta,4JIHF@91835|fabids	35493|Streptophyta	L	DNA repair protein	-	GO:0000109,GO:0000166,GO:0000720,GO:0003674,GO:0003676,GO:0003677,GO:0003678,GO:0003824,GO:0004003,GO:0004386,GO:0004842,GO:0005488,GO:0005524,GO:0005575,GO:0005622,GO:0005623,GO:0005634,GO:0006139,GO:0006259,GO:0006281,GO:0006289,GO:0006290,GO:0006464,GO:0006725,GO:0006807,GO:0006950,GO:0006974,GO:0006996,GO:0008026,GO:0008094,GO:0008144,GO:0008150,GO:0008152,GO:0008270,GO:0009987,GO:0016043,GO:…	-	ko:K15083	-	-	-	-	ko00000,ko03400	-	-	-	Helicase_C,SNF2_N,zf-C3HC4,zf-C3HC4_2,zf-C3HC4_3,zf-RING_UBOX
TRINITY_DN73_c0_g1_i9.p1	29760.VIT_12s0059g00800.t01	2.61e-215	633	COG0141@1|root,KOG1002@2759|Eukaryota,37QET@33090|Viridiplantae,3G89C@35493|Streptophyta	35493|Streptophyta	L	SNF2 domain-containing protein helicase domain-containing protein RING finger domain-containing protein	-	GO:0000109,GO:0000166,GO:0000720,GO:0003674,GO:0003676,GO:0003677,GO:0003678,GO:0003824,GO:0004003,GO:0004386,GO:0004842,GO:0005488,GO:0005524,GO:0005575,GO:0005622,GO:0005623,GO:0005634,GO:0006139,GO:0006259,GO:0006281,GO:0006289,GO:0006290,GO:0006464,GO:0006725,GO:0006807,GO:0006950,GO:0006974,GO:0006996,GO:0008026,GO:0008094,GO:0008144,GO:0008150,GO:0008152,GO:0008270,GO:0009987,GO:0016043,GO:…	-	ko:K15083	-	-	-	-	ko00000,ko03400	-	-	-	Helicase_C,SNF2_N,zf-C3HC4,zf-C3HC4_2,zf-C3HC4_3,zf-RING_UBOX
TRINITY_DN73_c0_g2_i2.p1	13333.ERM94923	2.31e-138	434	COG0553@1|root,KOG1001@2759|Eukaryota,37IVF@33090|Viridiplantae,3GE5V@35493|Streptophyta	33090|Viridiplantae	KL	SWI SNF-related matrix-associated actin-dependent regulator of chromatin subfamily A member 3-like	-	GO:0005575,GO:0005622,GO:0005623,GO:0005737,GO:0009507,GO:0009526,GO:0009536,GO:0009941,GO:0031967,GO:0031975,GO:0043226,GO:0043227,GO:0043229,GO:0043231,GO:0044422,GO:0044424,GO:0044434,GO:0044435,GO:0044444,GO:0044446,GO:0044464	-	ko:K15505	-	-	-	-	ko00000,ko01000,ko03400	-	-	-	HIRAN,Helicase_C,SNF2_N,zf-C3HC4,zf-C3HC4_3
TRINITY_DN73_c0_g2_i2.p2	29760.VIT_05s0049g00150.t01	4.78e-143	437	COG0553@1|root,KOG1001@2759|Eukaryota,37IVF@33090|Viridiplantae,3GE5V@35493|Streptophyta	33090|Viridiplantae	KL	SWI SNF-related matrix-associated actin-dependent regulator of chromatin subfamily A member 3-like	-	GO:0005575,GO:0005622,GO:0005623,GO:0005737,GO:0009507,GO:0009526,GO:0009536,GO:0009941,GO:0031967,GO:0031975,GO:0043226,GO:0043227,GO:0043229,GO:0043231,GO:0044422,GO:0044424,GO:0044434,GO:0044435,GO:0044444,GO:0044446,GO:0044464	-	ko:K15505	-	-	-	-	ko00000,ko01000,ko03400	-	-	-	HIRAN,Helicase_C,SNF2_N,zf-C3HC4,zf-C3HC4_3
TRINITY_DN73_c0_g2_i5.p1	29760.VIT_05s0049g00150.t01	4.71e-299	860	COG0553@1|root,KOG1001@2759|Eukaryota,37IVF@33090|Viridiplantae,3GE5V@35493|Streptophyta	33090|Viridiplantae	KL	SWI SNF-related matrix-associated actin-dependent regulator of chromatin subfamily A member 3-like	-	GO:0005575,GO:0005622,GO:0005623,GO:0005737,GO:0009507,GO:0009526,GO:0009536,GO:0009941,GO:0031967,GO:0031975,GO:0043226,GO:0043227,GO:0043229,GO:0043231,GO:0044422,GO:0044424,GO:0044434,GO:0044435,GO:0044444,GO:0044446,GO:0044464	-	ko:K15505	-	-	-	-	ko00000,ko01000,ko03400	-	-	-	HIRAN,Helicase_C,SNF2_N,zf-C3HC4,zf-C3HC4_3
TRINITY_DN73_c0_g2_i7.p1	13333.ERM94923	1.22e-299	858	COG0553@1|root,KOG1001@2759|Eukaryota,37IVF@33090|Viridiplantae,3GE5V@35493|Streptophyta	33090|Viridiplantae	KL	SWI SNF-related matrix-associated actin-dependent regulator of chromatin subfamily A member 3-like	-	GO:0005575,GO:0005622,GO:0005623,GO:0005737,GO:0009507,GO:0009526,GO:0009536,GO:0009941,GO:0031967,GO:0031975,GO:0043226,GO:0043227,GO:0043229,GO:0043231,GO:0044422,GO:0044424,GO:0044434,GO:0044435,GO:0044444,GO:0044446,GO:0044464	-	ko:K15505	-	-	-	-	ko00000,ko01000,ko03400	-	-	-	HIRAN,Helicase_C,SNF2_N,zf-C3HC4,zf-C3HC4_3
TRINITY_DN73_c0_g3_i1.p1	4432.XP_010274821.1	6.97e-197	582	COG0553@1|root,KOG1001@2759|Eukaryota,37IVF@33090|Viridiplantae,3GE5V@35493|Streptophyta	33090|Viridiplantae	KL	SWI SNF-related matrix-associated actin-dependent regulator of chromatin subfamily A member 3-like	-	GO:0005575,GO:0005622,GO:0005623,GO:0005737,GO:0009507,GO:0009526,GO:0009536,GO:0009941,GO:0031967,GO:0031975,GO:0043226,GO:0043227,GO:0043229,GO:0043231,GO:0044422,GO:0044424,GO:0044434,GO:0044435,GO:0044444,GO:0044446,GO:0044464	-	ko:K15505	-	-	-	-	ko00000,ko01000,ko03400	-	-	-	HIRAN,Helicase_C,SNF2_N,zf-C3HC4,zf-C3HC4_3
TRINITY_DN48_c0_g1_i124.p1	4432.XP_010244630.1	4.96e-104	334	28ISN@1|root,2QR3W@2759|Eukaryota,37S2X@33090|Viridiplantae,3G94A@35493|Streptophyta	35493|Streptophyta	K	Homeodomain	-	GO:0003674,GO:0003676,GO:0003677,GO:0003697,GO:0005488,GO:0005575,GO:0005622,GO:0005623,GO:0005634,GO:0005730,GO:0006355,GO:0008150,GO:0009889,GO:0009890,GO:0009892,GO:0010468,GO:0010556,GO:0010558,GO:0010605,GO:0010629,GO:0019219,GO:0019222,GO:0031323,GO:0031324,GO:0031326,GO:0031327,GO:0031974,GO:0031981,GO:0043226,GO:0043227,GO:0043228,GO:0043229,GO:0043231,GO:0043232,GO:0043233,GO:0044422,GO:…	-	-	-	-	-	-	-	-	-	-	-
TRINITY_DN48_c0_g1_i124.p2	3880.AES88805	3.05e-34	133	28ISN@1|root,2QR3W@2759|Eukaryota,37S2X@33090|Viridiplantae,3G94A@35493|Streptophyta,4JFVS@91835|fabids	35493|Streptophyta	K	Homeodomain	-	GO:0003674,GO:0003676,GO:0003677,GO:0003697,GO:0005488,GO:0005575,GO:0005622,GO:0005623,GO:0005634,GO:0005730,GO:0006355,GO:0008150,GO:0009889,GO:0009890,GO:0009892,GO:0010468,GO:0010556,GO:0010558,GO:0010605,GO:0010629,GO:0019219,GO:0019222,GO:0031323,GO:0031324,GO:0031326,GO:0031327,GO:0031974,GO:0031981,GO:0043226,GO:0043227,GO:0043228,GO:0043229,GO:0043231,GO:0043232,GO:0043233,GO:0044422,GO:…	-	-	-	-	-	-	-	-	-	-	-
TRINITY_DN48_c0_g1_i136.p1	4432.XP_010244630.1	2.68e-178	535	28ISN@1|root,2QR3W@2759|Eukaryota,37S2X@33090|Viridiplantae,3G94A@35493|Streptophyta	35493|Streptophyta	K	Homeodomain	-	GO:0003674,GO:0003676,GO:0003677,GO:0003697,GO:0005488,GO:0005575,GO:0005622,GO:0005623,GO:0005634,GO:0005730,GO:0006355,GO:0008150,GO:0009889,GO:0009890,GO:0009892,GO:0010468,GO:0010556,GO:0010558,GO:0010605,GO:0010629,GO:0019219,GO:0019222,GO:0031323,GO:0031324,GO:0031326,GO:0031327,GO:0031974,GO:0031981,GO:0043226,GO:0043227,GO:0043228,GO:0043229,GO:0043231,GO:0043232,GO:0043233,GO:0044422,GO:…	-	-	-	-	-	-	-	-	-	-	-
TRINITY_DN48_c0_g1_i151.p1	4006.Lus10024745	2.88e-39	148	28ISN@1|root,2QR3W@2759|Eukaryota,37S2X@33090|Viridiplantae,3G94A@35493|Streptophyta,4JFVS@91835|fabids	35493|Streptophyta	K	Homeodomain	-	GO:0003674,GO:0003676,GO:0003677,GO:0003697,GO:0005488,GO:0005575,GO:0005622,GO:0005623,GO:0005634,GO:0005730,GO:0006355,GO:0008150,GO:0009889,GO:0009890,GO:0009892,GO:0010468,GO:0010556,GO:0010558,GO:0010605,GO:0010629,GO:0019219,GO:0019222,GO:0031323,GO:0031324,GO:0031326,GO:0031327,GO:0031974,GO:0031981,GO:0043226,GO:0043227,GO:0043228,GO:0043229,GO:0043231,GO:0043232,GO:0043233,GO:0044422,GO:…	-	-	-	-	-	-	-	-	-	-	-
TRINITY_DN48_c0_g1_i165.p1	4432.XP_010244630.1	2.08e-189	566	28ISN@1|root,2QR3W@2759|Eukaryota,37S2X@33090|Viridiplantae,3G94A@35493|Streptophyta	35493|Streptophyta	K	Homeodomain	-	GO:0003674,GO:0003676,GO:0003677,GO:0003697,GO:0005488,GO:0005575,GO:0005622,GO:0005623,GO:0005634,GO:0005730,GO:0006355,GO:0008150,GO:0009889,GO:0009890,GO:0009892,GO:0010468,GO:0010556,GO:0010558,GO:0010605,GO:0010629,GO:0019219,GO:0019222,GO:0031323,GO:0031324,GO:0031326,GO:0031327,GO:0031974,GO:0031981,GO:0043226,GO:0043227,GO:0043228,GO:0043229,GO:0043231,GO:0043232,GO:0043233,GO:0044422,GO:…	-	-	-	-	-	-	-	-	-	-	-
TRINITY_DN48_c0_g1_i168.p1	4432.XP_010244630.1	4.96e-104	334	28ISN@1|root,2QR3W@2759|Eukaryota,37S2X@33090|Viridiplantae,3G94A@35493|Streptophyta	35493|Streptophyta	K	Homeodomain	-	GO:0003674,GO:0003676,GO:0003677,GO:0003697,GO:0005488,GO:0005575,GO:0005622,GO:0005623,GO:0005634,GO:0005730,GO:0006355,GO:0008150,GO:0009889,GO:0009890,GO:0009892,GO:0010468,GO:0010556,GO:0010558,GO:0010605,GO:0010629,GO:0019219,GO:0019222,GO:0031323,GO:0031324,GO:0031326,GO:0031327,GO:0031974,GO:0031981,GO:0043226,GO:0043227,GO:0043228,GO:0043229,GO:0043231,GO:0043232,GO:0043233,GO:0044422,GO:…	-	-	-	-	-	-	-	-	-	-	-
TRINITY_DN48_c0_g1_i168.p2	3880.AES88805	3.05e-34	133	28ISN@1|root,2QR3W@2759|Eukaryota,37S2X@33090|Viridiplantae,3G94A@35493|Streptophyta,4JFVS@91835|fabids	35493|Streptophyta	K	Homeodomain	-	GO:0003674,GO:0003676,GO:0003677,GO:0003697,GO:0005488,GO:0005575,GO:0005622,GO:0005623,GO:0005634,GO:0005730,GO:0006355,GO:0008150,GO:0009889,GO:0009890,GO:0009892,GO:0010468,GO:0010556,GO:0010558,GO:0010605,GO:0010629,GO:0019219,GO:0019222,GO:0031323,GO:0031324,GO:0031326,GO:0031327,GO:0031974,GO:0031981,GO:0043226,GO:0043227,GO:0043228,GO:0043229,GO:0043231,GO:0043232,GO:0043233,GO:0044422,GO:…	-	-	-	-	-	-	-	-	-	-	-
TRINITY_DN48_c0_g1_i32.p1	4006.Lus10006938	4.73e-31	125	28ISN@1|root,2QR3W@2759|Eukaryota,37S2X@33090|Viridiplantae,3G94A@35493|Streptophyta,4JFVS@91835|fabids	35493|Streptophyta	K	Homeodomain	-	GO:0003674,GO:0003676,GO:0003677,GO:0003697,GO:0005488,GO:0005575,GO:0005622,GO:0005623,GO:0005634,GO:0005730,GO:0006355,GO:0008150,GO:0009889,GO:0009890,GO:0009892,GO:0010468,GO:0010556,GO:0010558,GO:0010605,GO:0010629,GO:0019219,GO:0019222,GO:0031323,GO:0031324,GO:0031326,GO:0031327,GO:0031974,GO:0031981,GO:0043226,GO:0043227,GO:0043228,GO:0043229,GO:0043231,GO:0043232,GO:0043233,GO:0044422,GO:…	-	-	-	-	-	-	-	-	-	-	-
TRINITY_DN48_c0_g1_i32.p2	3880.AES88805	3.05e-34	133	28ISN@1|root,2QR3W@2759|Eukaryota,37S2X@33090|Viridiplantae,3G94A@35493|Streptophyta,4JFVS@91835|fabids	35493|Streptophyta	K	Homeodomain	-	GO:0003674,GO:0003676,GO:0003677,GO:0003697,GO:0005488,GO:0005575,GO:0005622,GO:0005623,GO:0005634,GO:0005730,GO:0006355,GO:0008150,GO:0009889,GO:0009890,GO:0009892,GO:0010468,GO:0010556,GO:0010558,GO:0010605,GO:0010629,GO:0019219,GO:0019222,GO:0031323,GO:0031324,GO:0031326,GO:0031327,GO:0031974,GO:0031981,GO:0043226,GO:0043227,GO:0043228,GO:0043229,GO:0043231,GO:0043232,GO:0043233,GO:0044422,GO:…	-	-	-	-	-	-	-	-	-	-	-
TRINITY_DN48_c0_g1_i40.p1	4432.XP_010244630.1	3.01e-121	382	28ISN@1|root,2QR3W@2759|Eukaryota,37S2X@33090|Viridiplantae,3G94A@35493|Streptophyta	35493|Streptophyta	K	Homeodomain	-	GO:0003674,GO:0003676,GO:0003677,GO:0003697,GO:0005488,GO:0005575,GO:0005622,GO:0005623,GO:0005634,GO:0005730,GO:0006355,GO:0008150,GO:0009889,GO:0009890,GO:0009892,GO:0010468,GO:0010556,GO:0010558,GO:0010605,GO:0010629,GO:0019219,GO:0019222,GO:0031323,GO:0031324,GO:0031326,GO:0031327,GO:0031974,GO:0031981,GO:0043226,GO:0043227,GO:0043228,GO:0043229,GO:0043231,GO:0043232,GO:0043233,GO:0044422,GO:…	-	-	-	-	-	-	-	-	-	-	-
TRINITY_DN48_c0_g1_i40.p2	85681.XP_006444197.1	5.08e-50	181	28ISN@1|root,2QR3W@2759|Eukaryota,37S2X@33090|Viridiplantae,3G94A@35493|Streptophyta	35493|Streptophyta	K	Homeodomain	-	GO:0003674,GO:0003676,GO:0003677,GO:0003697,GO:0005488,GO:0005575,GO:0005622,GO:0005623,GO:0005634,GO:0005730,GO:0006355,GO:0008150,GO:0009889,GO:0009890,GO:0009892,GO:0010468,GO:0010556,GO:0010558,GO:0010605,GO:0010629,GO:0019219,GO:0019222,GO:0031323,GO:0031324,GO:0031326,GO:0031327,GO:0031974,GO:0031981,GO:0043226,GO:0043227,GO:0043228,GO:0043229,GO:0043231,GO:0043232,GO:0043233,GO:0044422,GO:…	-	-	-	-	-	-	-	-	-	-	-
TRINITY_DN48_c0_g1_i52.p1	4432.XP_010244630.1	1.49e-103	332	28ISN@1|root,2QR3W@2759|Eukaryota,37S2X@33090|Viridiplantae,3G94A@35493|Streptophyta	35493|Streptophyta	K	Homeodomain	-	GO:0003674,GO:0003676,GO:0003677,GO:0003697,GO:0005488,GO:0005575,GO:0005622,GO:0005623,GO:0005634,GO:0005730,GO:0006355,GO:0008150,GO:0009889,GO:0009890,GO:0009892,GO:0010468,GO:0010556,GO:0010558,GO:0010605,GO:0010629,GO:0019219,GO:0019222,GO:0031323,GO:0031324,GO:0031326,GO:0031327,GO:0031974,GO:0031981,GO:0043226,GO:0043227,GO:0043228,GO:0043229,GO:0043231,GO:0043232,GO:0043233,GO:0044422,GO:…	-	-	-	-	-	-	-	-	-	-	-
TRINITY_DN48_c0_g1_i52.p2	4641.GSMUA_Achr3P23820_001	1.7e-44	164	28ISN@1|root,2QR3W@2759|Eukaryota,37S2X@33090|Viridiplantae,3G94A@35493|Streptophyta,3KVG7@4447|Liliopsida	35493|Streptophyta	K	Homeodomain	-	GO:0003674,GO:0003676,GO:0003677,GO:0003697,GO:0005488,GO:0005575,GO:0005622,GO:0005623,GO:0005634,GO:0005730,GO:0006355,GO:0008150,GO:0009889,GO:0009890,GO:0009892,GO:0010468,GO:0010556,GO:0010558,GO:0010605,GO:0010629,GO:0019219,GO:0019222,GO:0031323,GO:0031324,GO:0031326,GO:0031327,GO:0031974,GO:0031981,GO:0043226,GO:0043227,GO:0043228,GO:0043229,GO:0043231,GO:0043232,GO:0043233,GO:0044422,GO:…	-	-	-	-	-	-	-	-	-	-	-
TRINITY_DN48_c0_g1_i57.p1	4432.XP_010244630.1	4.92e-188	560	28ISN@1|root,2QR3W@2759|Eukaryota,37S2X@33090|Viridiplantae,3G94A@35493|Streptophyta	35493|Streptophyta	K	Homeodomain	-	GO:0003674,GO:0003676,GO:0003677,GO:0003697,GO:0005488,GO:0005575,GO:0005622,GO:0005623,GO:0005634,GO:0005730,GO:0006355,GO:0008150,GO:0009889,GO:0009890,GO:0009892,GO:0010468,GO:0010556,GO:0010558,GO:0010605,GO:0010629,GO:0019219,GO:0019222,GO:0031323,GO:0031324,GO:0031326,GO:0031327,GO:0031974,GO:0031981,GO:0043226,GO:0043227,GO:0043228,GO:0043229,GO:0043231,GO:0043232,GO:0043233,GO:0044422,GO:…	-	-	-	-	-	-	-	-	-	-	-
TRINITY_DN48_c0_g1_i74.p1	4432.XP_010244630.1	2.6e-190	568	28ISN@1|root,2QR3W@2759|Eukaryota,37S2X@33090|Viridiplantae,3G94A@35493|Streptophyta	35493|Streptophyta	K	Homeodomain	-	GO:0003674,GO:0003676,GO:0003677,GO:0003697,GO:0005488,GO:0005575,GO:0005622,GO:0005623,GO:0005634,GO:0005730,GO:0006355,GO:0008150,GO:0009889,GO:0009890,GO:0009892,GO:0010468,GO:0010556,GO:0010558,GO:0010605,GO:0010629,GO:0019219,GO:0019222,GO:0031323,GO:0031324,GO:0031326,GO:0031327,GO:0031974,GO:0031981,GO:0043226,GO:0043227,GO:0043228,GO:0043229,GO:0043231,GO:0043232,GO:0043233,GO:0044422,GO:…	-	-	-	-	-	-	-	-	-	-	-
TRINITY_DN48_c0_g1_i76.p1	4432.XP_010244630.1	3.54e-104	335	28ISN@1|root,2QR3W@2759|Eukaryota,37S2X@33090|Viridiplantae,3G94A@35493|Streptophyta	35493|Streptophyta	K	Homeodomain	-	GO:0003674,GO:0003676,GO:0003677,GO:0003697,GO:0005488,GO:0005575,GO:0005622,GO:0005623,GO:0005634,GO:0005730,GO:0006355,GO:0008150,GO:0009889,GO:0009890,GO:0009892,GO:0010468,GO:0010556,GO:0010558,GO:0010605,GO:0010629,GO:0019219,GO:0019222,GO:0031323,GO:0031324,GO:0031326,GO:0031327,GO:0031974,GO:0031981,GO:0043226,GO:0043227,GO:0043228,GO:0043229,GO:0043231,GO:0043232,GO:0043233,GO:0044422,GO:…	-	-	-	-	-	-	-	-	-	-	-
TRINITY_DN48_c0_g1_i76.p2	3880.AES88805	3.05e-34	133	28ISN@1|root,2QR3W@2759|Eukaryota,37S2X@33090|Viridiplantae,3G94A@35493|Streptophyta,4JFVS@91835|fabids	35493|Streptophyta	K	Homeodomain	-	GO:0003674,GO:0003676,GO:0003677,GO:0003697,GO:0005488,GO:0005575,GO:0005622,GO:0005623,GO:0005634,GO:0005730,GO:0006355,GO:0008150,GO:0009889,GO:0009890,GO:0009892,GO:0010468,GO:0010556,GO:0010558,GO:0010605,GO:0010629,GO:0019219,GO:0019222,GO:0031323,GO:0031324,GO:0031326,GO:0031327,GO:0031974,GO:0031981,GO:0043226,GO:0043227,GO:0043228,GO:0043229,GO:0043231,GO:0043232,GO:0043233,GO:0044422,GO:…	-	-	-	-	-	-	-	-	-	-	-
TRINITY_DN48_c0_g1_i83.p1	4432.XP_010244630.1	3.01e-121	382	28ISN@1|root,2QR3W@2759|Eukaryota,37S2X@33090|Viridiplantae,3G94A@35493|Streptophyta	35493|Streptophyta	K	Homeodomain	-	GO:0003674,GO:0003676,GO:0003677,GO:0003697,GO:0005488,GO:0005575,GO:0005622,GO:0005623,GO:0005634,GO:0005730,GO:0006355,GO:0008150,GO:0009889,GO:0009890,GO:0009892,GO:0010468,GO:0010556,GO:0010558,GO:0010605,GO:0010629,GO:0019219,GO:0019222,GO:0031323,GO:0031324,GO:0031326,GO:0031327,GO:0031974,GO:0031981,GO:0043226,GO:0043227,GO:0043228,GO:0043229,GO:0043231,GO:0043232,GO:0043233,GO:0044422,GO:…	-	-	-	-	-	-	-	-	-	-	-
TRINITY_DN48_c0_g1_i83.p2	85681.XP_006444197.1	5.08e-50	181	28ISN@1|root,2QR3W@2759|Eukaryota,37S2X@33090|Viridiplantae,3G94A@35493|Streptophyta	35493|Streptophyta	K	Homeodomain	-	GO:0003674,GO:0003676,GO:0003677,GO:0003697,GO:0005488,GO:0005575,GO:0005622,GO:0005623,GO:0005634,GO:0005730,GO:0006355,GO:0008150,GO:0009889,GO:0009890,GO:0009892,GO:0010468,GO:0010556,GO:0010558,GO:0010605,GO:0010629,GO:0019219,GO:0019222,GO:0031323,GO:0031324,GO:0031326,GO:0031327,GO:0031974,GO:0031981,GO:0043226,GO:0043227,GO:0043228,GO:0043229,GO:0043231,GO:0043232,GO:0043233,GO:0044422,GO:…	-	-	-	-	-	-	-	-	-	-	-
TRINITY_DN48_c0_g1_i98.p1	4432.XP_010244630.1	3.01e-121	382	28ISN@1|root,2QR3W@2759|Eukaryota,37S2X@33090|Viridiplantae,3G94A@35493|Streptophyta	35493|Streptophyta	K	Homeodomain	-	GO:0003674,GO:0003676,GO:0003677,GO:0003697,GO:0005488,GO:0005575,GO:0005622,GO:0005623,GO:0005634,GO:0005730,GO:0006355,GO:0008150,GO:0009889,GO:0009890,GO:0009892,GO:0010468,GO:0010556,GO:0010558,GO:0010605,GO:0010629,GO:0019219,GO:0019222,GO:0031323,GO:0031324,GO:0031326,GO:0031327,GO:0031974,GO:0031981,GO:0043226,GO:0043227,GO:0043228,GO:0043229,GO:0043231,GO:0043232,GO:0043233,GO:0044422,GO:…	-	-	-	-	-	-	-	-	-	-	-
TRINITY_DN48_c0_g1_i98.p2	85681.XP_006444197.1	5.08e-50	181	28ISN@1|root,2QR3W@2759|Eukaryota,37S2X@33090|Viridiplantae,3G94A@35493|Streptophyta	35493|Streptophyta	K	Homeodomain	-	GO:0003674,GO:0003676,GO:0003677,GO:0003697,GO:0005488,GO:0005575,GO:0005622,GO:0005623,GO:0005634,GO:0005730,GO:0006355,GO:0008150,GO:0009889,GO:0009890,GO:0009892,GO:0010468,GO:0010556,GO:0010558,GO:0010605,GO:0010629,GO:0019219,GO:0019222,GO:0031323,GO:0031324,GO:0031326,GO:0031327,GO:0031974,GO:0031981,GO:0043226,GO:0043227,GO:0043228,GO:0043229,GO:0043231,GO:0043232,GO:0043233,GO:0044422,GO:…	-	-	-	-	-	-	-	-	-	-	-
TRINITY_DN55_c0_g1_i110.p1	4155.Migut.N02009.1.p	1.58e-279	782	COG1022@1|root,KOG1256@2759|Eukaryota,37QX3@33090|Viridiplantae,3GBB4@35493|Streptophyta,44P3T@71274|asterids	35493|Streptophyta	I	Acyl-CoA synthetase	LACS7	GO:0000302,GO:0001101,GO:0001676,GO:0003674,GO:0003824,GO:0004467,GO:0005575,GO:0005622,GO:0005623,GO:0005737,GO:0005777,GO:0006082,GO:0006629,GO:0006631,GO:0006950,GO:0006970,GO:0006979,GO:0008150,GO:0008152,GO:0009628,GO:0009651,GO:0009987,GO:0010035,GO:0010193,GO:0015645,GO:0016405,GO:0016874,GO:0016877,GO:0016878,GO:0019752,GO:0032787,GO:0042221,GO:0042493,GO:0042579,GO:0043226,GO:0043227,GO:…	6.2.1.3	ko:K01897	ko00061,ko00071,ko01100,ko01212,ko02024,ko03320,ko04146,ko04216,ko04714,ko04920,map00061,map00071,map01100,map01212,map02024,map03320,map04146,map04216,map04714,map04920	M00086	R01280	RC00004,RC00014	ko00000,ko00001,ko00002,ko01000,ko01004,ko04147	4.C.1.1	-	-	AMP-binding,AMP-binding_C
TRINITY_DN55_c0_g1_i111.p1	4006.Lus10029918	1.11e-87	277	COG1022@1|root,KOG1256@2759|Eukaryota,37QX3@33090|Viridiplantae,3GBB4@35493|Streptophyta,4JJRJ@91835|fabids	35493|Streptophyta	I	Long chain acyl-CoA synthetase	LACS7	GO:0000302,GO:0001101,GO:0001676,GO:0003674,GO:0003824,GO:0004467,GO:0005575,GO:0005622,GO:0005623,GO:0005737,GO:0005777,GO:0006082,GO:0006629,GO:0006631,GO:0006950,GO:0006970,GO:0006979,GO:0008150,GO:0008152,GO:0009628,GO:0009651,GO:0009987,GO:0010035,GO:0010193,GO:0015645,GO:0016405,GO:0016874,GO:0016877,GO:0016878,GO:0019752,GO:0032787,GO:0042221,GO:0042493,GO:0042579,GO:0043226,GO:0043227,GO:…	6.2.1.3	ko:K01897	ko00061,ko00071,ko01100,ko01212,ko02024,ko03320,ko04146,ko04216,ko04714,ko04920,map00061,map00071,map01100,map01212,map02024,map03320,map04146,map04216,map04714,map04920	M00086	R01280	RC00004,RC00014	ko00000,ko00001,ko00002,ko01000,ko01004,ko04147	4.C.1.1	-	-	AMP-binding,AMP-binding_C
TRINITY_DN55_c0_g1_i123.p1	4155.Migut.N02009.1.p	3.04e-222	632	COG1022@1|root,KOG1256@2759|Eukaryota,37QX3@33090|Viridiplantae,3GBB4@35493|Streptophyta,44P3T@71274|asterids	35493|Streptophyta	I	Acyl-CoA synthetase	LACS7	GO:0000302,GO:0001101,GO:0001676,GO:0003674,GO:0003824,GO:0004467,GO:0005575,GO:0005622,GO:0005623,GO:0005737,GO:0005777,GO:0006082,GO:0006629,GO:0006631,GO:0006950,GO:0006970,GO:0006979,GO:0008150,GO:0008152,GO:0009628,GO:0009651,GO:0009987,GO:0010035,GO:0010193,GO:0015645,GO:0016405,GO:0016874,GO:0016877,GO:0016878,GO:0019752,GO:0032787,GO:0042221,GO:0042493,GO:0042579,GO:0043226,GO:0043227,GO:…	6.2.1.3	ko:K01897	ko00061,ko00071,ko01100,ko01212,ko02024,ko03320,ko04146,ko04216,ko04714,ko04920,map00061,map00071,map01100,map01212,map02024,map03320,map04146,map04216,map04714,map04920	M00086	R01280	RC00004,RC00014	ko00000,ko00001,ko00002,ko01000,ko01004,ko04147	4.C.1.1	-	-	AMP-binding,AMP-binding_C
TRINITY_DN55_c0_g1_i123.p2	4155.Migut.N02009.1.p	5.42e-72	236	COG1022@1|root,KOG1256@2759|Eukaryota,37QX3@33090|Viridiplantae,3GBB4@35493|Streptophyta,44P3T@71274|asterids	35493|Streptophyta	I	Acyl-CoA synthetase	LACS7	GO:0000302,GO:0001101,GO:0001676,GO:0003674,GO:0003824,GO:0004467,GO:0005575,GO:0005622,GO:0005623,GO:0005737,GO:0005777,GO:0006082,GO:0006629,GO:0006631,GO:0006950,GO:0006970,GO:0006979,GO:0008150,GO:0008152,GO:0009628,GO:0009651,GO:0009987,GO:0010035,GO:0010193,GO:0015645,GO:0016405,GO:0016874,GO:0016877,GO:0016878,GO:0019752,GO:0032787,GO:0042221,GO:0042493,GO:0042579,GO:0043226,GO:0043227,GO:…	6.2.1.3	ko:K01897	ko00061,ko00071,ko01100,ko01212,ko02024,ko03320,ko04146,ko04216,ko04714,ko04920,map00061,map00071,map01100,map01212,map02024,map03320,map04146,map04216,map04714,map04920	M00086	R01280	RC00004,RC00014	ko00000,ko00001,ko00002,ko01000,ko01004,ko04147	4.C.1.1	-	-	AMP-binding,AMP-binding_C
TRINITY_DN55_c0_g1_i150.p1	4155.Migut.N02009.1.p	4.46e-171	497	COG1022@1|root,KOG1256@2759|Eukaryota,37QX3@33090|Viridiplantae,3GBB4@35493|Streptophyta,44P3T@71274|asterids	35493|Streptophyta	I	Acyl-CoA synthetase	LACS7	GO:0000302,GO:0001101,GO:0001676,GO:0003674,GO:0003824,GO:0004467,GO:0005575,GO:0005622,GO:0005623,GO:0005737,GO:0005777,GO:0006082,GO:0006629,GO:0006631,GO:0006950,GO:0006970,GO:0006979,GO:0008150,GO:0008152,GO:0009628,GO:0009651,GO:0009987,GO:0010035,GO:0010193,GO:0015645,GO:0016405,GO:0016874,GO:0016877,GO:0016878,GO:0019752,GO:0032787,GO:0042221,GO:0042493,GO:0042579,GO:0043226,GO:0043227,GO:…	6.2.1.3	ko:K01897	ko00061,ko00071,ko01100,ko01212,ko02024,ko03320,ko04146,ko04216,ko04714,ko04920,map00061,map00071,map01100,map01212,map02024,map03320,map04146,map04216,map04714,map04920	M00086	R01280	RC00004,RC00014	ko00000,ko00001,ko00002,ko01000,ko01004,ko04147	4.C.1.1	-	-	AMP-binding,AMP-binding_C
TRINITY_DN55_c0_g1_i160.p1	4155.Migut.N02009.1.p	1.71e-98	306	COG1022@1|root,KOG1256@2759|Eukaryota,37QX3@33090|Viridiplantae,3GBB4@35493|Streptophyta,44P3T@71274|asterids	35493|Streptophyta	I	Acyl-CoA synthetase	LACS7	GO:0000302,GO:0001101,GO:0001676,GO:0003674,GO:0003824,GO:0004467,GO:0005575,GO:0005622,GO:0005623,GO:0005737,GO:0005777,GO:0006082,GO:0006629,GO:0006631,GO:0006950,GO:0006970,GO:0006979,GO:0008150,GO:0008152,GO:0009628,GO:0009651,GO:0009987,GO:0010035,GO:0010193,GO:0015645,GO:0016405,GO:0016874,GO:0016877,GO:0016878,GO:0019752,GO:0032787,GO:0042221,GO:0042493,GO:0042579,GO:0043226,GO:0043227,GO:…	6.2.1.3	ko:K01897	ko00061,ko00071,ko01100,ko01212,ko02024,ko03320,ko04146,ko04216,ko04714,ko04920,map00061,map00071,map01100,map01212,map02024,map03320,map04146,map04216,map04714,map04920	M00086	R01280	RC00004,RC00014	ko00000,ko00001,ko00002,ko01000,ko01004,ko04147	4.C.1.1	-	-	AMP-binding,AMP-binding_C
TRINITY_DN55_c0_g1_i175.p1	4155.Migut.N02009.1.p	3.04e-222	632	COG1022@1|root,KOG1256@2759|Eukaryota,37QX3@33090|Viridiplantae,3GBB4@35493|Streptophyta,44P3T@71274|asterids	35493|Streptophyta	I	Acyl-CoA synthetase	LACS7	GO:0000302,GO:0001101,GO:0001676,GO:0003674,GO:0003824,GO:0004467,GO:0005575,GO:0005622,GO:0005623,GO:0005737,GO:0005777,GO:0006082,GO:0006629,GO:0006631,GO:0006950,GO:0006970,GO:0006979,GO:0008150,GO:0008152,GO:0009628,GO:0009651,GO:0009987,GO:0010035,GO:0010193,GO:0015645,GO:0016405,GO:0016874,GO:0016877,GO:0016878,GO:0019752,GO:0032787,GO:0042221,GO:0042493,GO:0042579,GO:0043226,GO:0043227,GO:…	6.2.1.3	ko:K01897	ko00061,ko00071,ko01100,ko01212,ko02024,ko03320,ko04146,ko04216,ko04714,ko04920,map00061,map00071,map01100,map01212,map02024,map03320,map04146,map04216,map04714,map04920	M00086	R01280	RC00004,RC00014	ko00000,ko00001,ko00002,ko01000,ko01004,ko04147	4.C.1.1	-	-	AMP-binding,AMP-binding_C
TRINITY_DN55_c0_g1_i194.p1	4155.Migut.N02009.1.p	2.15e-279	782	COG1022@1|root,KOG1256@2759|Eukaryota,37QX3@33090|Viridiplantae,3GBB4@35493|Streptophyta,44P3T@71274|asterids	35493|Streptophyta	I	Acyl-CoA synthetase	LACS7	GO:0000302,GO:0001101,GO:0001676,GO:0003674,GO:0003824,GO:0004467,GO:0005575,GO:0005622,GO:0005623,GO:0005737,GO:0005777,GO:0006082,GO:0006629,GO:0006631,GO:0006950,GO:0006970,GO:0006979,GO:0008150,GO:0008152,GO:0009628,GO:0009651,GO:0009987,GO:0010035,GO:0010193,GO:0015645,GO:0016405,GO:0016874,GO:0016877,GO:0016878,GO:0019752,GO:0032787,GO:0042221,GO:0042493,GO:0042579,GO:0043226,GO:0043227,GO:…	6.2.1.3	ko:K01897	ko00061,ko00071,ko01100,ko01212,ko02024,ko03320,ko04146,ko04216,ko04714,ko04920,map00061,map00071,map01100,map01212,map02024,map03320,map04146,map04216,map04714,map04920	M00086	R01280	RC00004,RC00014	ko00000,ko00001,ko00002,ko01000,ko01004,ko04147	4.C.1.1	-	-	AMP-binding,AMP-binding_C
TRINITY_DN55_c0_g1_i212.p1	4155.Migut.N02009.1.p	3.59e-293	816	COG1022@1|root,KOG1256@2759|Eukaryota,37QX3@33090|Viridiplantae,3GBB4@35493|Streptophyta,44P3T@71274|asterids	35493|Streptophyta	I	Acyl-CoA synthetase	LACS7	GO:0000302,GO:0001101,GO:0001676,GO:0003674,GO:0003824,GO:0004467,GO:0005575,GO:0005622,GO:0005623,GO:0005737,GO:0005777,GO:0006082,GO:0006629,GO:0006631,GO:0006950,GO:0006970,GO:0006979,GO:0008150,GO:0008152,GO:0009628,GO:0009651,GO:0009987,GO:0010035,GO:0010193,GO:0015645,GO:0016405,GO:0016874,GO:0016877,GO:0016878,GO:0019752,GO:0032787,GO:0042221,GO:0042493,GO:0042579,GO:0043226,GO:0043227,GO:…	6.2.1.3	ko:K01897	ko00061,ko00071,ko01100,ko01212,ko02024,ko03320,ko04146,ko04216,ko04714,ko04920,map00061,map00071,map01100,map01212,map02024,map03320,map04146,map04216,map04714,map04920	M00086	R01280	RC00004,RC00014	ko00000,ko00001,ko00002,ko01000,ko01004,ko04147	4.C.1.1	-	-	AMP-binding,AMP-binding_C
TRINITY_DN55_c0_g1_i225.p1	3760.EMJ26373	6.33e-166	486	COG1022@1|root,KOG1256@2759|Eukaryota,37QX3@33090|Viridiplantae,3GBB4@35493|Streptophyta,4JJRJ@91835|fabids	35493|Streptophyta	I	Long chain acyl-CoA synthetase	-	GO:0000302,GO:0001101,GO:0001676,GO:0003674,GO:0003824,GO:0004467,GO:0005575,GO:0005622,GO:0005623,GO:0005737,GO:0005777,GO:0006082,GO:0006629,GO:0006631,GO:0006950,GO:0006970,GO:0006979,GO:0008150,GO:0008152,GO:0009628,GO:0009651,GO:0009987,GO:0010035,GO:0010193,GO:0015645,GO:0016020,GO:0016405,GO:0016874,GO:0016877,GO:0016878,GO:0019752,GO:0032787,GO:0042221,GO:0042493,GO:0042579,GO:0043226,GO:…	6.2.1.3	ko:K01897	ko00061,ko00071,ko01100,ko01212,ko02024,ko03320,ko04146,ko04216,ko04714,ko04920,map00061,map00071,map01100,map01212,map02024,map03320,map04146,map04216,map04714,map04920	M00086	R01280	RC00004,RC00014	ko00000,ko00001,ko00002,ko01000,ko01004,ko04147	4.C.1.1	-	-	AMP-binding,AMP-binding_C
TRINITY_DN55_c0_g1_i225.p2	4155.Migut.N02009.1.p	5.42e-72	236	COG1022@1|root,KOG1256@2759|Eukaryota,37QX3@33090|Viridiplantae,3GBB4@35493|Streptophyta,44P3T@71274|asterids	35493|Streptophyta	I	Acyl-CoA synthetase	LACS7	GO:0000302,GO:0001101,GO:0001676,GO:0003674,GO:0003824,GO:0004467,GO:0005575,GO:0005622,GO:0005623,GO:0005737,GO:0005777,GO:0006082,GO:0006629,GO:0006631,GO:0006950,GO:0006970,GO:0006979,GO:0008150,GO:0008152,GO:0009628,GO:0009651,GO:0009987,GO:0010035,GO:0010193,GO:0015645,GO:0016405,GO:0016874,GO:0016877,GO:0016878,GO:0019752,GO:0032787,GO:0042221,GO:0042493,GO:0042579,GO:0043226,GO:0043227,GO:…	6.2.1.3	ko:K01897	ko00061,ko00071,ko01100,ko01212,ko02024,ko03320,ko04146,ko04216,ko04714,ko04920,map00061,map00071,map01100,map01212,map02024,map03320,map04146,map04216,map04714,map04920	M00086	R01280	RC00004,RC00014	ko00000,ko00001,ko00002,ko01000,ko01004,ko04147	4.C.1.1	-	-	AMP-binding,AMP-binding_C
TRINITY_DN55_c0_g1_i243.p1	4155.Migut.N02009.1.p	1.71e-98	306	COG1022@1|root,KOG1256@2759|Eukaryota,37QX3@33090|Viridiplantae,3GBB4@35493|Streptophyta,44P3T@71274|asterids	35493|Streptophyta	I	Acyl-CoA synthetase	LACS7	GO:0000302,GO:0001101,GO:0001676,GO:0003674,GO:0003824,GO:0004467,GO:0005575,GO:0005622,GO:0005623,GO:0005737,GO:0005777,GO:0006082,GO:0006629,GO:0006631,GO:0006950,GO:0006970,GO:0006979,GO:0008150,GO:0008152,GO:0009628,GO:0009651,GO:0009987,GO:0010035,GO:0010193,GO:0015645,GO:0016405,GO:0016874,GO:0016877,GO:0016878,GO:0019752,GO:0032787,GO:0042221,GO:0042493,GO:0042579,GO:0043226,GO:0043227,GO:…	6.2.1.3	ko:K01897	ko00061,ko00071,ko01100,ko01212,ko02024,ko03320,ko04146,ko04216,ko04714,ko04920,map00061,map00071,map01100,map01212,map02024,map03320,map04146,map04216,map04714,map04920	M00086	R01280	RC00004,RC00014	ko00000,ko00001,ko00002,ko01000,ko01004,ko04147	4.C.1.1	-	-	AMP-binding,AMP-binding_C
TRINITY_DN55_c0_g1_i3.p1	4155.Migut.N02009.1.p	1.04e-302	842	COG1022@1|root,KOG1256@2759|Eukaryota,37QX3@33090|Viridiplantae,3GBB4@35493|Streptophyta,44P3T@71274|asterids	35493|Streptophyta	I	Acyl-CoA synthetase	LACS7	GO:0000302,GO:0001101,GO:0001676,GO:0003674,GO:0003824,GO:0004467,GO:0005575,GO:0005622,GO:0005623,GO:0005737,GO:0005777,GO:0006082,GO:0006629,GO:0006631,GO:0006950,GO:0006970,GO:0006979,GO:0008150,GO:0008152,GO:0009628,GO:0009651,GO:0009987,GO:0010035,GO:0010193,GO:0015645,GO:0016405,GO:0016874,GO:0016877,GO:0016878,GO:0019752,GO:0032787,GO:0042221,GO:0042493,GO:0042579,GO:0043226,GO:0043227,GO:…	6.2.1.3	ko:K01897	ko00061,ko00071,ko01100,ko01212,ko02024,ko03320,ko04146,ko04216,ko04714,ko04920,map00061,map00071,map01100,map01212,map02024,map03320,map04146,map04216,map04714,map04920	M00086	R01280	RC00004,RC00014	ko00000,ko00001,ko00002,ko01000,ko01004,ko04147	4.C.1.1	-	-	AMP-binding,AMP-binding_C
TRINITY_DN55_c0_g1_i35.p1	4155.Migut.N02009.1.p	4.46e-171	497	COG1022@1|root,KOG1256@2759|Eukaryota,37QX3@33090|Viridiplantae,3GBB4@35493|Streptophyta,44P3T@71274|asterids	35493|Streptophyta	I	Acyl-CoA synthetase	LACS7	GO:0000302,GO:0001101,GO:0001676,GO:0003674,GO:0003824,GO:0004467,GO:0005575,GO:0005622,GO:0005623,GO:0005737,GO:0005777,GO:0006082,GO:0006629,GO:0006631,GO:0006950,GO:0006970,GO:0006979,GO:0008150,GO:0008152,GO:0009628,GO:0009651,GO:0009987,GO:0010035,GO:0010193,GO:0015645,GO:0016405,GO:0016874,GO:0016877,GO:0016878,GO:0019752,GO:0032787,GO:0042221,GO:0042493,GO:0042579,GO:0043226,GO:0043227,GO:…	6.2.1.3	ko:K01897	ko00061,ko00071,ko01100,ko01212,ko02024,ko03320,ko04146,ko04216,ko04714,ko04920,map00061,map00071,map01100,map01212,map02024,map03320,map04146,map04216,map04714,map04920	M00086	R01280	RC00004,RC00014	ko00000,ko00001,ko00002,ko01000,ko01004,ko04147	4.C.1.1	-	-	AMP-binding,AMP-binding_C
TRINITY_DN55_c0_g1_i6.p1	4155.Migut.N02009.1.p	1.04e-302	842	COG1022@1|root,KOG1256@2759|Eukaryota,37QX3@33090|Viridiplantae,3GBB4@35493|Streptophyta,44P3T@71274|asterids	35493|Streptophyta	I	Acyl-CoA synthetase	LACS7	GO:0000302,GO:0001101,GO:0001676,GO:0003674,GO:0003824,GO:0004467,GO:0005575,GO:0005622,GO:0005623,GO:0005737,GO:0005777,GO:0006082,GO:0006629,GO:0006631,GO:0006950,GO:0006970,GO:0006979,GO:0008150,GO:0008152,GO:0009628,GO:0009651,GO:0009987,GO:0010035,GO:0010193,GO:0015645,GO:0016405,GO:0016874,GO:0016877,GO:0016878,GO:0019752,GO:0032787,GO:0042221,GO:0042493,GO:0042579,GO:0043226,GO:0043227,GO:…	6.2.1.3	ko:K01897	ko00061,ko00071,ko01100,ko01212,ko02024,ko03320,ko04146,ko04216,ko04714,ko04920,map00061,map00071,map01100,map01212,map02024,map03320,map04146,map04216,map04714,map04920	M00086	R01280	RC00004,RC00014	ko00000,ko00001,ko00002,ko01000,ko01004,ko04147	4.C.1.1	-	-	AMP-binding,AMP-binding_C
TRINITY_DN29_c0_g1_i10.p1	4432.XP_010278057.1	2.32e-106	342	COG1234@1|root,KOG2121@2759|Eukaryota,37MW3@33090|Viridiplantae,3GEAX@35493|Streptophyta	35493|Streptophyta	U	Zinc phosphodiesterase ELAC protein	-	GO:0000959,GO:0000963,GO:0003674,GO:0003824,GO:0004518,GO:0004519,GO:0004521,GO:0004540,GO:0005575,GO:0005622,GO:0005623,GO:0005737,GO:0005739,GO:0006139,GO:0006396,GO:0006399,GO:0006725,GO:0006807,GO:0008033,GO:0008150,GO:0008152,GO:0009987,GO:0010467,GO:0016070,GO:0016787,GO:0016788,GO:0016891,GO:0016893,GO:0031123,GO:0034414,GO:0034470,GO:0034641,GO:0034660,GO:0042779,GO:0042780,GO:0042781,GO:…	3.1.26.11	ko:K00784	ko03013,map03013	-	-	-	ko00000,ko00001,ko01000,ko03016	-	-	-	Lactamase_B_2,Lactamase_B_4
TRINITY_DN29_c0_g1_i14.p1	42345.XP_008783224.1	1.17e-192	584	COG1234@1|root,KOG2121@2759|Eukaryota,37MW3@33090|Viridiplantae,3GEAX@35493|Streptophyta,3KVAA@4447|Liliopsida	35493|Streptophyta	S	tRNase Z endonuclease	-	GO:0000959,GO:0000963,GO:0003674,GO:0003824,GO:0004518,GO:0004519,GO:0004521,GO:0004540,GO:0005575,GO:0005622,GO:0005623,GO:0005737,GO:0005739,GO:0006139,GO:0006396,GO:0006399,GO:0006725,GO:0006807,GO:0008033,GO:0008150,GO:0008152,GO:0009987,GO:0010467,GO:0016070,GO:0016787,GO:0016788,GO:0016891,GO:0016893,GO:0031123,GO:0034414,GO:0034470,GO:0034641,GO:0034660,GO:0042779,GO:0042780,GO:0042781,GO:…	3.1.26.11	ko:K00784	ko03013,map03013	-	-	-	ko00000,ko00001,ko01000,ko03016	-	-	-	Lactamase_B_2,Lactamase_B_4
TRINITY_DN29_c0_g1_i14.p2	4432.XP_010278057.1	1.45e-117	370	COG1234@1|root,KOG2121@2759|Eukaryota,37MW3@33090|Viridiplantae,3GEAX@35493|Streptophyta	35493|Streptophyta	U	Zinc phosphodiesterase ELAC protein	-	GO:0000959,GO:0000963,GO:0003674,GO:0003824,GO:0004518,GO:0004519,GO:0004521,GO:0004540,GO:0005575,GO:0005622,GO:0005623,GO:0005737,GO:0005739,GO:0006139,GO:0006396,GO:0006399,GO:0006725,GO:0006807,GO:0008033,GO:0008150,GO:0008152,GO:0009987,GO:0010467,GO:0016070,GO:0016787,GO:0016788,GO:0016891,GO:0016893,GO:0031123,GO:0034414,GO:0034470,GO:0034641,GO:0034660,GO:0042779,GO:0042780,GO:0042781,GO:…	3.1.26.11	ko:K00784	ko03013,map03013	-	-	-	ko00000,ko00001,ko01000,ko03016	-	-	-	Lactamase_B_2,Lactamase_B_4
TRINITY_DN29_c0_g1_i17.p1	42345.XP_008783224.1	0	925	COG1234@1|root,KOG2121@2759|Eukaryota,37MW3@33090|Viridiplantae,3GEAX@35493|Streptophyta,3KVAA@4447|Liliopsida	35493|Streptophyta	S	tRNase Z endonuclease	-	GO:0000959,GO:0000963,GO:0003674,GO:0003824,GO:0004518,GO:0004519,GO:0004521,GO:0004540,GO:0005575,GO:0005622,GO:0005623,GO:0005737,GO:0005739,GO:0006139,GO:0006396,GO:0006399,GO:0006725,GO:0006807,GO:0008033,GO:0008150,GO:0008152,GO:0009987,GO:0010467,GO:0016070,GO:0016787,GO:0016788,GO:0016891,GO:0016893,GO:0031123,GO:0034414,GO:0034470,GO:0034641,GO:0034660,GO:0042779,GO:0042780,GO:0042781,GO:…	3.1.26.11	ko:K00784	ko03013,map03013	-	-	-	ko00000,ko00001,ko01000,ko03016	-	-	-	Lactamase_B_2,Lactamase_B_4
TRINITY_DN29_c0_g1_i18.p1	3641.EOY26865	1.57e-171	510	COG1234@1|root,KOG2121@2759|Eukaryota,37MW3@33090|Viridiplantae,3GEAX@35493|Streptophyta	35493|Streptophyta	U	Zinc phosphodiesterase ELAC protein	-	GO:0000959,GO:0000963,GO:0003674,GO:0003824,GO:0004518,GO:0004519,GO:0004521,GO:0004540,GO:0005575,GO:0005622,GO:0005623,GO:0005737,GO:0005739,GO:0006139,GO:0006396,GO:0006399,GO:0006725,GO:0006807,GO:0008033,GO:0008150,GO:0008152,GO:0009987,GO:0010467,GO:0016070,GO:0016787,GO:0016788,GO:0016891,GO:0016893,GO:0031123,GO:0034414,GO:0034470,GO:0034641,GO:0034660,GO:0042779,GO:0042780,GO:0042781,GO:…	3.1.26.11	ko:K00784	ko03013,map03013	-	-	-	ko00000,ko00001,ko01000,ko03016	-	-	-	Lactamase_B_2,Lactamase_B_4
TRINITY_DN29_c0_g1_i18.p2	29760.VIT_09s0002g04000.t01	3.96e-52	186	COG1234@1|root,KOG2121@2759|Eukaryota,37MW3@33090|Viridiplantae,3GEAX@35493|Streptophyta	35493|Streptophyta	U	Zinc phosphodiesterase ELAC protein	-	-	3.1.26.11	ko:K00784	ko03013,map03013	-	-	-	ko00000,ko00001,ko01000,ko03016	-	-	-	Lactamase_B_2,Lactamase_B_4
TRINITY_DN29_c0_g1_i19.p1	42345.XP_008783224.1	6.73e-135	426	COG1234@1|root,KOG2121@2759|Eukaryota,37MW3@33090|Viridiplantae,3GEAX@35493|Streptophyta,3KVAA@4447|Liliopsida	35493|Streptophyta	S	tRNase Z endonuclease	-	GO:0000959,GO:0000963,GO:0003674,GO:0003824,GO:0004518,GO:0004519,GO:0004521,GO:0004540,GO:0005575,GO:0005622,GO:0005623,GO:0005737,GO:0005739,GO:0006139,GO:0006396,GO:0006399,GO:0006725,GO:0006807,GO:0008033,GO:0008150,GO:0008152,GO:0009987,GO:0010467,GO:0016070,GO:0016787,GO:0016788,GO:0016891,GO:0016893,GO:0031123,GO:0034414,GO:0034470,GO:0034641,GO:0034660,GO:0042779,GO:0042780,GO:0042781,GO:…	3.1.26.11	ko:K00784	ko03013,map03013	-	-	-	ko00000,ko00001,ko01000,ko03016	-	-	-	Lactamase_B_2,Lactamase_B_4
TRINITY_DN29_c0_g1_i21.p1	4006.Lus10038291	9.49e-34	128	COG1234@1|root,KOG2121@2759|Eukaryota,37MW3@33090|Viridiplantae,3GEAX@35493|Streptophyta,4JDA8@91835|fabids	35493|Streptophyta	S	Zinc phosphodiesterase ELAC protein	-	-	3.1.26.11	ko:K00784	ko03013,map03013	-	-	-	ko00000,ko00001,ko01000,ko03016	-	-	-	Lactamase_B_2,Lactamase_B_4
TRINITY_DN29_c0_g1_i21.p2	4096.XP_009794954.1	1.9e-37	142	COG1234@1|root,KOG2121@2759|Eukaryota,37MW3@33090|Viridiplantae,3GEAX@35493|Streptophyta,44CIG@71274|asterids	35493|Streptophyta	U	Zinc phosphodiesterase ELAC protein 2-like	-	-	3.1.26.11	ko:K00784	ko03013,map03013	-	-	-	ko00000,ko00001,ko01000,ko03016	-	-	-	Lactamase_B_2,Lactamase_B_4
TRINITY_DN29_c0_g1_i23.p1	4432.XP_010278057.1	2.06e-70	239	COG1234@1|root,KOG2121@2759|Eukaryota,37MW3@33090|Viridiplantae,3GEAX@35493|Streptophyta	35493|Streptophyta	U	Zinc phosphodiesterase ELAC protein	-	GO:0000959,GO:0000963,GO:0003674,GO:0003824,GO:0004518,GO:0004519,GO:0004521,GO:0004540,GO:0005575,GO:0005622,GO:0005623,GO:0005737,GO:0005739,GO:0006139,GO:0006396,GO:0006399,GO:0006725,GO:0006807,GO:0008033,GO:0008150,GO:0008152,GO:0009987,GO:0010467,GO:0016070,GO:0016787,GO:0016788,GO:0016891,GO:0016893,GO:0031123,GO:0034414,GO:0034470,GO:0034641,GO:0034660,GO:0042779,GO:0042780,GO:0042781,GO:…	3.1.26.11	ko:K00784	ko03013,map03013	-	-	-	ko00000,ko00001,ko01000,ko03016	-	-	-	Lactamase_B_2,Lactamase_B_4
TRINITY_DN29_c0_g1_i23.p2	4006.Lus10038291	6.97e-24	100	COG1234@1|root,KOG2121@2759|Eukaryota,37MW3@33090|Viridiplantae,3GEAX@35493|Streptophyta,4JDA8@91835|fabids	35493|Streptophyta	S	Zinc phosphodiesterase ELAC protein	-	-	3.1.26.11	ko:K00784	ko03013,map03013	-	-	-	ko00000,ko00001,ko01000,ko03016	-	-	-	Lactamase_B_2,Lactamase_B_4
TRINITY_DN29_c0_g1_i25.p1	42345.XP_008783224.1	3.66e-134	425	COG1234@1|root,KOG2121@2759|Eukaryota,37MW3@33090|Viridiplantae,3GEAX@35493|Streptophyta,3KVAA@4447|Liliopsida	35493|Streptophyta	S	tRNase Z endonuclease	-	GO:0000959,GO:0000963,GO:0003674,GO:0003824,GO:0004518,GO:0004519,GO:0004521,GO:0004540,GO:0005575,GO:0005622,GO:0005623,GO:0005737,GO:0005739,GO:0006139,GO:0006396,GO:0006399,GO:0006725,GO:0006807,GO:0008033,GO:0008150,GO:0008152,GO:0009987,GO:0010467,GO:0016070,GO:0016787,GO:0016788,GO:0016891,GO:0016893,GO:0031123,GO:0034414,GO:0034470,GO:0034641,GO:0034660,GO:0042779,GO:0042780,GO:0042781,GO:…	3.1.26.11	ko:K00784	ko03013,map03013	-	-	-	ko00000,ko00001,ko01000,ko03016	-	-	-	Lactamase_B_2,Lactamase_B_4
TRINITY_DN29_c0_g1_i3.p1	4006.Lus10038291	3.61e-34	128	COG1234@1|root,KOG2121@2759|Eukaryota,37MW3@33090|Viridiplantae,3GEAX@35493|Streptophyta,4JDA8@91835|fabids	35493|Streptophyta	S	Zinc phosphodiesterase ELAC protein	-	-	3.1.26.11	ko:K00784	ko03013,map03013	-	-	-	ko00000,ko00001,ko01000,ko03016	-	-	-	Lactamase_B_2,Lactamase_B_4
TRINITY_DN29_c0_g1_i3.p2	4096.XP_009794954.1	1.9e-37	142	COG1234@1|root,KOG2121@2759|Eukaryota,37MW3@33090|Viridiplantae,3GEAX@35493|Streptophyta,44CIG@71274|asterids	35493|Streptophyta	U	Zinc phosphodiesterase ELAC protein 2-like	-	-	3.1.26.11	ko:K00784	ko03013,map03013	-	-	-	ko00000,ko00001,ko01000,ko03016	-	-	-	Lactamase_B_2,Lactamase_B_4
TRINITY_DN29_c0_g1_i4.p1	42345.XP_008783224.1	1.24e-224	670	COG1234@1|root,KOG2121@2759|Eukaryota,37MW3@33090|Viridiplantae,3GEAX@35493|Streptophyta,3KVAA@4447|Liliopsida	35493|Streptophyta	S	tRNase Z endonuclease	-	GO:0000959,GO:0000963,GO:0003674,GO:0003824,GO:0004518,GO:0004519,GO:0004521,GO:0004540,GO:0005575,GO:0005622,GO:0005623,GO:0005737,GO:0005739,GO:0006139,GO:0006396,GO:0006399,GO:0006725,GO:0006807,GO:0008033,GO:0008150,GO:0008152,GO:0009987,GO:0010467,GO:0016070,GO:0016787,GO:0016788,GO:0016891,GO:0016893,GO:0031123,GO:0034414,GO:0034470,GO:0034641,GO:0034660,GO:0042779,GO:0042780,GO:0042781,GO:…	3.1.26.11	ko:K00784	ko03013,map03013	-	-	-	ko00000,ko00001,ko01000,ko03016	-	-	-	Lactamase_B_2,Lactamase_B_4
TRINITY_DN29_c0_g1_i4.p2	4096.XP_009794954.1	3.66e-28	116	COG1234@1|root,KOG2121@2759|Eukaryota,37MW3@33090|Viridiplantae,3GEAX@35493|Streptophyta,44CIG@71274|asterids	35493|Streptophyta	U	Zinc phosphodiesterase ELAC protein 2-like	-	-	3.1.26.11	ko:K00784	ko03013,map03013	-	-	-	ko00000,ko00001,ko01000,ko03016	-	-	-	Lactamase_B_2,Lactamase_B_4
TRINITY_DN29_c0_g1_i5.p1	42345.XP_008783224.1	2.12e-134	426	COG1234@1|root,KOG2121@2759|Eukaryota,37MW3@33090|Viridiplantae,3GEAX@35493|Streptophyta,3KVAA@4447|Liliopsida	35493|Streptophyta	S	tRNase Z endonuclease	-	GO:0000959,GO:0000963,GO:0003674,GO:0003824,GO:0004518,GO:0004519,GO:0004521,GO:0004540,GO:0005575,GO:0005622,GO:0005623,GO:0005737,GO:0005739,GO:0006139,GO:0006396,GO:0006399,GO:0006725,GO:0006807,GO:0008033,GO:0008150,GO:0008152,GO:0009987,GO:0010467,GO:0016070,GO:0016787,GO:0016788,GO:0016891,GO:0016893,GO:0031123,GO:0034414,GO:0034470,GO:0034641,GO:0034660,GO:0042779,GO:0042780,GO:0042781,GO:…	3.1.26.11	ko:K00784	ko03013,map03013	-	-	-	ko00000,ko00001,ko01000,ko03016	-	-	-	Lactamase_B_2,Lactamase_B_4
TRINITY_DN29_c0_g1_i6.p1	42345.XP_008783224.1	1.24e-224	670	COG1234@1|root,KOG2121@2759|Eukaryota,37MW3@33090|Viridiplantae,3GEAX@35493|Streptophyta,3KVAA@4447|Liliopsida	35493|Streptophyta	S	tRNase Z endonuclease	-	GO:0000959,GO:0000963,GO:0003674,GO:0003824,GO:0004518,GO:0004519,GO:0004521,GO:0004540,GO:0005575,GO:0005622,GO:0005623,GO:0005737,GO:0005739,GO:0006139,GO:0006396,GO:0006399,GO:0006725,GO:0006807,GO:0008033,GO:0008150,GO:0008152,GO:0009987,GO:0010467,GO:0016070,GO:0016787,GO:0016788,GO:0016891,GO:0016893,GO:0031123,GO:0034414,GO:0034470,GO:0034641,GO:0034660,GO:0042779,GO:0042780,GO:0042781,GO:…	3.1.26.11	ko:K00784	ko03013,map03013	-	-	-	ko00000,ko00001,ko01000,ko03016	-	-	-	Lactamase_B_2,Lactamase_B_4
TRINITY_DN29_c0_g1_i6.p2	4006.Lus10038291	1.06e-23	100	COG1234@1|root,KOG2121@2759|Eukaryota,37MW3@33090|Viridiplantae,3GEAX@35493|Streptophyta,4JDA8@91835|fabids	35493|Streptophyta	S	Zinc phosphodiesterase ELAC protein	-	-	3.1.26.11	ko:K00784	ko03013,map03013	-	-	-	ko00000,ko00001,ko01000,ko03016	-	-	-	Lactamase_B_2,Lactamase_B_4
TRINITY_DN29_c0_g1_i6.p3	4096.XP_009794954.1	4.15e-38	144	COG1234@1|root,KOG2121@2759|Eukaryota,37MW3@33090|Viridiplantae,3GEAX@35493|Streptophyta,44CIG@71274|asterids	35493|Streptophyta	U	Zinc phosphodiesterase ELAC protein 2-like	-	-	3.1.26.11	ko:K00784	ko03013,map03013	-	-	-	ko00000,ko00001,ko01000,ko03016	-	-	-	Lactamase_B_2,Lactamase_B_4
TRINITY_DN29_c0_g1_i7.p1	4432.XP_010278057.1	2.69e-103	334	COG1234@1|root,KOG2121@2759|Eukaryota,37MW3@33090|Viridiplantae,3GEAX@35493|Streptophyta	35493|Streptophyta	U	Zinc phosphodiesterase ELAC protein	-	GO:0000959,GO:0000963,GO:0003674,GO:0003824,GO:0004518,GO:0004519,GO:0004521,GO:0004540,GO:0005575,GO:0005622,GO:0005623,GO:0005737,GO:0005739,GO:0006139,GO:0006396,GO:0006399,GO:0006725,GO:0006807,GO:0008033,GO:0008150,GO:0008152,GO:0009987,GO:0010467,GO:0016070,GO:0016787,GO:0016788,GO:0016891,GO:0016893,GO:0031123,GO:0034414,GO:0034470,GO:0034641,GO:0034660,GO:0042779,GO:0042780,GO:0042781,GO:…	3.1.26.11	ko:K00784	ko03013,map03013	-	-	-	ko00000,ko00001,ko01000,ko03016	-	-	-	Lactamase_B_2,Lactamase_B_4
TRINITY_DN29_c0_g1_i8.p1	42345.XP_008783224.1	1.24e-224	670	COG1234@1|root,KOG2121@2759|Eukaryota,37MW3@33090|Viridiplantae,3GEAX@35493|Streptophyta,3KVAA@4447|Liliopsida	35493|Streptophyta	S	tRNase Z endonuclease	-	GO:0000959,GO:0000963,GO:0003674,GO:0003824,GO:0004518,GO:0004519,GO:0004521,GO:0004540,GO:0005575,GO:0005622,GO:0005623,GO:0005737,GO:0005739,GO:0006139,GO:0006396,GO:0006399,GO:0006725,GO:0006807,GO:0008033,GO:0008150,GO:0008152,GO:0009987,GO:0010467,GO:0016070,GO:0016787,GO:0016788,GO:0016891,GO:0016893,GO:0031123,GO:0034414,GO:0034470,GO:0034641,GO:0034660,GO:0042779,GO:0042780,GO:0042781,GO:…	3.1.26.11	ko:K00784	ko03013,map03013	-	-	-	ko00000,ko00001,ko01000,ko03016	-	-	-	Lactamase_B_2,Lactamase_B_4
TRINITY_DN29_c0_g1_i8.p2	4006.Lus10038291	1.06e-23	100	COG1234@1|root,KOG2121@2759|Eukaryota,37MW3@33090|Viridiplantae,3GEAX@35493|Streptophyta,4JDA8@91835|fabids	35493|Streptophyta	S	Zinc phosphodiesterase ELAC protein	-	-	3.1.26.11	ko:K00784	ko03013,map03013	-	-	-	ko00000,ko00001,ko01000,ko03016	-	-	-	Lactamase_B_2,Lactamase_B_4
TRINITY_DN29_c0_g1_i8.p3	4096.XP_009794954.1	4.15e-38	144	COG1234@1|root,KOG2121@2759|Eukaryota,37MW3@33090|Viridiplantae,3GEAX@35493|Streptophyta,44CIG@71274|asterids	35493|Streptophyta	U	Zinc phosphodiesterase ELAC protein 2-like	-	-	3.1.26.11	ko:K00784	ko03013,map03013	-	-	-	ko00000,ko00001,ko01000,ko03016	-	-	-	Lactamase_B_2,Lactamase_B_4
TRINITY_DN26_c0_g1_i1.p1	2711.XP_006492660.1	4.38e-182	535	COG5604@1|root,KOG2256@2759|Eukaryota,37PCY@33090|Viridiplantae,3G73U@35493|Streptophyta	35493|Streptophyta	J	Nucleolar complex protein 2 homolog	-	GO:0005575,GO:0005622,GO:0005623,GO:0005634,GO:0005654,GO:0005730,GO:0005737,GO:0005829,GO:0008150,GO:0022613,GO:0030684,GO:0030686,GO:0030687,GO:0030689,GO:0030690,GO:0030691,GO:0031974,GO:0031981,GO:0032991,GO:0042254,GO:0042273,GO:0043226,GO:0043227,GO:0043228,GO:0043229,GO:0043231,GO:0043232,GO:0043233,GO:0044085,GO:0044422,GO:0044424,GO:0044428,GO:0044444,GO:0044446,GO:0044464,GO:0070013,GO:…	-	ko:K14833	-	-	-	-	ko00000,ko03009	-	-	-	Noc2
TRINITY_DN26_c0_g1_i11.p1	4432.XP_010274938.1	3.63e-262	747	COG5604@1|root,KOG2256@2759|Eukaryota,37PCY@33090|Viridiplantae,3G73U@35493|Streptophyta	35493|Streptophyta	J	Nucleolar complex protein 2 homolog	-	GO:0005575,GO:0005622,GO:0005623,GO:0005634,GO:0005654,GO:0005730,GO:0005737,GO:0005829,GO:0008150,GO:0022613,GO:0030684,GO:0030686,GO:0030687,GO:0030689,GO:0030690,GO:0030691,GO:0031974,GO:0031981,GO:0032991,GO:0042254,GO:0042273,GO:0043226,GO:0043227,GO:0043228,GO:0043229,GO:0043231,GO:0043232,GO:0043233,GO:0044085,GO:0044422,GO:0044424,GO:0044428,GO:0044444,GO:0044446,GO:0044464,GO:0070013,GO:…	-	ko:K14833	-	-	-	-	ko00000,ko03009	-	-	-	Noc2
TRINITY_DN26_c0_g1_i13.p1	4432.XP_010274938.1	1.38e-151	453	COG5604@1|root,KOG2256@2759|Eukaryota,37PCY@33090|Viridiplantae,3G73U@35493|Streptophyta	35493|Streptophyta	J	Nucleolar complex protein 2 homolog	-	GO:0005575,GO:0005622,GO:0005623,GO:0005634,GO:0005654,GO:0005730,GO:0005737,GO:0005829,GO:0008150,GO:0022613,GO:0030684,GO:0030686,GO:0030687,GO:0030689,GO:0030690,GO:0030691,GO:0031974,GO:0031981,GO:0032991,GO:0042254,GO:0042273,GO:0043226,GO:0043227,GO:0043228,GO:0043229,GO:0043231,GO:0043232,GO:0043233,GO:0044085,GO:0044422,GO:0044424,GO:0044428,GO:0044444,GO:0044446,GO:0044464,GO:0070013,GO:…	-	ko:K14833	-	-	-	-	ko00000,ko03009	-	-	-	Noc2
TRINITY_DN26_c0_g1_i13.p2	3847.GLYMA15G04450.2	2.9e-78	257	COG5604@1|root,KOG2256@2759|Eukaryota,37PCY@33090|Viridiplantae,3G73U@35493|Streptophyta,4JDGM@91835|fabids	35493|Streptophyta	J	Nucleolar complex protein 2 homolog	-	GO:0005575,GO:0005622,GO:0005623,GO:0005634,GO:0005654,GO:0005730,GO:0005737,GO:0005829,GO:0008150,GO:0022613,GO:0030684,GO:0030686,GO:0030687,GO:0030689,GO:0030690,GO:0030691,GO:0031974,GO:0031981,GO:0032991,GO:0042254,GO:0042273,GO:0043226,GO:0043227,GO:0043228,GO:0043229,GO:0043231,GO:0043232,GO:0043233,GO:0044085,GO:0044422,GO:0044424,GO:0044428,GO:0044444,GO:0044446,GO:0044464,GO:0070013,GO:…	-	ko:K14833	-	-	-	-	ko00000,ko03009	-	-	-	Noc2
TRINITY_DN26_c0_g1_i21.p1	3847.GLYMA15G04450.2	2.23e-136	413	COG5604@1|root,KOG2256@2759|Eukaryota,37PCY@33090|Viridiplantae,3G73U@35493|Streptophyta,4JDGM@91835|fabids	35493|Streptophyta	J	Nucleolar complex protein 2 homolog	-	GO:0005575,GO:0005622,GO:0005623,GO:0005634,GO:0005654,GO:0005730,GO:0005737,GO:0005829,GO:0008150,GO:0022613,GO:0030684,GO:0030686,GO:0030687,GO:0030689,GO:0030690,GO:0030691,GO:0031974,GO:0031981,GO:0032991,GO:0042254,GO:0042273,GO:0043226,GO:0043227,GO:0043228,GO:0043229,GO:0043231,GO:0043232,GO:0043233,GO:0044085,GO:0044422,GO:0044424,GO:0044428,GO:0044444,GO:0044446,GO:0044464,GO:0070013,GO:…	-	ko:K14833	-	-	-	-	ko00000,ko03009	-	-	-	Noc2
TRINITY_DN26_c0_g1_i21.p2	42345.XP_008806654.1	1.34e-92	297	COG5604@1|root,KOG2256@2759|Eukaryota,37PCY@33090|Viridiplantae,3G73U@35493|Streptophyta,3KU4W@4447|Liliopsida	35493|Streptophyta	J	Noc2p family	-	GO:0005575,GO:0005622,GO:0005623,GO:0005634,GO:0005654,GO:0005730,GO:0005737,GO:0005829,GO:0008150,GO:0022613,GO:0030684,GO:0030686,GO:0030687,GO:0030689,GO:0030690,GO:0030691,GO:0031974,GO:0031981,GO:0032991,GO:0042254,GO:0042273,GO:0043226,GO:0043227,GO:0043228,GO:0043229,GO:0043231,GO:0043232,GO:0043233,GO:0044085,GO:0044422,GO:0044424,GO:0044428,GO:0044444,GO:0044446,GO:0044464,GO:0070013,GO:…	-	ko:K14833	-	-	-	-	ko00000,ko03009	-	-	-	Noc2
TRINITY_DN26_c0_g1_i5.p1	3847.GLYMA15G04450.2	1.84e-118	365	COG5604@1|root,KOG2256@2759|Eukaryota,37PCY@33090|Viridiplantae,3G73U@35493|Streptophyta,4JDGM@91835|fabids	35493|Streptophyta	J	Nucleolar complex protein 2 homolog	-	GO:0005575,GO:0005622,GO:0005623,GO:0005634,GO:0005654,GO:0005730,GO:0005737,GO:0005829,GO:0008150,GO:0022613,GO:0030684,GO:0030686,GO:0030687,GO:0030689,GO:0030690,GO:0030691,GO:0031974,GO:0031981,GO:0032991,GO:0042254,GO:0042273,GO:0043226,GO:0043227,GO:0043228,GO:0043229,GO:0043231,GO:0043232,GO:0043233,GO:0044085,GO:0044422,GO:0044424,GO:0044428,GO:0044444,GO:0044446,GO:0044464,GO:0070013,GO:…	-	ko:K14833	-	-	-	-	ko00000,ko03009	-	-	-	Noc2
TRINITY_DN26_c0_g1_i5.p2	4432.XP_010274938.1	2.85e-71	239	COG5604@1|root,KOG2256@2759|Eukaryota,37PCY@33090|Viridiplantae,3G73U@35493|Streptophyta	35493|Streptophyta	J	Nucleolar complex protein 2 homolog	-	GO:0005575,GO:0005622,GO:0005623,GO:0005634,GO:0005654,GO:0005730,GO:0005737,GO:0005829,GO:0008150,GO:0022613,GO:0030684,GO:0030686,GO:0030687,GO:0030689,GO:0030690,GO:0030691,GO:0031974,GO:0031981,GO:0032991,GO:0042254,GO:0042273,GO:0043226,GO:0043227,GO:0043228,GO:0043229,GO:0043231,GO:0043232,GO:0043233,GO:0044085,GO:0044422,GO:0044424,GO:0044428,GO:0044444,GO:0044446,GO:0044464,GO:0070013,GO:…	-	ko:K14833	-	-	-	-	ko00000,ko03009	-	-	-	Noc2
TRINITY_DN26_c0_g1_i9.p1	2711.XP_006492660.1	1.98e-151	453	COG5604@1|root,KOG2256@2759|Eukaryota,37PCY@33090|Viridiplantae,3G73U@35493|Streptophyta	35493|Streptophyta	J	Nucleolar complex protein 2 homolog	-	GO:0005575,GO:0005622,GO:0005623,GO:0005634,GO:0005654,GO:0005730,GO:0005737,GO:0005829,GO:0008150,GO:0022613,GO:0030684,GO:0030686,GO:0030687,GO:0030689,GO:0030690,GO:0030691,GO:0031974,GO:0031981,GO:0032991,GO:0042254,GO:0042273,GO:0043226,GO:0043227,GO:0043228,GO:0043229,GO:0043231,GO:0043232,GO:0043233,GO:0044085,GO:0044422,GO:0044424,GO:0044428,GO:0044444,GO:0044446,GO:0044464,GO:0070013,GO:…	-	ko:K14833	-	-	-	-	ko00000,ko03009	-	-	-	Noc2
TRINITY_DN26_c0_g1_i9.p2	3847.GLYMA15G04450.2	2.9e-78	257	COG5604@1|root,KOG2256@2759|Eukaryota,37PCY@33090|Viridiplantae,3G73U@35493|Streptophyta,4JDGM@91835|fabids	35493|Streptophyta	J	Nucleolar complex protein 2 homolog	-	GO:0005575,GO:0005622,GO:0005623,GO:0005634,GO:0005654,GO:0005730,GO:0005737,GO:0005829,GO:0008150,GO:0022613,GO:0030684,GO:0030686,GO:0030687,GO:0030689,GO:0030690,GO:0030691,GO:0031974,GO:0031981,GO:0032991,GO:0042254,GO:0042273,GO:0043226,GO:0043227,GO:0043228,GO:0043229,GO:0043231,GO:0043232,GO:0043233,GO:0044085,GO:0044422,GO:0044424,GO:0044428,GO:0044444,GO:0044446,GO:0044464,GO:0070013,GO:…	-	ko:K14833	-	-	-	-	ko00000,ko03009	-	-	-	Noc2
TRINITY_DN26_c2_g1_i3.p1	4432.XP_010264062.1	3.01e-169	485	28J4V@1|root,2QRGX@2759|Eukaryota,37R8I@33090|Viridiplantae,3GE7R@35493|Streptophyta	35493|Streptophyta	S	F-box kelch-repeat protein	-	GO:0003674,GO:0003824,GO:0004842,GO:0006464,GO:0006508,GO:0006511,GO:0006807,GO:0008150,GO:0008152,GO:0009056,GO:0009057,GO:0009987,GO:0010498,GO:0016567,GO:0016740,GO:0019538,GO:0019787,GO:0019941,GO:0030163,GO:0031146,GO:0032446,GO:0036211,GO:0043161,GO:0043170,GO:0043412,GO:0043632,GO:0044237,GO:0044238,GO:0044248,GO:0044257,GO:0044260,GO:0044265,GO:0044267,GO:0051603,GO:0070647,GO:0071704,GO:…	-	-	-	-	-	-	-	-	-	-	F-box,F-box-like
TRINITY_DN26_c2_g1_i4.p1	4432.XP_010264062.1	1.33e-178	509	28J4V@1|root,2QRGX@2759|Eukaryota,37R8I@33090|Viridiplantae,3GE7R@35493|Streptophyta	35493|Streptophyta	S	F-box kelch-repeat protein	-	GO:0003674,GO:0003824,GO:0004842,GO:0006464,GO:0006508,GO:0006511,GO:0006807,GO:0008150,GO:0008152,GO:0009056,GO:0009057,GO:0009987,GO:0010498,GO:0016567,GO:0016740,GO:0019538,GO:0019787,GO:0019941,GO:0030163,GO:0031146,GO:0032446,GO:0036211,GO:0043161,GO:0043170,GO:0043412,GO:0043632,GO:0044237,GO:0044238,GO:0044248,GO:0044257,GO:0044260,GO:0044265,GO:0044267,GO:0051603,GO:0070647,GO:0071704,GO:…	-	-	-	-	-	-	-	-	-	-	F-box,F-box-like
TRINITY_DN26_c2_g1_i7.p1	4432.XP_010264062.1	2.44e-172	493	28J4V@1|root,2QRGX@2759|Eukaryota,37R8I@33090|Viridiplantae,3GE7R@35493|Streptophyta	35493|Streptophyta	S	F-box kelch-repeat protein	-	GO:0003674,GO:0003824,GO:0004842,GO:0006464,GO:0006508,GO:0006511,GO:0006807,GO:0008150,GO:0008152,GO:0009056,GO:0009057,GO:0009987,GO:0010498,GO:0016567,GO:0016740,GO:0019538,GO:0019787,GO:0019941,GO:0030163,GO:0031146,GO:0032446,GO:0036211,GO:0043161,GO:0043170,GO:0043412,GO:0043632,GO:0044237,GO:0044238,GO:0044248,GO:0044257,GO:0044260,GO:0044265,GO:0044267,GO:0051603,GO:0070647,GO:0071704,GO:…	-	-	-	-	-	-	-	-	-	-	F-box,F-box-like
TRINITY_DN26_c2_g1_i8.p1	4432.XP_010264062.1	1.33e-178	509	28J4V@1|root,2QRGX@2759|Eukaryota,37R8I@33090|Viridiplantae,3GE7R@35493|Streptophyta	35493|Streptophyta	S	F-box kelch-repeat protein	-	GO:0003674,GO:0003824,GO:0004842,GO:0006464,GO:0006508,GO:0006511,GO:0006807,GO:0008150,GO:0008152,GO:0009056,GO:0009057,GO:0009987,GO:0010498,GO:0016567,GO:0016740,GO:0019538,GO:0019787,GO:0019941,GO:0030163,GO:0031146,GO:0032446,GO:0036211,GO:0043161,GO:0043170,GO:0043412,GO:0043632,GO:0044237,GO:0044238,GO:0044248,GO:0044257,GO:0044260,GO:0044265,GO:0044267,GO:0051603,GO:0070647,GO:0071704,GO:…	-	-	-	-	-	-	-	-	-	-	F-box,F-box-like
TRINITY_DN70_c0_g1_i10.p1	13333.ERN17190	1.94e-110	365	COG0323@1|root,KOG1977@2759|Eukaryota,37NSZ@33090|Viridiplantae,3GAFS@35493|Streptophyta	35493|Streptophyta	L	DNA mismatch repair protein	-	GO:0000003,GO:0000228,GO:0000280,GO:0000793,GO:0000794,GO:0000795,GO:0003674,GO:0003676,GO:0003677,GO:0003697,GO:0003824,GO:0005488,GO:0005575,GO:0005622,GO:0005623,GO:0005634,GO:0005694,GO:0005712,GO:0006139,GO:0006259,GO:0006281,GO:0006298,GO:0006310,GO:0006725,GO:0006807,GO:0006950,GO:0006974,GO:0006996,GO:0007049,GO:0007127,GO:0007131,GO:0008150,GO:0008152,GO:0009987,GO:0016043,GO:0016462,GO:…	-	ko:K08739	ko03430,map03430	-	-	-	ko00000,ko00001,ko03400	-	-	-	DNA_mis_repair,HATPase_c_3,MutL_C
TRINITY_DN70_c0_g1_i10.p2	13333.ERN17189	3.04e-55	186	COG0323@1|root,KOG1977@2759|Eukaryota,37NSZ@33090|Viridiplantae,3GAFS@35493|Streptophyta	35493|Streptophyta	L	DNA mismatch repair protein	-	GO:0000003,GO:0000228,GO:0000280,GO:0000793,GO:0000794,GO:0000795,GO:0003674,GO:0003676,GO:0003677,GO:0003697,GO:0003824,GO:0005488,GO:0005575,GO:0005622,GO:0005623,GO:0005634,GO:0005694,GO:0005712,GO:0006139,GO:0006259,GO:0006281,GO:0006298,GO:0006310,GO:0006725,GO:0006807,GO:0006950,GO:0006974,GO:0006996,GO:0007049,GO:0007127,GO:0007131,GO:0008150,GO:0008152,GO:0009987,GO:0016043,GO:0016462,GO:…	-	ko:K08739	ko03430,map03430	-	-	-	ko00000,ko00001,ko03400	-	-	-	DNA_mis_repair,HATPase_c_3,MutL_C
TRINITY_DN70_c0_g1_i100.p1	13333.ERN17190	2.74e-108	365	COG0323@1|root,KOG1977@2759|Eukaryota,37NSZ@33090|Viridiplantae,3GAFS@35493|Streptophyta	35493|Streptophyta	L	DNA mismatch repair protein	-	GO:0000003,GO:0000228,GO:0000280,GO:0000793,GO:0000794,GO:0000795,GO:0003674,GO:0003676,GO:0003677,GO:0003697,GO:0003824,GO:0005488,GO:0005575,GO:0005622,GO:0005623,GO:0005634,GO:0005694,GO:0005712,GO:0006139,GO:0006259,GO:0006281,GO:0006298,GO:0006310,GO:0006725,GO:0006807,GO:0006950,GO:0006974,GO:0006996,GO:0007049,GO:0007127,GO:0007131,GO:0008150,GO:0008152,GO:0009987,GO:0016043,GO:0016462,GO:…	-	ko:K08739	ko03430,map03430	-	-	-	ko00000,ko00001,ko03400	-	-	-	DNA_mis_repair,HATPase_c_3,MutL_C
TRINITY_DN70_c0_g1_i115.p1	13333.ERN17190	2.74e-108	365	COG0323@1|root,KOG1977@2759|Eukaryota,37NSZ@33090|Viridiplantae,3GAFS@35493|Streptophyta	35493|Streptophyta	L	DNA mismatch repair protein	-	GO:0000003,GO:0000228,GO:0000280,GO:0000793,GO:0000794,GO:0000795,GO:0003674,GO:0003676,GO:0003677,GO:0003697,GO:0003824,GO:0005488,GO:0005575,GO:0005622,GO:0005623,GO:0005634,GO:0005694,GO:0005712,GO:0006139,GO:0006259,GO:0006281,GO:0006298,GO:0006310,GO:0006725,GO:0006807,GO:0006950,GO:0006974,GO:0006996,GO:0007049,GO:0007127,GO:0007131,GO:0008150,GO:0008152,GO:0009987,GO:0016043,GO:0016462,GO:…	-	ko:K08739	ko03430,map03430	-	-	-	ko00000,ko00001,ko03400	-	-	-	DNA_mis_repair,HATPase_c_3,MutL_C
TRINITY_DN70_c0_g1_i123.p1	13333.ERN17189	9.27e-47	163	COG0323@1|root,KOG1977@2759|Eukaryota,37NSZ@33090|Viridiplantae,3GAFS@35493|Streptophyta	35493|Streptophyta	L	DNA mismatch repair protein	-	GO:0000003,GO:0000228,GO:0000280,GO:0000793,GO:0000794,GO:0000795,GO:0003674,GO:0003676,GO:0003677,GO:0003697,GO:0003824,GO:0005488,GO:0005575,GO:0005622,GO:0005623,GO:0005634,GO:0005694,GO:0005712,GO:0006139,GO:0006259,GO:0006281,GO:0006298,GO:0006310,GO:0006725,GO:0006807,GO:0006950,GO:0006974,GO:0006996,GO:0007049,GO:0007127,GO:0007131,GO:0008150,GO:0008152,GO:0009987,GO:0016043,GO:0016462,GO:…	-	ko:K08739	ko03430,map03430	-	-	-	ko00000,ko00001,ko03400	-	-	-	DNA_mis_repair,HATPase_c_3,MutL_C
TRINITY_DN70_c0_g1_i137.p1	13333.ERN17190	2.74e-108	365	COG0323@1|root,KOG1977@2759|Eukaryota,37NSZ@33090|Viridiplantae,3GAFS@35493|Streptophyta	35493|Streptophyta	L	DNA mismatch repair protein	-	GO:0000003,GO:0000228,GO:0000280,GO:0000793,GO:0000794,GO:0000795,GO:0003674,GO:0003676,GO:0003677,GO:0003697,GO:0003824,GO:0005488,GO:0005575,GO:0005622,GO:0005623,GO:0005634,GO:0005694,GO:0005712,GO:0006139,GO:0006259,GO:0006281,GO:0006298,GO:0006310,GO:0006725,GO:0006807,GO:0006950,GO:0006974,GO:0006996,GO:0007049,GO:0007127,GO:0007131,GO:0008150,GO:0008152,GO:0009987,GO:0016043,GO:0016462,GO:…	-	ko:K08739	ko03430,map03430	-	-	-	ko00000,ko00001,ko03400	-	-	-	DNA_mis_repair,HATPase_c_3,MutL_C
TRINITY_DN70_c0_g1_i140.p1	13333.ERN17189	9.27e-47	163	COG0323@1|root,KOG1977@2759|Eukaryota,37NSZ@33090|Viridiplantae,3GAFS@35493|Streptophyta	35493|Streptophyta	L	DNA mismatch repair protein	-	GO:0000003,GO:0000228,GO:0000280,GO:0000793,GO:0000794,GO:0000795,GO:0003674,GO:0003676,GO:0003677,GO:0003697,GO:0003824,GO:0005488,GO:0005575,GO:0005622,GO:0005623,GO:0005634,GO:0005694,GO:0005712,GO:0006139,GO:0006259,GO:0006281,GO:0006298,GO:0006310,GO:0006725,GO:0006807,GO:0006950,GO:0006974,GO:0006996,GO:0007049,GO:0007127,GO:0007131,GO:0008150,GO:0008152,GO:0009987,GO:0016043,GO:0016462,GO:…	-	ko:K08739	ko03430,map03430	-	-	-	ko00000,ko00001,ko03400	-	-	-	DNA_mis_repair,HATPase_c_3,MutL_C
TRINITY_DN70_c0_g1_i168.p1	13333.ERN17190	2.74e-108	365	COG0323@1|root,KOG1977@2759|Eukaryota,37NSZ@33090|Viridiplantae,3GAFS@35493|Streptophyta	35493|Streptophyta	L	DNA mismatch repair protein	-	GO:0000003,GO:0000228,GO:0000280,GO:0000793,GO:0000794,GO:0000795,GO:0003674,GO:0003676,GO:0003677,GO:0003697,GO:0003824,GO:0005488,GO:0005575,GO:0005622,GO:0005623,GO:0005634,GO:0005694,GO:0005712,GO:0006139,GO:0006259,GO:0006281,GO:0006298,GO:0006310,GO:0006725,GO:0006807,GO:0006950,GO:0006974,GO:0006996,GO:0007049,GO:0007127,GO:0007131,GO:0008150,GO:0008152,GO:0009987,GO:0016043,GO:0016462,GO:…	-	ko:K08739	ko03430,map03430	-	-	-	ko00000,ko00001,ko03400	-	-	-	DNA_mis_repair,HATPase_c_3,MutL_C
TRINITY_DN70_c0_g1_i180.p1	13333.ERN17190	2.74e-108	365	COG0323@1|root,KOG1977@2759|Eukaryota,37NSZ@33090|Viridiplantae,3GAFS@35493|Streptophyta	35493|Streptophyta	L	DNA mismatch repair protein	-	GO:0000003,GO:0000228,GO:0000280,GO:0000793,GO:0000794,GO:0000795,GO:0003674,GO:0003676,GO:0003677,GO:0003697,GO:0003824,GO:0005488,GO:0005575,GO:0005622,GO:0005623,GO:0005634,GO:0005694,GO:0005712,GO:0006139,GO:0006259,GO:0006281,GO:0006298,GO:0006310,GO:0006725,GO:0006807,GO:0006950,GO:0006974,GO:0006996,GO:0007049,GO:0007127,GO:0007131,GO:0008150,GO:0008152,GO:0009987,GO:0016043,GO:0016462,GO:…	-	ko:K08739	ko03430,map03430	-	-	-	ko00000,ko00001,ko03400	-	-	-	DNA_mis_repair,HATPase_c_3,MutL_C
TRINITY_DN70_c0_g1_i190.p1	13333.ERN17190	2.03e-55	211	COG0323@1|root,KOG1977@2759|Eukaryota,37NSZ@33090|Viridiplantae,3GAFS@35493|Streptophyta	35493|Streptophyta	L	DNA mismatch repair protein	-	GO:0000003,GO:0000228,GO:0000280,GO:0000793,GO:0000794,GO:0000795,GO:0003674,GO:0003676,GO:0003677,GO:0003697,GO:0003824,GO:0005488,GO:0005575,GO:0005622,GO:0005623,GO:0005634,GO:0005694,GO:0005712,GO:0006139,GO:0006259,GO:0006281,GO:0006298,GO:0006310,GO:0006725,GO:0006807,GO:0006950,GO:0006974,GO:0006996,GO:0007049,GO:0007127,GO:0007131,GO:0008150,GO:0008152,GO:0009987,GO:0016043,GO:0016462,GO:…	-	ko:K08739	ko03430,map03430	-	-	-	ko00000,ko00001,ko03400	-	-	-	DNA_mis_repair,HATPase_c_3,MutL_C
TRINITY_DN70_c0_g1_i191.p1	13333.ERN17190	7.53e-111	365	COG0323@1|root,KOG1977@2759|Eukaryota,37NSZ@33090|Viridiplantae,3GAFS@35493|Streptophyta	35493|Streptophyta	L	DNA mismatch repair protein	-	GO:0000003,GO:0000228,GO:0000280,GO:0000793,GO:0000794,GO:0000795,GO:0003674,GO:0003676,GO:0003677,GO:0003697,GO:0003824,GO:0005488,GO:0005575,GO:0005622,GO:0005623,GO:0005634,GO:0005694,GO:0005712,GO:0006139,GO:0006259,GO:0006281,GO:0006298,GO:0006310,GO:0006725,GO:0006807,GO:0006950,GO:0006974,GO:0006996,GO:0007049,GO:0007127,GO:0007131,GO:0008150,GO:0008152,GO:0009987,GO:0016043,GO:0016462,GO:…	-	ko:K08739	ko03430,map03430	-	-	-	ko00000,ko00001,ko03400	-	-	-	DNA_mis_repair,HATPase_c_3,MutL_C
TRINITY_DN70_c0_g1_i2.p1	13333.ERN17190	1.94e-110	365	COG0323@1|root,KOG1977@2759|Eukaryota,37NSZ@33090|Viridiplantae,3GAFS@35493|Streptophyta	35493|Streptophyta	L	DNA mismatch repair protein	-	GO:0000003,GO:0000228,GO:0000280,GO:0000793,GO:0000794,GO:0000795,GO:0003674,GO:0003676,GO:0003677,GO:0003697,GO:0003824,GO:0005488,GO:0005575,GO:0005622,GO:0005623,GO:0005634,GO:0005694,GO:0005712,GO:0006139,GO:0006259,GO:0006281,GO:0006298,GO:0006310,GO:0006725,GO:0006807,GO:0006950,GO:0006974,GO:0006996,GO:0007049,GO:0007127,GO:0007131,GO:0008150,GO:0008152,GO:0009987,GO:0016043,GO:0016462,GO:…	-	ko:K08739	ko03430,map03430	-	-	-	ko00000,ko00001,ko03400	-	-	-	DNA_mis_repair,HATPase_c_3,MutL_C
TRINITY_DN70_c0_g1_i29.p1	13333.ERN17190	2.74e-108	365	COG0323@1|root,KOG1977@2759|Eukaryota,37NSZ@33090|Viridiplantae,3GAFS@35493|Streptophyta	35493|Streptophyta	L	DNA mismatch repair protein	-	GO:0000003,GO:0000228,GO:0000280,GO:0000793,GO:0000794,GO:0000795,GO:0003674,GO:0003676,GO:0003677,GO:0003697,GO:0003824,GO:0005488,GO:0005575,GO:0005622,GO:0005623,GO:0005634,GO:0005694,GO:0005712,GO:0006139,GO:0006259,GO:0006281,GO:0006298,GO:0006310,GO:0006725,GO:0006807,GO:0006950,GO:0006974,GO:0006996,GO:0007049,GO:0007127,GO:0007131,GO:0008150,GO:0008152,GO:0009987,GO:0016043,GO:0016462,GO:…	-	ko:K08739	ko03430,map03430	-	-	-	ko00000,ko00001,ko03400	-	-	-	DNA_mis_repair,HATPase_c_3,MutL_C
TRINITY_DN70_c0_g1_i35.p1	13333.ERN17190	2.74e-108	365	COG0323@1|root,KOG1977@2759|Eukaryota,37NSZ@33090|Viridiplantae,3GAFS@35493|Streptophyta	35493|Streptophyta	L	DNA mismatch repair protein	-	GO:0000003,GO:0000228,GO:0000280,GO:0000793,GO:0000794,GO:0000795,GO:0003674,GO:0003676,GO:0003677,GO:0003697,GO:0003824,GO:0005488,GO:0005575,GO:0005622,GO:0005623,GO:0005634,GO:0005694,GO:0005712,GO:0006139,GO:0006259,GO:0006281,GO:0006298,GO:0006310,GO:0006725,GO:0006807,GO:0006950,GO:0006974,GO:0006996,GO:0007049,GO:0007127,GO:0007131,GO:0008150,GO:0008152,GO:0009987,GO:0016043,GO:0016462,GO:…	-	ko:K08739	ko03430,map03430	-	-	-	ko00000,ko00001,ko03400	-	-	-	DNA_mis_repair,HATPase_c_3,MutL_C
TRINITY_DN70_c0_g1_i43.p1	13333.ERN17190	2.74e-108	365	COG0323@1|root,KOG1977@2759|Eukaryota,37NSZ@33090|Viridiplantae,3GAFS@35493|Streptophyta	35493|Streptophyta	L	DNA mismatch repair protein	-	GO:0000003,GO:0000228,GO:0000280,GO:0000793,GO:0000794,GO:0000795,GO:0003674,GO:0003676,GO:0003677,GO:0003697,GO:0003824,GO:0005488,GO:0005575,GO:0005622,GO:0005623,GO:0005634,GO:0005694,GO:0005712,GO:0006139,GO:0006259,GO:0006281,GO:0006298,GO:0006310,GO:0006725,GO:0006807,GO:0006950,GO:0006974,GO:0006996,GO:0007049,GO:0007127,GO:0007131,GO:0008150,GO:0008152,GO:0009987,GO:0016043,GO:0016462,GO:…	-	ko:K08739	ko03430,map03430	-	-	-	ko00000,ko00001,ko03400	-	-	-	DNA_mis_repair,HATPase_c_3,MutL_C
TRINITY_DN70_c0_g1_i66.p1	13333.ERN17190	2.74e-108	365	COG0323@1|root,KOG1977@2759|Eukaryota,37NSZ@33090|Viridiplantae,3GAFS@35493|Streptophyta	35493|Streptophyta	L	DNA mismatch repair protein	-	GO:0000003,GO:0000228,GO:0000280,GO:0000793,GO:0000794,GO:0000795,GO:0003674,GO:0003676,GO:0003677,GO:0003697,GO:0003824,GO:0005488,GO:0005575,GO:0005622,GO:0005623,GO:0005634,GO:0005694,GO:0005712,GO:0006139,GO:0006259,GO:0006281,GO:0006298,GO:0006310,GO:0006725,GO:0006807,GO:0006950,GO:0006974,GO:0006996,GO:0007049,GO:0007127,GO:0007131,GO:0008150,GO:0008152,GO:0009987,GO:0016043,GO:0016462,GO:…	-	ko:K08739	ko03430,map03430	-	-	-	ko00000,ko00001,ko03400	-	-	-	DNA_mis_repair,HATPase_c_3,MutL_C
TRINITY_DN70_c0_g1_i73.p1	13333.ERN17190	2.74e-108	365	COG0323@1|root,KOG1977@2759|Eukaryota,37NSZ@33090|Viridiplantae,3GAFS@35493|Streptophyta	35493|Streptophyta	L	DNA mismatch repair protein	-	GO:0000003,GO:0000228,GO:0000280,GO:0000793,GO:0000794,GO:0000795,GO:0003674,GO:0003676,GO:0003677,GO:0003697,GO:0003824,GO:0005488,GO:0005575,GO:0005622,GO:0005623,GO:0005634,GO:0005694,GO:0005712,GO:0006139,GO:0006259,GO:0006281,GO:0006298,GO:0006310,GO:0006725,GO:0006807,GO:0006950,GO:0006974,GO:0006996,GO:0007049,GO:0007127,GO:0007131,GO:0008150,GO:0008152,GO:0009987,GO:0016043,GO:0016462,GO:…	-	ko:K08739	ko03430,map03430	-	-	-	ko00000,ko00001,ko03400	-	-	-	DNA_mis_repair,HATPase_c_3,MutL_C
TRINITY_DN70_c0_g1_i84.p1	13333.ERN17189	9.27e-47	163	COG0323@1|root,KOG1977@2759|Eukaryota,37NSZ@33090|Viridiplantae,3GAFS@35493|Streptophyta	35493|Streptophyta	L	DNA mismatch repair protein	-	GO:0000003,GO:0000228,GO:0000280,GO:0000793,GO:0000794,GO:0000795,GO:0003674,GO:0003676,GO:0003677,GO:0003697,GO:0003824,GO:0005488,GO:0005575,GO:0005622,GO:0005623,GO:0005634,GO:0005694,GO:0005712,GO:0006139,GO:0006259,GO:0006281,GO:0006298,GO:0006310,GO:0006725,GO:0006807,GO:0006950,GO:0006974,GO:0006996,GO:0007049,GO:0007127,GO:0007131,GO:0008150,GO:0008152,GO:0009987,GO:0016043,GO:0016462,GO:…	-	ko:K08739	ko03430,map03430	-	-	-	ko00000,ko00001,ko03400	-	-	-	DNA_mis_repair,HATPase_c_3,MutL_C
TRINITY_DN70_c0_g1_i85.p1	13333.ERN17190	2.74e-108	365	COG0323@1|root,KOG1977@2759|Eukaryota,37NSZ@33090|Viridiplantae,3GAFS@35493|Streptophyta	35493|Streptophyta	L	DNA mismatch repair protein	-	GO:0000003,GO:0000228,GO:0000280,GO:0000793,GO:0000794,GO:0000795,GO:0003674,GO:0003676,GO:0003677,GO:0003697,GO:0003824,GO:0005488,GO:0005575,GO:0005622,GO:0005623,GO:0005634,GO:0005694,GO:0005712,GO:0006139,GO:0006259,GO:0006281,GO:0006298,GO:0006310,GO:0006725,GO:0006807,GO:0006950,GO:0006974,GO:0006996,GO:0007049,GO:0007127,GO:0007131,GO:0008150,GO:0008152,GO:0009987,GO:0016043,GO:0016462,GO:…	-	ko:K08739	ko03430,map03430	-	-	-	ko00000,ko00001,ko03400	-	-	-	DNA_mis_repair,HATPase_c_3,MutL_C
TRINITY_DN22_c0_g1_i10.p1	4432.XP_010254665.1	6.33e-81	263	2CMRC@1|root,2QRJX@2759|Eukaryota,37K3Z@33090|Viridiplantae,3GCV9@35493|Streptophyta	35493|Streptophyta	S	Protein SPT2 homolog	-	-	-	ko:K15193	-	-	-	-	ko00000,ko03021	-	-	-	SPT2
TRINITY_DN22_c0_g1_i13.p1	29760.VIT_07s0205g00080.t01	2.98e-33	134	2CMRC@1|root,2QRJX@2759|Eukaryota,37K3Z@33090|Viridiplantae,3GCV9@35493|Streptophyta	35493|Streptophyta	S	Protein SPT2 homolog	-	-	-	ko:K15193	-	-	-	-	ko00000,ko03021	-	-	-	SPT2
TRINITY_DN22_c0_g1_i13.p2	3694.POPTR_0007s14450.1	1.14e-45	162	2CMRC@1|root,2QRJX@2759|Eukaryota,37K3Z@33090|Viridiplantae,3GCV9@35493|Streptophyta,4JHJX@91835|fabids	35493|Streptophyta	S	SPT2 chromatin protein	-	-	-	ko:K15193	-	-	-	-	ko00000,ko03021	-	-	-	SPT2
TRINITY_DN22_c0_g1_i15.p1	4432.XP_010254665.1	2.23e-86	278	2CMRC@1|root,2QRJX@2759|Eukaryota,37K3Z@33090|Viridiplantae,3GCV9@35493|Streptophyta	35493|Streptophyta	S	Protein SPT2 homolog	-	-	-	ko:K15193	-	-	-	-	ko00000,ko03021	-	-	-	SPT2
TRINITY_DN22_c0_g1_i18.p1	29760.VIT_07s0205g00080.t01	4.24e-33	132	2CMRC@1|root,2QRJX@2759|Eukaryota,37K3Z@33090|Viridiplantae,3GCV9@35493|Streptophyta	35493|Streptophyta	S	Protein SPT2 homolog	-	-	-	ko:K15193	-	-	-	-	ko00000,ko03021	-	-	-	SPT2
TRINITY_DN22_c0_g1_i18.p2	3694.POPTR_0007s14450.1	2.2e-45	162	2CMRC@1|root,2QRJX@2759|Eukaryota,37K3Z@33090|Viridiplantae,3GCV9@35493|Streptophyta,4JHJX@91835|fabids	35493|Streptophyta	S	SPT2 chromatin protein	-	-	-	ko:K15193	-	-	-	-	ko00000,ko03021	-	-	-	SPT2
TRINITY_DN22_c0_g1_i35.p1	29760.VIT_07s0205g00080.t01	4.24e-33	132	2CMRC@1|root,2QRJX@2759|Eukaryota,37K3Z@33090|Viridiplantae,3GCV9@35493|Streptophyta	35493|Streptophyta	S	Protein SPT2 homolog	-	-	-	ko:K15193	-	-	-	-	ko00000,ko03021	-	-	-	SPT2
TRINITY_DN22_c0_g1_i35.p2	3694.POPTR_0007s14450.1	2.45e-45	162	2CMRC@1|root,2QRJX@2759|Eukaryota,37K3Z@33090|Viridiplantae,3GCV9@35493|Streptophyta,4JHJX@91835|fabids	35493|Streptophyta	S	SPT2 chromatin protein	-	-	-	ko:K15193	-	-	-	-	ko00000,ko03021	-	-	-	SPT2
TRINITY_DN22_c0_g1_i37.p1	4432.XP_010254665.1	3.89e-28	117	2CMRC@1|root,2QRJX@2759|Eukaryota,37K3Z@33090|Viridiplantae,3GCV9@35493|Streptophyta	35493|Streptophyta	S	Protein SPT2 homolog	-	-	-	ko:K15193	-	-	-	-	ko00000,ko03021	-	-	-	SPT2
TRINITY_DN22_c0_g1_i4.p1	29760.VIT_07s0205g00080.t01	4.24e-33	132	2CMRC@1|root,2QRJX@2759|Eukaryota,37K3Z@33090|Viridiplantae,3GCV9@35493|Streptophyta	35493|Streptophyta	S	Protein SPT2 homolog	-	-	-	ko:K15193	-	-	-	-	ko00000,ko03021	-	-	-	SPT2
TRINITY_DN0_c0_g1_i12.p1	4641.GSMUA_Achr1P28300_001	6.19e-196	553	KOG0761@1|root,KOG0761@2759|Eukaryota,37PJ2@33090|Viridiplantae,3G9DI@35493|Streptophyta,3KPS1@4447|Liliopsida	35493|Streptophyta	C	Belongs to the mitochondrial carrier (TC 2.A.29) family	-	GO:0000041,GO:0003674,GO:0005215,GO:0005575,GO:0005622,GO:0005623,GO:0005737,GO:0005739,GO:0005740,GO:0005743,GO:0006810,GO:0006811,GO:0006812,GO:0006828,GO:0006839,GO:0006950,GO:0008150,GO:0009635,GO:0009636,GO:0010033,GO:0016020,GO:0016021,GO:0016530,GO:0019866,GO:0022857,GO:0030001,GO:0031090,GO:0031224,GO:0031966,GO:0031967,GO:0031975,GO:0042221,GO:0043226,GO:0043227,GO:0043229,GO:0043231,GO:…	-	ko:K15119	-	-	-	-	ko00000,ko02000	2.A.29	-	-	Mito_carr
TRINITY_DN0_c0_g1_i13.p1	4641.GSMUA_Achr1P28300_001	4.06e-167	479	KOG0761@1|root,KOG0761@2759|Eukaryota,37PJ2@33090|Viridiplantae,3G9DI@35493|Streptophyta,3KPS1@4447|Liliopsida	35493|Streptophyta	C	Belongs to the mitochondrial carrier (TC 2.A.29) family	-	GO:0000041,GO:0003674,GO:0005215,GO:0005575,GO:0005622,GO:0005623,GO:0005737,GO:0005739,GO:0005740,GO:0005743,GO:0006810,GO:0006811,GO:0006812,GO:0006828,GO:0006839,GO:0006950,GO:0008150,GO:0009635,GO:0009636,GO:0010033,GO:0016020,GO:0016021,GO:0016530,GO:0019866,GO:0022857,GO:0030001,GO:0031090,GO:0031224,GO:0031966,GO:0031967,GO:0031975,GO:0042221,GO:0043226,GO:0043227,GO:0043229,GO:0043231,GO:…	-	ko:K15119	-	-	-	-	ko00000,ko02000	2.A.29	-	-	Mito_carr
TRINITY_DN0_c0_g1_i19.p1	4641.GSMUA_Achr1P28300_001	6.22e-154	444	KOG0761@1|root,KOG0761@2759|Eukaryota,37PJ2@33090|Viridiplantae,3G9DI@35493|Streptophyta,3KPS1@4447|Liliopsida	35493|Streptophyta	C	Belongs to the mitochondrial carrier (TC 2.A.29) family	-	GO:0000041,GO:0003674,GO:0005215,GO:0005575,GO:0005622,GO:0005623,GO:0005737,GO:0005739,GO:0005740,GO:0005743,GO:0006810,GO:0006811,GO:0006812,GO:0006828,GO:0006839,GO:0006950,GO:0008150,GO:0009635,GO:0009636,GO:0010033,GO:0016020,GO:0016021,GO:0016530,GO:0019866,GO:0022857,GO:0030001,GO:0031090,GO:0031224,GO:0031966,GO:0031967,GO:0031975,GO:0042221,GO:0043226,GO:0043227,GO:0043229,GO:0043231,GO:…	-	ko:K15119	-	-	-	-	ko00000,ko02000	2.A.29	-	-	Mito_carr
TRINITY_DN0_c0_g1_i5.p1	4641.GSMUA_Achr1P28300_001	6.19e-196	553	KOG0761@1|root,KOG0761@2759|Eukaryota,37PJ2@33090|Viridiplantae,3G9DI@35493|Streptophyta,3KPS1@4447|Liliopsida	35493|Streptophyta	C	Belongs to the mitochondrial carrier (TC 2.A.29) family	-	GO:0000041,GO:0003674,GO:0005215,GO:0005575,GO:0005622,GO:0005623,GO:0005737,GO:0005739,GO:0005740,GO:0005743,GO:0006810,GO:0006811,GO:0006812,GO:0006828,GO:0006839,GO:0006950,GO:0008150,GO:0009635,GO:0009636,GO:0010033,GO:0016020,GO:0016021,GO:0016530,GO:0019866,GO:0022857,GO:0030001,GO:0031090,GO:0031224,GO:0031966,GO:0031967,GO:0031975,GO:0042221,GO:0043226,GO:0043227,GO:0043229,GO:0043231,GO:…	-	ko:K15119	-	-	-	-	ko00000,ko02000	2.A.29	-	-	Mito_carr
TRINITY_DN0_c1_g1_i11.p1	3649.evm.model.supercontig_10.270	1.03e-48	168	COG0517@1|root,KOG1764@2759|Eukaryota,37NDM@33090|Viridiplantae,3G8GD@35493|Streptophyta,3HQXG@3699|Brassicales	35493|Streptophyta	C	SNF1-related protein kinase regulatory subunit gamma-like PV42a	-	GO:0000003,GO:0003006,GO:0006935,GO:0007275,GO:0008150,GO:0009553,GO:0009555,GO:0009605,GO:0009791,GO:0009856,GO:0009908,GO:0010183,GO:0022414,GO:0032501,GO:0032502,GO:0040011,GO:0042221,GO:0042330,GO:0044706,GO:0048229,GO:0048367,GO:0048437,GO:0048438,GO:0048443,GO:0048466,GO:0048608,GO:0048731,GO:0048827,GO:0048856,GO:0048868,GO:0050896,GO:0050918,GO:0051704,GO:0061458,GO:0090567,GO:0099402	-	ko:K07200	ko04068,ko04152,ko04211,ko04213,ko04371,ko04530,ko04710,ko04714,ko04910,ko04920,ko04921,ko04922,ko04931,ko04932,ko05410,map04068,map04152,map04211,map04213,map04371,map04530,map04710,map04714,map04910,map04920,map04921,map04922,map04931,map04932,map05410	-	-	-	ko00000,ko00001	-	-	-	CBS
TRINITY_DN0_c1_g1_i22.p1	29760.VIT_09s0002g07010.t01	1.16e-96	294	COG0517@1|root,KOG1764@2759|Eukaryota,37NDM@33090|Viridiplantae,3G8GD@35493|Streptophyta	35493|Streptophyta	C	SNF1-related protein kinase regulatory subunit gamma-like	-	GO:0000003,GO:0003006,GO:0006935,GO:0007275,GO:0008150,GO:0009553,GO:0009555,GO:0009605,GO:0009791,GO:0009856,GO:0009908,GO:0010183,GO:0022414,GO:0032501,GO:0032502,GO:0040011,GO:0042221,GO:0042330,GO:0044706,GO:0048229,GO:0048367,GO:0048437,GO:0048438,GO:0048443,GO:0048466,GO:0048608,GO:0048731,GO:0048827,GO:0048856,GO:0048868,GO:0050896,GO:0050918,GO:0051704,GO:0061458,GO:0090567,GO:0099402	-	ko:K07200	ko04068,ko04152,ko04211,ko04213,ko04371,ko04530,ko04710,ko04714,ko04910,ko04920,ko04921,ko04922,ko04931,ko04932,ko05410,map04068,map04152,map04211,map04213,map04371,map04530,map04710,map04714,map04910,map04920,map04921,map04922,map04931,map04932,map05410	-	-	-	ko00000,ko00001	-	-	-	CBS
TRINITY_DN0_c1_g1_i25.p1	29760.VIT_09s0002g07010.t01	1.16e-96	294	COG0517@1|root,KOG1764@2759|Eukaryota,37NDM@33090|Viridiplantae,3G8GD@35493|Streptophyta	35493|Streptophyta	C	SNF1-related protein kinase regulatory subunit gamma-like	-	GO:0000003,GO:0003006,GO:0006935,GO:0007275,GO:0008150,GO:0009553,GO:0009555,GO:0009605,GO:0009791,GO:0009856,GO:0009908,GO:0010183,GO:0022414,GO:0032501,GO:0032502,GO:0040011,GO:0042221,GO:0042330,GO:0044706,GO:0048229,GO:0048367,GO:0048437,GO:0048438,GO:0048443,GO:0048466,GO:0048608,GO:0048731,GO:0048827,GO:0048856,GO:0048868,GO:0050896,GO:0050918,GO:0051704,GO:0061458,GO:0090567,GO:0099402	-	ko:K07200	ko04068,ko04152,ko04211,ko04213,ko04371,ko04530,ko04710,ko04714,ko04910,ko04920,ko04921,ko04922,ko04931,ko04932,ko05410,map04068,map04152,map04211,map04213,map04371,map04530,map04710,map04714,map04910,map04920,map04921,map04922,map04931,map04932,map05410	-	-	-	ko00000,ko00001	-	-	-	CBS
TRINITY_DN0_c1_g1_i30.p1	29760.VIT_09s0002g07010.t01	5.25e-133	391	COG0517@1|root,KOG1764@2759|Eukaryota,37NDM@33090|Viridiplantae,3G8GD@35493|Streptophyta	35493|Streptophyta	C	SNF1-related protein kinase regulatory subunit gamma-like	-	GO:0000003,GO:0003006,GO:0006935,GO:0007275,GO:0008150,GO:0009553,GO:0009555,GO:0009605,GO:0009791,GO:0009856,GO:0009908,GO:0010183,GO:0022414,GO:0032501,GO:0032502,GO:0040011,GO:0042221,GO:0042330,GO:0044706,GO:0048229,GO:0048367,GO:0048437,GO:0048438,GO:0048443,GO:0048466,GO:0048608,GO:0048731,GO:0048827,GO:0048856,GO:0048868,GO:0050896,GO:0050918,GO:0051704,GO:0061458,GO:0090567,GO:0099402	-	ko:K07200	ko04068,ko04152,ko04211,ko04213,ko04371,ko04530,ko04710,ko04714,ko04910,ko04920,ko04921,ko04922,ko04931,ko04932,ko05410,map04068,map04152,map04211,map04213,map04371,map04530,map04710,map04714,map04910,map04920,map04921,map04922,map04931,map04932,map05410	-	-	-	ko00000,ko00001	-	-	-	CBS
TRINITY_DN0_c1_g1_i32.p1	29760.VIT_09s0002g07010.t01	1.11e-96	295	COG0517@1|root,KOG1764@2759|Eukaryota,37NDM@33090|Viridiplantae,3G8GD@35493|Streptophyta	35493|Streptophyta	C	SNF1-related protein kinase regulatory subunit gamma-like	-	GO:0000003,GO:0003006,GO:0006935,GO:0007275,GO:0008150,GO:0009553,GO:0009555,GO:0009605,GO:0009791,GO:0009856,GO:0009908,GO:0010183,GO:0022414,GO:0032501,GO:0032502,GO:0040011,GO:0042221,GO:0042330,GO:0044706,GO:0048229,GO:0048367,GO:0048437,GO:0048438,GO:0048443,GO:0048466,GO:0048608,GO:0048731,GO:0048827,GO:0048856,GO:0048868,GO:0050896,GO:0050918,GO:0051704,GO:0061458,GO:0090567,GO:0099402	-	ko:K07200	ko04068,ko04152,ko04211,ko04213,ko04371,ko04530,ko04710,ko04714,ko04910,ko04920,ko04921,ko04922,ko04931,ko04932,ko05410,map04068,map04152,map04211,map04213,map04371,map04530,map04710,map04714,map04910,map04920,map04921,map04922,map04931,map04932,map05410	-	-	-	ko00000,ko00001	-	-	-	CBS
TRINITY_DN0_c1_g1_i6.p1	29760.VIT_09s0002g07010.t01	1.38e-97	296	COG0517@1|root,KOG1764@2759|Eukaryota,37NDM@33090|Viridiplantae,3G8GD@35493|Streptophyta	35493|Streptophyta	C	SNF1-related protein kinase regulatory subunit gamma-like	-	GO:0000003,GO:0003006,GO:0006935,GO:0007275,GO:0008150,GO:0009553,GO:0009555,GO:0009605,GO:0009791,GO:0009856,GO:0009908,GO:0010183,GO:0022414,GO:0032501,GO:0032502,GO:0040011,GO:0042221,GO:0042330,GO:0044706,GO:0048229,GO:0048367,GO:0048437,GO:0048438,GO:0048443,GO:0048466,GO:0048608,GO:0048731,GO:0048827,GO:0048856,GO:0048868,GO:0050896,GO:0050918,GO:0051704,GO:0061458,GO:0090567,GO:0099402	-	ko:K07200	ko04068,ko04152,ko04211,ko04213,ko04371,ko04530,ko04710,ko04714,ko04910,ko04920,ko04921,ko04922,ko04931,ko04932,ko05410,map04068,map04152,map04211,map04213,map04371,map04530,map04710,map04714,map04910,map04920,map04921,map04922,map04931,map04932,map05410	-	-	-	ko00000,ko00001	-	-	-	CBS
TRINITY_DN33_c0_g1_i15.p1	4432.XP_010251794.1	1.11e-122	360	28HFC@1|root,2QPTC@2759|Eukaryota,37R1M@33090|Viridiplantae,3GXWR@35493|Streptophyta	35493|Streptophyta	S	isoform X1	-	-	-	-	-	-	-	-	-	-	-	-	Acetyltransf_1
TRINITY_DN33_c0_g1_i40.p1	4432.XP_010251794.1	5.92e-47	163	28HFC@1|root,2QPTC@2759|Eukaryota,37R1M@33090|Viridiplantae,3GXWR@35493|Streptophyta	35493|Streptophyta	S	isoform X1	-	-	-	-	-	-	-	-	-	-	-	-	Acetyltransf_1
TRINITY_DN33_c0_g1_i78.p1	4432.XP_010251794.1	1.16e-61	199	28HFC@1|root,2QPTC@2759|Eukaryota,37R1M@33090|Viridiplantae,3GXWR@35493|Streptophyta	35493|Streptophyta	S	isoform X1	-	-	-	-	-	-	-	-	-	-	-	-	Acetyltransf_1
TRINITY_DN7_c0_g1_i1.p1	42345.XP_008809384.1	8.67e-105	336	COG1196@1|root,KOG0964@2759|Eukaryota,37MG7@33090|Viridiplantae,3GB8J@35493|Streptophyta,3KMGY@4447|Liliopsida	35493|Streptophyta	D	Structural maintenance of chromosomes protein	-	-	-	ko:K06669	ko04110,ko04111,ko04113,ko04114,map04110,map04111,map04113,map04114	-	-	-	ko00000,ko00001,ko00535,ko03036	-	-	-	SMC_N,SMC_hinge
TRINITY_DN7_c0_g1_i1.p2	13333.ERN09643	7.55e-88	272	COG1196@1|root,KOG0964@2759|Eukaryota,37MG7@33090|Viridiplantae,3GB8J@35493|Streptophyta	35493|Streptophyta	D	Structural maintenance of chromosomes protein	-	-	-	ko:K06669	ko04110,ko04111,ko04113,ko04114,map04110,map04111,map04113,map04114	-	-	-	ko00000,ko00001,ko00535,ko03036	-	-	-	SMC_N,SMC_hinge
TRINITY_DN7_c0_g1_i10.p1	42345.XP_008809384.1	5.09e-106	339	COG1196@1|root,KOG0964@2759|Eukaryota,37MG7@33090|Viridiplantae,3GB8J@35493|Streptophyta,3KMGY@4447|Liliopsida	35493|Streptophyta	D	Structural maintenance of chromosomes protein	-	-	-	ko:K06669	ko04110,ko04111,ko04113,ko04114,map04110,map04111,map04113,map04114	-	-	-	ko00000,ko00001,ko00535,ko03036	-	-	-	SMC_N,SMC_hinge
TRINITY_DN7_c0_g1_i13.p1	42345.XP_008809384.1	0	1500	COG1196@1|root,KOG0964@2759|Eukaryota,37MG7@33090|Viridiplantae,3GB8J@35493|Streptophyta,3KMGY@4447|Liliopsida	35493|Streptophyta	D	Structural maintenance of chromosomes protein	-	-	-	ko:K06669	ko04110,ko04111,ko04113,ko04114,map04110,map04111,map04113,map04114	-	-	-	ko00000,ko00001,ko00535,ko03036	-	-	-	SMC_N,SMC_hinge
TRINITY_DN7_c0_g1_i19.p1	42345.XP_008809384.1	0	987	COG1196@1|root,KOG0964@2759|Eukaryota,37MG7@33090|Viridiplantae,3GB8J@35493|Streptophyta,3KMGY@4447|Liliopsida	35493|Streptophyta	D	Structural maintenance of chromosomes protein	-	-	-	ko:K06669	ko04110,ko04111,ko04113,ko04114,map04110,map04111,map04113,map04114	-	-	-	ko00000,ko00001,ko00535,ko03036	-	-	-	SMC_N,SMC_hinge
TRINITY_DN7_c0_g1_i19.p2	3760.EMJ08491	5.37e-48	172	COG1196@1|root,KOG0964@2759|Eukaryota,37MG7@33090|Viridiplantae,3GB8J@35493|Streptophyta,4JM51@91835|fabids	35493|Streptophyta	D	Structural maintenance of chromosomes protein	-	GO:0000785,GO:0000793,GO:0000819,GO:0003674,GO:0003682,GO:0003824,GO:0004672,GO:0004674,GO:0005488,GO:0005515,GO:0005575,GO:0005622,GO:0005623,GO:0005634,GO:0005694,GO:0005737,GO:0005819,GO:0005856,GO:0005911,GO:0006464,GO:0006468,GO:0006793,GO:0006796,GO:0006807,GO:0006996,GO:0007049,GO:0007059,GO:0007062,GO:0008150,GO:0008152,GO:0008278,GO:0009506,GO:0009507,GO:0009536,GO:0009987,GO:0010468,GO:…	-	ko:K06669	ko04110,ko04111,ko04113,ko04114,map04110,map04111,map04113,map04114	-	-	-	ko00000,ko00001,ko00535,ko03036	-	-	-	SMC_N,SMC_hinge
TRINITY_DN7_c0_g1_i20.p1	42345.XP_008809384.1	1.65e-243	708	COG1196@1|root,KOG0964@2759|Eukaryota,37MG7@33090|Viridiplantae,3GB8J@35493|Streptophyta,3KMGY@4447|Liliopsida	35493|Streptophyta	D	Structural maintenance of chromosomes protein	-	-	-	ko:K06669	ko04110,ko04111,ko04113,ko04114,map04110,map04111,map04113,map04114	-	-	-	ko00000,ko00001,ko00535,ko03036	-	-	-	SMC_N,SMC_hinge
TRINITY_DN7_c0_g1_i20.p2	42345.XP_008809384.1	8.67e-105	336	COG1196@1|root,KOG0964@2759|Eukaryota,37MG7@33090|Viridiplantae,3GB8J@35493|Streptophyta,3KMGY@4447|Liliopsida	35493|Streptophyta	D	Structural maintenance of chromosomes protein	-	-	-	ko:K06669	ko04110,ko04111,ko04113,ko04114,map04110,map04111,map04113,map04114	-	-	-	ko00000,ko00001,ko00535,ko03036	-	-	-	SMC_N,SMC_hinge
TRINITY_DN7_c0_g1_i27.p1	42345.XP_008809384.1	0	1497	COG1196@1|root,KOG0964@2759|Eukaryota,37MG7@33090|Viridiplantae,3GB8J@35493|Streptophyta,3KMGY@4447|Liliopsida	35493|Streptophyta	D	Structural maintenance of chromosomes protein	-	-	-	ko:K06669	ko04110,ko04111,ko04113,ko04114,map04110,map04111,map04113,map04114	-	-	-	ko00000,ko00001,ko00535,ko03036	-	-	-	SMC_N,SMC_hinge
TRINITY_DN7_c0_g1_i27.p2	13333.ERN09643	7.55e-88	272	COG1196@1|root,KOG0964@2759|Eukaryota,37MG7@33090|Viridiplantae,3GB8J@35493|Streptophyta	35493|Streptophyta	D	Structural maintenance of chromosomes protein	-	-	-	ko:K06669	ko04110,ko04111,ko04113,ko04114,map04110,map04111,map04113,map04114	-	-	-	ko00000,ko00001,ko00535,ko03036	-	-	-	SMC_N,SMC_hinge
TRINITY_DN7_c0_g1_i3.p1	42345.XP_008809384.1	0	996	COG1196@1|root,KOG0964@2759|Eukaryota,37MG7@33090|Viridiplantae,3GB8J@35493|Streptophyta,3KMGY@4447|Liliopsida	35493|Streptophyta	D	Structural maintenance of chromosomes protein	-	-	-	ko:K06669	ko04110,ko04111,ko04113,ko04114,map04110,map04111,map04113,map04114	-	-	-	ko00000,ko00001,ko00535,ko03036	-	-	-	SMC_N,SMC_hinge
TRINITY_DN7_c0_g1_i4.p1	42345.XP_008809384.1	0	993	COG1196@1|root,KOG0964@2759|Eukaryota,37MG7@33090|Viridiplantae,3GB8J@35493|Streptophyta,3KMGY@4447|Liliopsida	35493|Streptophyta	D	Structural maintenance of chromosomes protein	-	-	-	ko:K06669	ko04110,ko04111,ko04113,ko04114,map04110,map04111,map04113,map04114	-	-	-	ko00000,ko00001,ko00535,ko03036	-	-	-	SMC_N,SMC_hinge
TRINITY_DN7_c0_g1_i4.p2	42345.XP_008809384.1	8.67e-105	336	COG1196@1|root,KOG0964@2759|Eukaryota,37MG7@33090|Viridiplantae,3GB8J@35493|Streptophyta,3KMGY@4447|Liliopsida	35493|Streptophyta	D	Structural maintenance of chromosomes protein	-	-	-	ko:K06669	ko04110,ko04111,ko04113,ko04114,map04110,map04111,map04113,map04114	-	-	-	ko00000,ko00001,ko00535,ko03036	-	-	-	SMC_N,SMC_hinge
TRINITY_DN7_c0_g1_i4.p3	13333.ERN09643	7.55e-88	272	COG1196@1|root,KOG0964@2759|Eukaryota,37MG7@33090|Viridiplantae,3GB8J@35493|Streptophyta	35493|Streptophyta	D	Structural maintenance of chromosomes protein	-	-	-	ko:K06669	ko04110,ko04111,ko04113,ko04114,map04110,map04111,map04113,map04114	-	-	-	ko00000,ko00001,ko00535,ko03036	-	-	-	SMC_N,SMC_hinge
TRINITY_DN7_c0_g1_i5.p1	42345.XP_008809384.1	8.67e-105	336	COG1196@1|root,KOG0964@2759|Eukaryota,37MG7@33090|Viridiplantae,3GB8J@35493|Streptophyta,3KMGY@4447|Liliopsida	35493|Streptophyta	D	Structural maintenance of chromosomes protein	-	-	-	ko:K06669	ko04110,ko04111,ko04113,ko04114,map04110,map04111,map04113,map04114	-	-	-	ko00000,ko00001,ko00535,ko03036	-	-	-	SMC_N,SMC_hinge
TRINITY_DN7_c0_g1_i5.p2	13333.ERN09643	7.55e-88	272	COG1196@1|root,KOG0964@2759|Eukaryota,37MG7@33090|Viridiplantae,3GB8J@35493|Streptophyta	35493|Streptophyta	D	Structural maintenance of chromosomes protein	-	-	-	ko:K06669	ko04110,ko04111,ko04113,ko04114,map04110,map04111,map04113,map04114	-	-	-	ko00000,ko00001,ko00535,ko03036	-	-	-	SMC_N,SMC_hinge
TRINITY_DN58_c0_g1_i1.p1	4432.XP_010266226.1	5.07e-162	477	KOG2154@1|root,KOG2154@2759|Eukaryota,37ICE@33090|Viridiplantae,3GEQG@35493|Streptophyta	35493|Streptophyta	J	Nucleolar complex protein 4 homolog	-	-	-	ko:K05387,ko:K14771	-	-	-	-	ko00000,ko03009,ko04040	1.A.10.1.10,1.A.10.1.18,1.A.10.1.7	-	-	CBF
TRINITY_DN58_c0_g1_i17.p1	4432.XP_010266226.1	5.65e-222	636	KOG2154@1|root,KOG2154@2759|Eukaryota,37ICE@33090|Viridiplantae,3GEQG@35493|Streptophyta	35493|Streptophyta	J	Nucleolar complex protein 4 homolog	-	-	-	ko:K05387,ko:K14771	-	-	-	-	ko00000,ko03009,ko04040	1.A.10.1.10,1.A.10.1.18,1.A.10.1.7	-	-	CBF
TRINITY_DN58_c0_g1_i23.p1	3694.POPTR_0009s16930.1	1.64e-47	170	KOG2154@1|root,KOG2154@2759|Eukaryota,37ICE@33090|Viridiplantae,3GEQG@35493|Streptophyta,4JMKZ@91835|fabids	35493|Streptophyta	J	Nucleolar complex protein 4 homolog	-	-	-	ko:K05387,ko:K14771	-	-	-	-	ko00000,ko03009,ko04040	1.A.10.1.10,1.A.10.1.18,1.A.10.1.7	-	-	CBF
TRINITY_DN58_c0_g1_i28.p1	4432.XP_010266226.1	1.75e-168	497	KOG2154@1|root,KOG2154@2759|Eukaryota,37ICE@33090|Viridiplantae,3GEQG@35493|Streptophyta	35493|Streptophyta	J	Nucleolar complex protein 4 homolog	-	-	-	ko:K05387,ko:K14771	-	-	-	-	ko00000,ko03009,ko04040	1.A.10.1.10,1.A.10.1.18,1.A.10.1.7	-	-	CBF
TRINITY_DN58_c0_g1_i30.p1	4432.XP_010266226.1	7.2e-135	402	KOG2154@1|root,KOG2154@2759|Eukaryota,37ICE@33090|Viridiplantae,3GEQG@35493|Streptophyta	35493|Streptophyta	J	Nucleolar complex protein 4 homolog	-	-	-	ko:K05387,ko:K14771	-	-	-	-	ko00000,ko03009,ko04040	1.A.10.1.10,1.A.10.1.18,1.A.10.1.7	-	-	CBF
TRINITY_DN58_c0_g1_i30.p2	4432.XP_010266226.1	4.93e-55	192	KOG2154@1|root,KOG2154@2759|Eukaryota,37ICE@33090|Viridiplantae,3GEQG@35493|Streptophyta	35493|Streptophyta	J	Nucleolar complex protein 4 homolog	-	-	-	ko:K05387,ko:K14771	-	-	-	-	ko00000,ko03009,ko04040	1.A.10.1.10,1.A.10.1.18,1.A.10.1.7	-	-	CBF
TRINITY_DN58_c0_g1_i35.p1	4432.XP_010266226.1	3.92e-90	288	KOG2154@1|root,KOG2154@2759|Eukaryota,37ICE@33090|Viridiplantae,3GEQG@35493|Streptophyta	35493|Streptophyta	J	Nucleolar complex protein 4 homolog	-	-	-	ko:K05387,ko:K14771	-	-	-	-	ko00000,ko03009,ko04040	1.A.10.1.10,1.A.10.1.18,1.A.10.1.7	-	-	CBF
TRINITY_DN58_c0_g1_i38.p1	4432.XP_010266226.1	3.92e-90	288	KOG2154@1|root,KOG2154@2759|Eukaryota,37ICE@33090|Viridiplantae,3GEQG@35493|Streptophyta	35493|Streptophyta	J	Nucleolar complex protein 4 homolog	-	-	-	ko:K05387,ko:K14771	-	-	-	-	ko00000,ko03009,ko04040	1.A.10.1.10,1.A.10.1.18,1.A.10.1.7	-	-	CBF
TRINITY_DN58_c0_g1_i38.p2	3641.EOX98903	7.02e-55	190	KOG2154@1|root,KOG2154@2759|Eukaryota,37ICE@33090|Viridiplantae,3GEQG@35493|Streptophyta	35493|Streptophyta	J	Nucleolar complex protein 4 homolog	-	-	-	ko:K05387,ko:K14771	-	-	-	-	ko00000,ko03009,ko04040	1.A.10.1.10,1.A.10.1.18,1.A.10.1.7	-	-	CBF
TRINITY_DN58_c0_g1_i8.p1	4432.XP_010266226.1	1.84e-182	533	KOG2154@1|root,KOG2154@2759|Eukaryota,37ICE@33090|Viridiplantae,3GEQG@35493|Streptophyta	35493|Streptophyta	J	Nucleolar complex protein 4 homolog	-	-	-	ko:K05387,ko:K14771	-	-	-	-	ko00000,ko03009,ko04040	1.A.10.1.10,1.A.10.1.18,1.A.10.1.7	-	-	CBF
TRINITY_DN6_c0_g1_i1.p1	28532.XP_010520034.1	2.79e-209	588	COG3239@1|root,2QQNB@2759|Eukaryota,37ITJ@33090|Viridiplantae,3GARN@35493|Streptophyta,3HPT3@3699|Brassicales	35493|Streptophyta	I	Omega-6 fatty acid desaturase	FAD2	GO:0003674,GO:0003824,GO:0005575,GO:0005622,GO:0005623,GO:0005737,GO:0005783,GO:0005789,GO:0008150,GO:0008152,GO:0012505,GO:0016020,GO:0016491,GO:0016705,GO:0031984,GO:0042175,GO:0043226,GO:0043227,GO:0043229,GO:0043231,GO:0044422,GO:0044424,GO:0044425,GO:0044432,GO:0044444,GO:0044446,GO:0044464,GO:0045485,GO:0055114,GO:0098827	1.14.19.22,1.14.19.6	ko:K10256	ko01040,ko01212,map01040,map01212	-	R11043,R11044	RC00917	ko00000,ko00001,ko01000,ko01004	-	-	-	DUF3474,FA_desaturase
TRINITY_DN6_c0_g1_i4.p1	28532.XP_010520034.1	2.79e-209	588	COG3239@1|root,2QQNB@2759|Eukaryota,37ITJ@33090|Viridiplantae,3GARN@35493|Streptophyta,3HPT3@3699|Brassicales	35493|Streptophyta	I	Omega-6 fatty acid desaturase	FAD2	GO:0003674,GO:0003824,GO:0005575,GO:0005622,GO:0005623,GO:0005737,GO:0005783,GO:0005789,GO:0008150,GO:0008152,GO:0012505,GO:0016020,GO:0016491,GO:0016705,GO:0031984,GO:0042175,GO:0043226,GO:0043227,GO:0043229,GO:0043231,GO:0044422,GO:0044424,GO:0044425,GO:0044432,GO:0044444,GO:0044446,GO:0044464,GO:0045485,GO:0055114,GO:0098827	1.14.19.22,1.14.19.6	ko:K10256	ko01040,ko01212,map01040,map01212	-	R11043,R11044	RC00917	ko00000,ko00001,ko01000,ko01004	-	-	-	DUF3474,FA_desaturase
TRINITY_DN89_c0_g1_i4.p1	4537.OPUNC02G22680.2	7.89e-172	483	COG0580@1|root,KOG0223@2759|Eukaryota,37I73@33090|Viridiplantae,3G7V9@35493|Streptophyta,3KQTY@4447|Liliopsida,3IBAD@38820|Poales	35493|Streptophyta	G	Belongs to the MIP aquaporin (TC 1.A.8) family	-	GO:0003674,GO:0005215,GO:0005372,GO:0005575,GO:0005623,GO:0005886,GO:0005887,GO:0006810,GO:0006811,GO:0006833,GO:0008150,GO:0015250,GO:0015267,GO:0015318,GO:0016020,GO:0016021,GO:0022803,GO:0022838,GO:0022857,GO:0031224,GO:0031226,GO:0034220,GO:0042044,GO:0044425,GO:0044459,GO:0044464,GO:0051179,GO:0051234,GO:0055085,GO:0071944	-	ko:K09872	-	-	-	-	ko00000,ko02000	1.A.8,1.A.8.11	-	-	MIP
TRINITY_DN89_c0_g1_i6.p1	4537.OPUNC02G22680.2	1.94e-117	342	COG0580@1|root,KOG0223@2759|Eukaryota,37I73@33090|Viridiplantae,3G7V9@35493|Streptophyta,3KQTY@4447|Liliopsida,3IBAD@38820|Poales	35493|Streptophyta	G	Belongs to the MIP aquaporin (TC 1.A.8) family	-	GO:0003674,GO:0005215,GO:0005372,GO:0005575,GO:0005623,GO:0005886,GO:0005887,GO:0006810,GO:0006811,GO:0006833,GO:0008150,GO:0015250,GO:0015267,GO:0015318,GO:0016020,GO:0016021,GO:0022803,GO:0022838,GO:0022857,GO:0031224,GO:0031226,GO:0034220,GO:0042044,GO:0044425,GO:0044459,GO:0044464,GO:0051179,GO:0051234,GO:0055085,GO:0071944	-	ko:K09872	-	-	-	-	ko00000,ko02000	1.A.8,1.A.8.11	-	-	MIP
TRINITY_DN21_c0_g1_i25.p1	29760.VIT_08s0040g03270.t01	7.57e-244	725	COG5021@1|root,KOG0168@2759|Eukaryota,KOG0170@2759|Eukaryota,37KNP@33090|Viridiplantae,3GFMD@35493|Streptophyta	35493|Streptophyta	O	E3 ubiquitin-protein ligase	UPL4	GO:0003674,GO:0003824,GO:0004842,GO:0005575,GO:0005622,GO:0005623,GO:0005737,GO:0006464,GO:0006807,GO:0008150,GO:0008152,GO:0009987,GO:0016567,GO:0016740,GO:0019538,GO:0019787,GO:0032446,GO:0036211,GO:0043170,GO:0043412,GO:0044237,GO:0044238,GO:0044260,GO:0044267,GO:0044424,GO:0044464,GO:0061630,GO:0061659,GO:0070647,GO:0071704,GO:0140096,GO:1901564	2.3.2.26	ko:K10590	ko04120,map04120	-	-	-	ko00000,ko00001,ko01000,ko04121	-	-	-	HECT
TRINITY_DN21_c0_g1_i26.p1	29760.VIT_08s0040g03270.t01	7.57e-244	725	COG5021@1|root,KOG0168@2759|Eukaryota,KOG0170@2759|Eukaryota,37KNP@33090|Viridiplantae,3GFMD@35493|Streptophyta	35493|Streptophyta	O	E3 ubiquitin-protein ligase	UPL4	GO:0003674,GO:0003824,GO:0004842,GO:0005575,GO:0005622,GO:0005623,GO:0005737,GO:0006464,GO:0006807,GO:0008150,GO:0008152,GO:0009987,GO:0016567,GO:0016740,GO:0019538,GO:0019787,GO:0032446,GO:0036211,GO:0043170,GO:0043412,GO:0044237,GO:0044238,GO:0044260,GO:0044267,GO:0044424,GO:0044464,GO:0061630,GO:0061659,GO:0070647,GO:0071704,GO:0140096,GO:1901564	2.3.2.26	ko:K10590	ko04120,map04120	-	-	-	ko00000,ko00001,ko01000,ko04121	-	-	-	HECT
TRINITY_DN21_c0_g1_i3.p1	4432.XP_010253502.1	1.61e-125	403	COG5021@1|root,KOG0168@2759|Eukaryota,KOG0170@2759|Eukaryota,37KNP@33090|Viridiplantae,3GFMD@35493|Streptophyta	35493|Streptophyta	O	E3 ubiquitin-protein ligase	UPL4	GO:0003674,GO:0003824,GO:0004842,GO:0005575,GO:0005622,GO:0005623,GO:0005737,GO:0006464,GO:0006807,GO:0008150,GO:0008152,GO:0009987,GO:0016567,GO:0016740,GO:0019538,GO:0019787,GO:0032446,GO:0036211,GO:0043170,GO:0043412,GO:0044237,GO:0044238,GO:0044260,GO:0044267,GO:0044424,GO:0044464,GO:0061630,GO:0061659,GO:0070647,GO:0071704,GO:0140096,GO:1901564	2.3.2.26	ko:K10590	ko04120,map04120	-	-	-	ko00000,ko00001,ko01000,ko04121	-	-	-	HECT
TRINITY_DN21_c0_g1_i32.p1	29760.VIT_08s0040g03270.t01	7.57e-244	725	COG5021@1|root,KOG0168@2759|Eukaryota,KOG0170@2759|Eukaryota,37KNP@33090|Viridiplantae,3GFMD@35493|Streptophyta	35493|Streptophyta	O	E3 ubiquitin-protein ligase	UPL4	GO:0003674,GO:0003824,GO:0004842,GO:0005575,GO:0005622,GO:0005623,GO:0005737,GO:0006464,GO:0006807,GO:0008150,GO:0008152,GO:0009987,GO:0016567,GO:0016740,GO:0019538,GO:0019787,GO:0032446,GO:0036211,GO:0043170,GO:0043412,GO:0044237,GO:0044238,GO:0044260,GO:0044267,GO:0044424,GO:0044464,GO:0061630,GO:0061659,GO:0070647,GO:0071704,GO:0140096,GO:1901564	2.3.2.26	ko:K10590	ko04120,map04120	-	-	-	ko00000,ko00001,ko01000,ko04121	-	-	-	HECT
TRINITY_DN21_c0_g1_i32.p2	4432.XP_010253502.1	1.81e-139	444	COG5021@1|root,KOG0168@2759|Eukaryota,KOG0170@2759|Eukaryota,37KNP@33090|Viridiplantae,3GFMD@35493|Streptophyta	35493|Streptophyta	O	E3 ubiquitin-protein ligase	UPL4	GO:0003674,GO:0003824,GO:0004842,GO:0005575,GO:0005622,GO:0005623,GO:0005737,GO:0006464,GO:0006807,GO:0008150,GO:0008152,GO:0009987,GO:0016567,GO:0016740,GO:0019538,GO:0019787,GO:0032446,GO:0036211,GO:0043170,GO:0043412,GO:0044237,GO:0044238,GO:0044260,GO:0044267,GO:0044424,GO:0044464,GO:0061630,GO:0061659,GO:0070647,GO:0071704,GO:0140096,GO:1901564	2.3.2.26	ko:K10590	ko04120,map04120	-	-	-	ko00000,ko00001,ko01000,ko04121	-	-	-	HECT
TRINITY_DN21_c0_g1_i37.p1	71139.XP_010046832.1	3.01e-122	391	COG5021@1|root,KOG0168@2759|Eukaryota,KOG0170@2759|Eukaryota,37KNP@33090|Viridiplantae,3GFMD@35493|Streptophyta	35493|Streptophyta	O	E3 ubiquitin-protein ligase	UPL4	GO:0003674,GO:0003824,GO:0004842,GO:0005575,GO:0005622,GO:0005623,GO:0005737,GO:0006464,GO:0006807,GO:0008150,GO:0008152,GO:0009987,GO:0016567,GO:0016740,GO:0019538,GO:0019787,GO:0032446,GO:0036211,GO:0043170,GO:0043412,GO:0044237,GO:0044238,GO:0044260,GO:0044267,GO:0044424,GO:0044464,GO:0061630,GO:0061659,GO:0070647,GO:0071704,GO:0140096,GO:1901564	2.3.2.26	ko:K10590	ko04120,map04120	-	-	-	ko00000,ko00001,ko01000,ko04121	-	-	-	HECT
TRINITY_DN21_c0_g1_i47.p1	4432.XP_010253502.1	1.09e-237	717	COG5021@1|root,KOG0168@2759|Eukaryota,KOG0170@2759|Eukaryota,37KNP@33090|Viridiplantae,3GFMD@35493|Streptophyta	35493|Streptophyta	O	E3 ubiquitin-protein ligase	UPL4	GO:0003674,GO:0003824,GO:0004842,GO:0005575,GO:0005622,GO:0005623,GO:0005737,GO:0006464,GO:0006807,GO:0008150,GO:0008152,GO:0009987,GO:0016567,GO:0016740,GO:0019538,GO:0019787,GO:0032446,GO:0036211,GO:0043170,GO:0043412,GO:0044237,GO:0044238,GO:0044260,GO:0044267,GO:0044424,GO:0044464,GO:0061630,GO:0061659,GO:0070647,GO:0071704,GO:0140096,GO:1901564	2.3.2.26	ko:K10590	ko04120,map04120	-	-	-	ko00000,ko00001,ko01000,ko04121	-	-	-	HECT
TRINITY_DN21_c0_g1_i47.p2	29760.VIT_08s0040g03270.t01	7.61e-110	361	COG5021@1|root,KOG0168@2759|Eukaryota,KOG0170@2759|Eukaryota,37KNP@33090|Viridiplantae,3GFMD@35493|Streptophyta	35493|Streptophyta	O	E3 ubiquitin-protein ligase	UPL4	GO:0003674,GO:0003824,GO:0004842,GO:0005575,GO:0005622,GO:0005623,GO:0005737,GO:0006464,GO:0006807,GO:0008150,GO:0008152,GO:0009987,GO:0016567,GO:0016740,GO:0019538,GO:0019787,GO:0032446,GO:0036211,GO:0043170,GO:0043412,GO:0044237,GO:0044238,GO:0044260,GO:0044267,GO:0044424,GO:0044464,GO:0061630,GO:0061659,GO:0070647,GO:0071704,GO:0140096,GO:1901564	2.3.2.26	ko:K10590	ko04120,map04120	-	-	-	ko00000,ko00001,ko01000,ko04121	-	-	-	HECT
TRINITY_DN21_c0_g1_i51.p1	4432.XP_010253502.1	2.52e-155	487	COG5021@1|root,KOG0168@2759|Eukaryota,KOG0170@2759|Eukaryota,37KNP@33090|Viridiplantae,3GFMD@35493|Streptophyta	35493|Streptophyta	O	E3 ubiquitin-protein ligase	UPL4	GO:0003674,GO:0003824,GO:0004842,GO:0005575,GO:0005622,GO:0005623,GO:0005737,GO:0006464,GO:0006807,GO:0008150,GO:0008152,GO:0009987,GO:0016567,GO:0016740,GO:0019538,GO:0019787,GO:0032446,GO:0036211,GO:0043170,GO:0043412,GO:0044237,GO:0044238,GO:0044260,GO:0044267,GO:0044424,GO:0044464,GO:0061630,GO:0061659,GO:0070647,GO:0071704,GO:0140096,GO:1901564	2.3.2.26	ko:K10590	ko04120,map04120	-	-	-	ko00000,ko00001,ko01000,ko04121	-	-	-	HECT
TRINITY_DN21_c0_g1_i51.p2	29760.VIT_08s0040g03270.t01	7.61e-110	361	COG5021@1|root,KOG0168@2759|Eukaryota,KOG0170@2759|Eukaryota,37KNP@33090|Viridiplantae,3GFMD@35493|Streptophyta	35493|Streptophyta	O	E3 ubiquitin-protein ligase	UPL4	GO:0003674,GO:0003824,GO:0004842,GO:0005575,GO:0005622,GO:0005623,GO:0005737,GO:0006464,GO:0006807,GO:0008150,GO:0008152,GO:0009987,GO:0016567,GO:0016740,GO:0019538,GO:0019787,GO:0032446,GO:0036211,GO:0043170,GO:0043412,GO:0044237,GO:0044238,GO:0044260,GO:0044267,GO:0044424,GO:0044464,GO:0061630,GO:0061659,GO:0070647,GO:0071704,GO:0140096,GO:1901564	2.3.2.26	ko:K10590	ko04120,map04120	-	-	-	ko00000,ko00001,ko01000,ko04121	-	-	-	HECT
TRINITY_DN21_c0_g1_i57.p1	4432.XP_010253502.1	1.09e-237	717	COG5021@1|root,KOG0168@2759|Eukaryota,KOG0170@2759|Eukaryota,37KNP@33090|Viridiplantae,3GFMD@35493|Streptophyta	35493|Streptophyta	O	E3 ubiquitin-protein ligase	UPL4	GO:0003674,GO:0003824,GO:0004842,GO:0005575,GO:0005622,GO:0005623,GO:0005737,GO:0006464,GO:0006807,GO:0008150,GO:0008152,GO:0009987,GO:0016567,GO:0016740,GO:0019538,GO:0019787,GO:0032446,GO:0036211,GO:0043170,GO:0043412,GO:0044237,GO:0044238,GO:0044260,GO:0044267,GO:0044424,GO:0044464,GO:0061630,GO:0061659,GO:0070647,GO:0071704,GO:0140096,GO:1901564	2.3.2.26	ko:K10590	ko04120,map04120	-	-	-	ko00000,ko00001,ko01000,ko04121	-	-	-	HECT
TRINITY_DN21_c0_g1_i57.p2	29760.VIT_08s0040g03270.t01	7.57e-244	725	COG5021@1|root,KOG0168@2759|Eukaryota,KOG0170@2759|Eukaryota,37KNP@33090|Viridiplantae,3GFMD@35493|Streptophyta	35493|Streptophyta	O	E3 ubiquitin-protein ligase	UPL4	GO:0003674,GO:0003824,GO:0004842,GO:0005575,GO:0005622,GO:0005623,GO:0005737,GO:0006464,GO:0006807,GO:0008150,GO:0008152,GO:0009987,GO:0016567,GO:0016740,GO:0019538,GO:0019787,GO:0032446,GO:0036211,GO:0043170,GO:0043412,GO:0044237,GO:0044238,GO:0044260,GO:0044267,GO:0044424,GO:0044464,GO:0061630,GO:0061659,GO:0070647,GO:0071704,GO:0140096,GO:1901564	2.3.2.26	ko:K10590	ko04120,map04120	-	-	-	ko00000,ko00001,ko01000,ko04121	-	-	-	HECT
TRINITY_DN21_c0_g1_i60.p1	71139.XP_010046832.1	2.14e-181	555	COG5021@1|root,KOG0168@2759|Eukaryota,KOG0170@2759|Eukaryota,37KNP@33090|Viridiplantae,3GFMD@35493|Streptophyta	35493|Streptophyta	O	E3 ubiquitin-protein ligase	UPL4	GO:0003674,GO:0003824,GO:0004842,GO:0005575,GO:0005622,GO:0005623,GO:0005737,GO:0006464,GO:0006807,GO:0008150,GO:0008152,GO:0009987,GO:0016567,GO:0016740,GO:0019538,GO:0019787,GO:0032446,GO:0036211,GO:0043170,GO:0043412,GO:0044237,GO:0044238,GO:0044260,GO:0044267,GO:0044424,GO:0044464,GO:0061630,GO:0061659,GO:0070647,GO:0071704,GO:0140096,GO:1901564	2.3.2.26	ko:K10590	ko04120,map04120	-	-	-	ko00000,ko00001,ko01000,ko04121	-	-	-	HECT
TRINITY_DN21_c0_g1_i65.p1	102107.XP_008239171.1	7.52e-269	801	COG5021@1|root,KOG0168@2759|Eukaryota,KOG0170@2759|Eukaryota,37KNP@33090|Viridiplantae,3GFMD@35493|Streptophyta,4JHMI@91835|fabids	35493|Streptophyta	O	E3 ubiquitin-protein ligase	UPL4	GO:0003674,GO:0003824,GO:0004842,GO:0005575,GO:0005622,GO:0005623,GO:0005737,GO:0006464,GO:0006807,GO:0008150,GO:0008152,GO:0009987,GO:0016567,GO:0016740,GO:0019538,GO:0019787,GO:0032446,GO:0036211,GO:0043170,GO:0043412,GO:0044237,GO:0044238,GO:0044260,GO:0044267,GO:0044424,GO:0044464,GO:0061630,GO:0061659,GO:0070647,GO:0071704,GO:0140096,GO:1901564	2.3.2.26	ko:K10590	ko04120,map04120	-	-	-	ko00000,ko00001,ko01000,ko04121	-	-	-	HECT
TRINITY_DN21_c0_g1_i65.p2	4432.XP_010253502.1	2.52e-155	487	COG5021@1|root,KOG0168@2759|Eukaryota,KOG0170@2759|Eukaryota,37KNP@33090|Viridiplantae,3GFMD@35493|Streptophyta	35493|Streptophyta	O	E3 ubiquitin-protein ligase	UPL4	GO:0003674,GO:0003824,GO:0004842,GO:0005575,GO:0005622,GO:0005623,GO:0005737,GO:0006464,GO:0006807,GO:0008150,GO:0008152,GO:0009987,GO:0016567,GO:0016740,GO:0019538,GO:0019787,GO:0032446,GO:0036211,GO:0043170,GO:0043412,GO:0044237,GO:0044238,GO:0044260,GO:0044267,GO:0044424,GO:0044464,GO:0061630,GO:0061659,GO:0070647,GO:0071704,GO:0140096,GO:1901564	2.3.2.26	ko:K10590	ko04120,map04120	-	-	-	ko00000,ko00001,ko01000,ko04121	-	-	-	HECT
TRINITY_DN21_c0_g1_i67.p1	4432.XP_010253502.1	0	1025	COG5021@1|root,KOG0168@2759|Eukaryota,KOG0170@2759|Eukaryota,37KNP@33090|Viridiplantae,3GFMD@35493|Streptophyta	35493|Streptophyta	O	E3 ubiquitin-protein ligase	UPL4	GO:0003674,GO:0003824,GO:0004842,GO:0005575,GO:0005622,GO:0005623,GO:0005737,GO:0006464,GO:0006807,GO:0008150,GO:0008152,GO:0009987,GO:0016567,GO:0016740,GO:0019538,GO:0019787,GO:0032446,GO:0036211,GO:0043170,GO:0043412,GO:0044237,GO:0044238,GO:0044260,GO:0044267,GO:0044424,GO:0044464,GO:0061630,GO:0061659,GO:0070647,GO:0071704,GO:0140096,GO:1901564	2.3.2.26	ko:K10590	ko04120,map04120	-	-	-	ko00000,ko00001,ko01000,ko04121	-	-	-	HECT
TRINITY_DN37_c0_g1_i161.p1	4432.XP_010275014.1	7.87e-87	277	COG5038@1|root,KOG1012@2759|Eukaryota,37HGC@33090|Viridiplantae,3GBHV@35493|Streptophyta	35493|Streptophyta	J	C2 domain-containing protein	NTMC2T6.1	GO:0005575,GO:0005622,GO:0005623,GO:0005737,GO:0005773,GO:0005783,GO:0005886,GO:0012505,GO:0016020,GO:0043226,GO:0043227,GO:0043229,GO:0043231,GO:0044424,GO:0044444,GO:0044464,GO:0071944	2.2.1.6	ko:K01652	ko00290,ko00650,ko00660,ko00770,ko01100,ko01110,ko01130,ko01210,ko01230,map00290,map00650,map00660,map00770,map01100,map01110,map01130,map01210,map01230	M00019,M00570	R00006,R00014,R00226,R03050,R04672,R04673,R08648	RC00027,RC00106,RC01192,RC02744,RC02893	ko00000,ko00001,ko00002,ko01000	-	-	-	C2,SMP_LBD
TRINITY_DN37_c0_g1_i205.p1	2711.XP_006477940.1	2.35e-84	271	COG5038@1|root,KOG1012@2759|Eukaryota,37HGC@33090|Viridiplantae,3GBHV@35493|Streptophyta	35493|Streptophyta	J	C2 domain-containing protein	NTMC2T6.1	GO:0005575,GO:0005622,GO:0005623,GO:0005737,GO:0005773,GO:0005783,GO:0005886,GO:0012505,GO:0016020,GO:0043226,GO:0043227,GO:0043229,GO:0043231,GO:0044424,GO:0044444,GO:0044464,GO:0071944	2.2.1.6	ko:K01652	ko00290,ko00650,ko00660,ko00770,ko01100,ko01110,ko01130,ko01210,ko01230,map00290,map00650,map00660,map00770,map01100,map01110,map01130,map01210,map01230	M00019,M00570	R00006,R00014,R00226,R03050,R04672,R04673,R08648	RC00027,RC00106,RC01192,RC02744,RC02893	ko00000,ko00001,ko00002,ko01000	-	-	-	C2,SMP_LBD
TRINITY_DN37_c0_g1_i233.p1	225117.XP_009339327.1	4.74e-134	403	COG5038@1|root,KOG1012@2759|Eukaryota,37HGC@33090|Viridiplantae,3GBHV@35493|Streptophyta,4JGVN@91835|fabids	35493|Streptophyta	S	C2 domain-containing protein	NTMC2T6.1	GO:0005575,GO:0005622,GO:0005623,GO:0005737,GO:0005773,GO:0005783,GO:0005886,GO:0012505,GO:0016020,GO:0043226,GO:0043227,GO:0043229,GO:0043231,GO:0044424,GO:0044444,GO:0044464,GO:0071944	2.2.1.6	ko:K01652	ko00290,ko00650,ko00660,ko00770,ko01100,ko01110,ko01130,ko01210,ko01230,map00290,map00650,map00660,map00770,map01100,map01110,map01130,map01210,map01230	M00019,M00570	R00006,R00014,R00226,R03050,R04672,R04673,R08648	RC00027,RC00106,RC01192,RC02744,RC02893	ko00000,ko00001,ko00002,ko01000	-	-	-	C2,SMP_LBD
TRINITY_DN37_c0_g1_i303.p1	3641.EOY13634	4.7e-163	481	COG5038@1|root,KOG1012@2759|Eukaryota,37HGC@33090|Viridiplantae,3GBHV@35493|Streptophyta	35493|Streptophyta	J	C2 domain-containing protein	NTMC2T6.1	GO:0005575,GO:0005622,GO:0005623,GO:0005737,GO:0005773,GO:0005783,GO:0005886,GO:0012505,GO:0016020,GO:0043226,GO:0043227,GO:0043229,GO:0043231,GO:0044424,GO:0044444,GO:0044464,GO:0071944	2.2.1.6	ko:K01652	ko00290,ko00650,ko00660,ko00770,ko01100,ko01110,ko01130,ko01210,ko01230,map00290,map00650,map00660,map00770,map01100,map01110,map01130,map01210,map01230	M00019,M00570	R00006,R00014,R00226,R03050,R04672,R04673,R08648	RC00027,RC00106,RC01192,RC02744,RC02893	ko00000,ko00001,ko00002,ko01000	-	-	-	C2,SMP_LBD
TRINITY_DN37_c0_g1_i318.p1	42345.XP_008784434.1	1.6e-38	153	COG5038@1|root,KOG1012@2759|Eukaryota,37HGC@33090|Viridiplantae,3GBHV@35493|Streptophyta,3KQP2@4447|Liliopsida	35493|Streptophyta	S	Protein kinase C conserved region 2 (CalB)	NTMC2T6.2	GO:0005575,GO:0005622,GO:0005623,GO:0005737,GO:0005773,GO:0005783,GO:0005886,GO:0012505,GO:0016020,GO:0043226,GO:0043227,GO:0043229,GO:0043231,GO:0044424,GO:0044444,GO:0044464,GO:0071944	2.2.1.6	ko:K01652	ko00290,ko00650,ko00660,ko00770,ko01100,ko01110,ko01130,ko01210,ko01230,map00290,map00650,map00660,map00770,map01100,map01110,map01130,map01210,map01230	M00019,M00570	R00006,R00014,R00226,R03050,R04672,R04673,R08648	RC00027,RC00106,RC01192,RC02744,RC02893	ko00000,ko00001,ko00002,ko01000	-	-	-	C2
TRINITY_DN37_c0_g1_i318.p2	2711.XP_006477940.1	2.35e-84	271	COG5038@1|root,KOG1012@2759|Eukaryota,37HGC@33090|Viridiplantae,3GBHV@35493|Streptophyta	35493|Streptophyta	J	C2 domain-containing protein	NTMC2T6.1	GO:0005575,GO:0005622,GO:0005623,GO:0005737,GO:0005773,GO:0005783,GO:0005886,GO:0012505,GO:0016020,GO:0043226,GO:0043227,GO:0043229,GO:0043231,GO:0044424,GO:0044444,GO:0044464,GO:0071944	2.2.1.6	ko:K01652	ko00290,ko00650,ko00660,ko00770,ko01100,ko01110,ko01130,ko01210,ko01230,map00290,map00650,map00660,map00770,map01100,map01110,map01130,map01210,map01230	M00019,M00570	R00006,R00014,R00226,R03050,R04672,R04673,R08648	RC00027,RC00106,RC01192,RC02744,RC02893	ko00000,ko00001,ko00002,ko01000	-	-	-	C2,SMP_LBD
TRINITY_DN37_c0_g1_i324.p1	29760.VIT_19s0138g00140.t01	4.8e-105	337	COG5038@1|root,KOG1012@2759|Eukaryota,37HGC@33090|Viridiplantae,3GBHV@35493|Streptophyta	35493|Streptophyta	J	C2 domain-containing protein	NTMC2T6.1	GO:0005575,GO:0005622,GO:0005623,GO:0005737,GO:0005773,GO:0005783,GO:0005886,GO:0012505,GO:0016020,GO:0043226,GO:0043227,GO:0043229,GO:0043231,GO:0044424,GO:0044444,GO:0044464,GO:0071944	2.2.1.6	ko:K01652	ko00290,ko00650,ko00660,ko00770,ko01100,ko01110,ko01130,ko01210,ko01230,map00290,map00650,map00660,map00770,map01100,map01110,map01130,map01210,map01230	M00019,M00570	R00006,R00014,R00226,R03050,R04672,R04673,R08648	RC00027,RC00106,RC01192,RC02744,RC02893	ko00000,ko00001,ko00002,ko01000	-	-	-	C2,SMP_LBD
TRINITY_DN37_c0_g1_i324.p2	2711.XP_006477940.1	2.35e-84	271	COG5038@1|root,KOG1012@2759|Eukaryota,37HGC@33090|Viridiplantae,3GBHV@35493|Streptophyta	35493|Streptophyta	J	C2 domain-containing protein	NTMC2T6.1	GO:0005575,GO:0005622,GO:0005623,GO:0005737,GO:0005773,GO:0005783,GO:0005886,GO:0012505,GO:0016020,GO:0043226,GO:0043227,GO:0043229,GO:0043231,GO:0044424,GO:0044444,GO:0044464,GO:0071944	2.2.1.6	ko:K01652	ko00290,ko00650,ko00660,ko00770,ko01100,ko01110,ko01130,ko01210,ko01230,map00290,map00650,map00660,map00770,map01100,map01110,map01130,map01210,map01230	M00019,M00570	R00006,R00014,R00226,R03050,R04672,R04673,R08648	RC00027,RC00106,RC01192,RC02744,RC02893	ko00000,ko00001,ko00002,ko01000	-	-	-	C2,SMP_LBD
TRINITY_DN37_c0_g1_i353.p1	29760.VIT_19s0138g00140.t01	4.8e-105	337	COG5038@1|root,KOG1012@2759|Eukaryota,37HGC@33090|Viridiplantae,3GBHV@35493|Streptophyta	35493|Streptophyta	J	C2 domain-containing protein	NTMC2T6.1	GO:0005575,GO:0005622,GO:0005623,GO:0005737,GO:0005773,GO:0005783,GO:0005886,GO:0012505,GO:0016020,GO:0043226,GO:0043227,GO:0043229,GO:0043231,GO:0044424,GO:0044444,GO:0044464,GO:0071944	2.2.1.6	ko:K01652	ko00290,ko00650,ko00660,ko00770,ko01100,ko01110,ko01130,ko01210,ko01230,map00290,map00650,map00660,map00770,map01100,map01110,map01130,map01210,map01230	M00019,M00570	R00006,R00014,R00226,R03050,R04672,R04673,R08648	RC00027,RC00106,RC01192,RC02744,RC02893	ko00000,ko00001,ko00002,ko01000	-	-	-	C2,SMP_LBD
TRINITY_DN37_c0_g1_i353.p2	4081.Solyc07g061950.2.1	9.76e-75	244	COG5038@1|root,KOG1012@2759|Eukaryota,37HGC@33090|Viridiplantae,3GBHV@35493|Streptophyta,44I2Y@71274|asterids	35493|Streptophyta	S	Protein kinase C conserved region 2 (CalB)	NTMC2T6.1	GO:0005575,GO:0005622,GO:0005623,GO:0005737,GO:0005773,GO:0005783,GO:0005886,GO:0012505,GO:0016020,GO:0043226,GO:0043227,GO:0043229,GO:0043231,GO:0044424,GO:0044444,GO:0044464,GO:0071944	2.2.1.6	ko:K01652	ko00290,ko00650,ko00660,ko00770,ko01100,ko01110,ko01130,ko01210,ko01230,map00290,map00650,map00660,map00770,map01100,map01110,map01130,map01210,map01230	M00019,M00570	R00006,R00014,R00226,R03050,R04672,R04673,R08648	RC00027,RC00106,RC01192,RC02744,RC02893	ko00000,ko00001,ko00002,ko01000	-	-	-	C2,SMP_LBD
TRINITY_DN37_c0_g1_i372.p1	29760.VIT_19s0138g00140.t01	4.8e-105	337	COG5038@1|root,KOG1012@2759|Eukaryota,37HGC@33090|Viridiplantae,3GBHV@35493|Streptophyta	35493|Streptophyta	J	C2 domain-containing protein	NTMC2T6.1	GO:0005575,GO:0005622,GO:0005623,GO:0005737,GO:0005773,GO:0005783,GO:0005886,GO:0012505,GO:0016020,GO:0043226,GO:0043227,GO:0043229,GO:0043231,GO:0044424,GO:0044444,GO:0044464,GO:0071944	2.2.1.6	ko:K01652	ko00290,ko00650,ko00660,ko00770,ko01100,ko01110,ko01130,ko01210,ko01230,map00290,map00650,map00660,map00770,map01100,map01110,map01130,map01210,map01230	M00019,M00570	R00006,R00014,R00226,R03050,R04672,R04673,R08648	RC00027,RC00106,RC01192,RC02744,RC02893	ko00000,ko00001,ko00002,ko01000	-	-	-	C2,SMP_LBD
TRINITY_DN37_c0_g1_i380.p1	3750.XP_008386395.1	5.63e-90	285	COG5038@1|root,KOG1012@2759|Eukaryota,37HGC@33090|Viridiplantae,3GBHV@35493|Streptophyta,4JGVN@91835|fabids	35493|Streptophyta	S	C2 domain-containing protein	NTMC2T6.1	GO:0005575,GO:0005622,GO:0005623,GO:0005737,GO:0005773,GO:0005783,GO:0005886,GO:0012505,GO:0016020,GO:0043226,GO:0043227,GO:0043229,GO:0043231,GO:0044424,GO:0044444,GO:0044464,GO:0071944	2.2.1.6	ko:K01652	ko00290,ko00650,ko00660,ko00770,ko01100,ko01110,ko01130,ko01210,ko01230,map00290,map00650,map00660,map00770,map01100,map01110,map01130,map01210,map01230	M00019,M00570	R00006,R00014,R00226,R03050,R04672,R04673,R08648	RC00027,RC00106,RC01192,RC02744,RC02893	ko00000,ko00001,ko00002,ko01000	-	-	-	C2,SMP_LBD
TRINITY_DN37_c0_g1_i406.p1	29760.VIT_19s0138g00140.t01	3.11e-163	490	COG5038@1|root,KOG1012@2759|Eukaryota,37HGC@33090|Viridiplantae,3GBHV@35493|Streptophyta	35493|Streptophyta	J	C2 domain-containing protein	NTMC2T6.1	GO:0005575,GO:0005622,GO:0005623,GO:0005737,GO:0005773,GO:0005783,GO:0005886,GO:0012505,GO:0016020,GO:0043226,GO:0043227,GO:0043229,GO:0043231,GO:0044424,GO:0044444,GO:0044464,GO:0071944	2.2.1.6	ko:K01652	ko00290,ko00650,ko00660,ko00770,ko01100,ko01110,ko01130,ko01210,ko01230,map00290,map00650,map00660,map00770,map01100,map01110,map01130,map01210,map01230	M00019,M00570	R00006,R00014,R00226,R03050,R04672,R04673,R08648	RC00027,RC00106,RC01192,RC02744,RC02893	ko00000,ko00001,ko00002,ko01000	-	-	-	C2,SMP_LBD
TRINITY_DN37_c0_g1_i415.p1	2711.XP_006477940.1	4.57e-78	253	COG5038@1|root,KOG1012@2759|Eukaryota,37HGC@33090|Viridiplantae,3GBHV@35493|Streptophyta	35493|Streptophyta	J	C2 domain-containing protein	NTMC2T6.1	GO:0005575,GO:0005622,GO:0005623,GO:0005737,GO:0005773,GO:0005783,GO:0005886,GO:0012505,GO:0016020,GO:0043226,GO:0043227,GO:0043229,GO:0043231,GO:0044424,GO:0044444,GO:0044464,GO:0071944	2.2.1.6	ko:K01652	ko00290,ko00650,ko00660,ko00770,ko01100,ko01110,ko01130,ko01210,ko01230,map00290,map00650,map00660,map00770,map01100,map01110,map01130,map01210,map01230	M00019,M00570	R00006,R00014,R00226,R03050,R04672,R04673,R08648	RC00027,RC00106,RC01192,RC02744,RC02893	ko00000,ko00001,ko00002,ko01000	-	-	-	C2,SMP_LBD
TRINITY_DN37_c0_g1_i426.p1	42345.XP_008784434.1	1.6e-38	153	COG5038@1|root,KOG1012@2759|Eukaryota,37HGC@33090|Viridiplantae,3GBHV@35493|Streptophyta,3KQP2@4447|Liliopsida	35493|Streptophyta	S	Protein kinase C conserved region 2 (CalB)	NTMC2T6.2	GO:0005575,GO:0005622,GO:0005623,GO:0005737,GO:0005773,GO:0005783,GO:0005886,GO:0012505,GO:0016020,GO:0043226,GO:0043227,GO:0043229,GO:0043231,GO:0044424,GO:0044444,GO:0044464,GO:0071944	2.2.1.6	ko:K01652	ko00290,ko00650,ko00660,ko00770,ko01100,ko01110,ko01130,ko01210,ko01230,map00290,map00650,map00660,map00770,map01100,map01110,map01130,map01210,map01230	M00019,M00570	R00006,R00014,R00226,R03050,R04672,R04673,R08648	RC00027,RC00106,RC01192,RC02744,RC02893	ko00000,ko00001,ko00002,ko01000	-	-	-	C2
TRINITY_DN37_c0_g1_i426.p2	4081.Solyc07g061950.2.1	9.76e-75	244	COG5038@1|root,KOG1012@2759|Eukaryota,37HGC@33090|Viridiplantae,3GBHV@35493|Streptophyta,44I2Y@71274|asterids	35493|Streptophyta	S	Protein kinase C conserved region 2 (CalB)	NTMC2T6.1	GO:0005575,GO:0005622,GO:0005623,GO:0005737,GO:0005773,GO:0005783,GO:0005886,GO:0012505,GO:0016020,GO:0043226,GO:0043227,GO:0043229,GO:0043231,GO:0044424,GO:0044444,GO:0044464,GO:0071944	2.2.1.6	ko:K01652	ko00290,ko00650,ko00660,ko00770,ko01100,ko01110,ko01130,ko01210,ko01230,map00290,map00650,map00660,map00770,map01100,map01110,map01130,map01210,map01230	M00019,M00570	R00006,R00014,R00226,R03050,R04672,R04673,R08648	RC00027,RC00106,RC01192,RC02744,RC02893	ko00000,ko00001,ko00002,ko01000	-	-	-	C2,SMP_LBD
TRINITY_DN37_c0_g1_i449.p1	42345.XP_008784434.1	1.6e-38	153	COG5038@1|root,KOG1012@2759|Eukaryota,37HGC@33090|Viridiplantae,3GBHV@35493|Streptophyta,3KQP2@4447|Liliopsida	35493|Streptophyta	S	Protein kinase C conserved region 2 (CalB)	NTMC2T6.2	GO:0005575,GO:0005622,GO:0005623,GO:0005737,GO:0005773,GO:0005783,GO:0005886,GO:0012505,GO:0016020,GO:0043226,GO:0043227,GO:0043229,GO:0043231,GO:0044424,GO:0044444,GO:0044464,GO:0071944	2.2.1.6	ko:K01652	ko00290,ko00650,ko00660,ko00770,ko01100,ko01110,ko01130,ko01210,ko01230,map00290,map00650,map00660,map00770,map01100,map01110,map01130,map01210,map01230	M00019,M00570	R00006,R00014,R00226,R03050,R04672,R04673,R08648	RC00027,RC00106,RC01192,RC02744,RC02893	ko00000,ko00001,ko00002,ko01000	-	-	-	C2
TRINITY_DN37_c0_g1_i449.p2	3641.EOY13634	2.19e-135	407	COG5038@1|root,KOG1012@2759|Eukaryota,37HGC@33090|Viridiplantae,3GBHV@35493|Streptophyta	35493|Streptophyta	J	C2 domain-containing protein	NTMC2T6.1	GO:0005575,GO:0005622,GO:0005623,GO:0005737,GO:0005773,GO:0005783,GO:0005886,GO:0012505,GO:0016020,GO:0043226,GO:0043227,GO:0043229,GO:0043231,GO:0044424,GO:0044444,GO:0044464,GO:0071944	2.2.1.6	ko:K01652	ko00290,ko00650,ko00660,ko00770,ko01100,ko01110,ko01130,ko01210,ko01230,map00290,map00650,map00660,map00770,map01100,map01110,map01130,map01210,map01230	M00019,M00570	R00006,R00014,R00226,R03050,R04672,R04673,R08648	RC00027,RC00106,RC01192,RC02744,RC02893	ko00000,ko00001,ko00002,ko01000	-	-	-	C2,SMP_LBD
TRINITY_DN37_c0_g1_i456.p1	4432.XP_010275014.1	7.87e-87	277	COG5038@1|root,KOG1012@2759|Eukaryota,37HGC@33090|Viridiplantae,3GBHV@35493|Streptophyta	35493|Streptophyta	J	C2 domain-containing protein	NTMC2T6.1	GO:0005575,GO:0005622,GO:0005623,GO:0005737,GO:0005773,GO:0005783,GO:0005886,GO:0012505,GO:0016020,GO:0043226,GO:0043227,GO:0043229,GO:0043231,GO:0044424,GO:0044444,GO:0044464,GO:0071944	2.2.1.6	ko:K01652	ko00290,ko00650,ko00660,ko00770,ko01100,ko01110,ko01130,ko01210,ko01230,map00290,map00650,map00660,map00770,map01100,map01110,map01130,map01210,map01230	M00019,M00570	R00006,R00014,R00226,R03050,R04672,R04673,R08648	RC00027,RC00106,RC01192,RC02744,RC02893	ko00000,ko00001,ko00002,ko01000	-	-	-	C2,SMP_LBD
TRINITY_DN37_c0_g1_i66.p1	3750.XP_008386395.1	2.4e-83	268	COG5038@1|root,KOG1012@2759|Eukaryota,37HGC@33090|Viridiplantae,3GBHV@35493|Streptophyta,4JGVN@91835|fabids	35493|Streptophyta	S	C2 domain-containing protein	NTMC2T6.1	GO:0005575,GO:0005622,GO:0005623,GO:0005737,GO:0005773,GO:0005783,GO:0005886,GO:0012505,GO:0016020,GO:0043226,GO:0043227,GO:0043229,GO:0043231,GO:0044424,GO:0044444,GO:0044464,GO:0071944	2.2.1.6	ko:K01652	ko00290,ko00650,ko00660,ko00770,ko01100,ko01110,ko01130,ko01210,ko01230,map00290,map00650,map00660,map00770,map01100,map01110,map01130,map01210,map01230	M00019,M00570	R00006,R00014,R00226,R03050,R04672,R04673,R08648	RC00027,RC00106,RC01192,RC02744,RC02893	ko00000,ko00001,ko00002,ko01000	-	-	-	C2,SMP_LBD
TRINITY_DN37_c0_g1_i86.p1	3750.XP_008386395.1	2.4e-83	268	COG5038@1|root,KOG1012@2759|Eukaryota,37HGC@33090|Viridiplantae,3GBHV@35493|Streptophyta,4JGVN@91835|fabids	35493|Streptophyta	S	C2 domain-containing protein	NTMC2T6.1	GO:0005575,GO:0005622,GO:0005623,GO:0005737,GO:0005773,GO:0005783,GO:0005886,GO:0012505,GO:0016020,GO:0043226,GO:0043227,GO:0043229,GO:0043231,GO:0044424,GO:0044444,GO:0044464,GO:0071944	2.2.1.6	ko:K01652	ko00290,ko00650,ko00660,ko00770,ko01100,ko01110,ko01130,ko01210,ko01230,map00290,map00650,map00660,map00770,map01100,map01110,map01130,map01210,map01230	M00019,M00570	R00006,R00014,R00226,R03050,R04672,R04673,R08648	RC00027,RC00106,RC01192,RC02744,RC02893	ko00000,ko00001,ko00002,ko01000	-	-	-	C2,SMP_LBD
TRINITY_DN16_c0_g1_i106.p1	3885.XP_007136545.1	2.1e-41	148	COG0069@1|root,KOG0399@2759|Eukaryota,37RTT@33090|Viridiplantae,3G7BE@35493|Streptophyta,4JK1V@91835|fabids	35493|Streptophyta	E	glutamate synthase	GLT1	GO:0003674,GO:0003824,GO:0005575,GO:0005622,GO:0005623,GO:0005737,GO:0006082,GO:0006520,GO:0006536,GO:0006537,GO:0006541,GO:0006807,GO:0008150,GO:0008152,GO:0008652,GO:0009058,GO:0009064,GO:0009084,GO:0009507,GO:0009532,GO:0009536,GO:0009570,GO:0009719,GO:0009725,GO:0009735,GO:0009987,GO:0010033,GO:0010035,GO:0010038,GO:0015930,GO:0016040,GO:0016053,GO:0016491,GO:0016638,GO:0016639,GO:0019676,GO:…	1.4.1.13,1.4.1.14	ko:K00264	ko00250,ko00910,ko01100,ko01110,ko01120,ko01130,ko01230,map00250,map00910,map01100,map01110,map01120,map01130,map01230	-	R00093,R00114,R00248	RC00006,RC00010,RC02799	ko00000,ko00001,ko01000	-	-	-	Fer4_20,GATase_2,GXGXG,Glu_syn_central,Glu_synthase,Pyr_redox_2
TRINITY_DN16_c0_g1_i117.p1	29730.Gorai.008G269600.1	0	2530	COG0069@1|root,KOG0399@2759|Eukaryota,37RTT@33090|Viridiplantae,3G7BE@35493|Streptophyta	35493|Streptophyta	E	glutamate synthase	GLT1	GO:0003674,GO:0003824,GO:0005575,GO:0005622,GO:0005623,GO:0005737,GO:0006082,GO:0006520,GO:0006536,GO:0006537,GO:0006541,GO:0006807,GO:0008150,GO:0008152,GO:0008652,GO:0009058,GO:0009064,GO:0009084,GO:0009507,GO:0009532,GO:0009536,GO:0009570,GO:0009719,GO:0009725,GO:0009735,GO:0009987,GO:0010033,GO:0010035,GO:0010038,GO:0015930,GO:0016040,GO:0016053,GO:0016491,GO:0016638,GO:0016639,GO:0019676,GO:…	1.4.1.13,1.4.1.14	ko:K00264	ko00250,ko00910,ko01100,ko01110,ko01120,ko01130,ko01230,map00250,map00910,map01100,map01110,map01120,map01130,map01230	-	R00093,R00114,R00248	RC00006,RC00010,RC02799	ko00000,ko00001,ko01000	-	-	-	Fer4_20,GATase_2,GXGXG,Glu_syn_central,Glu_synthase,Pyr_redox_2
TRINITY_DN16_c0_g1_i117.p3	3885.XP_007136545.1	8.47e-57	190	COG0069@1|root,KOG0399@2759|Eukaryota,37RTT@33090|Viridiplantae,3G7BE@35493|Streptophyta,4JK1V@91835|fabids	35493|Streptophyta	E	glutamate synthase	GLT1	GO:0003674,GO:0003824,GO:0005575,GO:0005622,GO:0005623,GO:0005737,GO:0006082,GO:0006520,GO:0006536,GO:0006537,GO:0006541,GO:0006807,GO:0008150,GO:0008152,GO:0008652,GO:0009058,GO:0009064,GO:0009084,GO:0009507,GO:0009532,GO:0009536,GO:0009570,GO:0009719,GO:0009725,GO:0009735,GO:0009987,GO:0010033,GO:0010035,GO:0010038,GO:0015930,GO:0016040,GO:0016053,GO:0016491,GO:0016638,GO:0016639,GO:0019676,GO:…	1.4.1.13,1.4.1.14	ko:K00264	ko00250,ko00910,ko01100,ko01110,ko01120,ko01130,ko01230,map00250,map00910,map01100,map01110,map01120,map01130,map01230	-	R00093,R00114,R00248	RC00006,RC00010,RC02799	ko00000,ko00001,ko01000	-	-	-	Fer4_20,GATase_2,GXGXG,Glu_syn_central,Glu_synthase,Pyr_redox_2
TRINITY_DN16_c0_g1_i12.p1	4432.XP_010261570.1	0	1547	COG0069@1|root,KOG0399@2759|Eukaryota,37RTT@33090|Viridiplantae,3G7BE@35493|Streptophyta	35493|Streptophyta	E	glutamate synthase	-	GO:0003674,GO:0003824,GO:0005575,GO:0005622,GO:0005623,GO:0005737,GO:0006082,GO:0006520,GO:0006536,GO:0006537,GO:0006541,GO:0006807,GO:0008150,GO:0008152,GO:0008652,GO:0009058,GO:0009064,GO:0009084,GO:0009536,GO:0009987,GO:0015930,GO:0016053,GO:0016491,GO:0016638,GO:0019676,GO:0019740,GO:0019752,GO:0032502,GO:0040007,GO:0042221,GO:0043226,GO:0043227,GO:0043229,GO:0043231,GO:0043436,GO:0043648,GO:…	1.4.1.13,1.4.1.14	ko:K00264	ko00250,ko00910,ko01100,ko01110,ko01120,ko01130,ko01230,map00250,map00910,map01100,map01110,map01120,map01130,map01230	-	R00093,R00114,R00248	RC00006,RC00010,RC02799	ko00000,ko00001,ko01000	-	-	-	Fer4_20,GATase_2,GXGXG,Glu_syn_central,Glu_synthase,Pyr_redox_2
TRINITY_DN16_c0_g1_i129.p1	29730.Gorai.008G269600.1	0	3281	COG0069@1|root,KOG0399@2759|Eukaryota,37RTT@33090|Viridiplantae,3G7BE@35493|Streptophyta	35493|Streptophyta	E	glutamate synthase	GLT1	GO:0003674,GO:0003824,GO:0005575,GO:0005622,GO:0005623,GO:0005737,GO:0006082,GO:0006520,GO:0006536,GO:0006537,GO:0006541,GO:0006807,GO:0008150,GO:0008152,GO:0008652,GO:0009058,GO:0009064,GO:0009084,GO:0009507,GO:0009532,GO:0009536,GO:0009570,GO:0009719,GO:0009725,GO:0009735,GO:0009987,GO:0010033,GO:0010035,GO:0010038,GO:0015930,GO:0016040,GO:0016053,GO:0016491,GO:0016638,GO:0016639,GO:0019676,GO:…	1.4.1.13,1.4.1.14	ko:K00264	ko00250,ko00910,ko01100,ko01110,ko01120,ko01130,ko01230,map00250,map00910,map01100,map01110,map01120,map01130,map01230	-	R00093,R00114,R00248	RC00006,RC00010,RC02799	ko00000,ko00001,ko01000	-	-	-	Fer4_20,GATase_2,GXGXG,Glu_syn_central,Glu_synthase,Pyr_redox_2
TRINITY_DN16_c0_g1_i131.p1	4432.XP_010261570.1	0	3044	COG0069@1|root,KOG0399@2759|Eukaryota,37RTT@33090|Viridiplantae,3G7BE@35493|Streptophyta	35493|Streptophyta	E	glutamate synthase	-	GO:0003674,GO:0003824,GO:0005575,GO:0005622,GO:0005623,GO:0005737,GO:0006082,GO:0006520,GO:0006536,GO:0006537,GO:0006541,GO:0006807,GO:0008150,GO:0008152,GO:0008652,GO:0009058,GO:0009064,GO:0009084,GO:0009536,GO:0009987,GO:0015930,GO:0016053,GO:0016491,GO:0016638,GO:0019676,GO:0019740,GO:0019752,GO:0032502,GO:0040007,GO:0042221,GO:0043226,GO:0043227,GO:0043229,GO:0043231,GO:0043436,GO:0043648,GO:…	1.4.1.13,1.4.1.14	ko:K00264	ko00250,ko00910,ko01100,ko01110,ko01120,ko01130,ko01230,map00250,map00910,map01100,map01110,map01120,map01130,map01230	-	R00093,R00114,R00248	RC00006,RC00010,RC02799	ko00000,ko00001,ko01000	-	-	-	Fer4_20,GATase_2,GXGXG,Glu_syn_central,Glu_synthase,Pyr_redox_2
TRINITY_DN16_c0_g1_i136.p1	85681.XP_006422185.1	2.09e-112	355	COG0069@1|root,KOG0399@2759|Eukaryota,37RTT@33090|Viridiplantae,3G7BE@35493|Streptophyta	35493|Streptophyta	E	glutamate synthase	GLT1	GO:0003674,GO:0003824,GO:0005575,GO:0005622,GO:0005623,GO:0005737,GO:0006082,GO:0006520,GO:0006536,GO:0006537,GO:0006541,GO:0006807,GO:0008150,GO:0008152,GO:0008652,GO:0009058,GO:0009064,GO:0009084,GO:0009507,GO:0009532,GO:0009536,GO:0009570,GO:0009719,GO:0009725,GO:0009735,GO:0009987,GO:0010033,GO:0010035,GO:0010038,GO:0015930,GO:0016040,GO:0016053,GO:0016491,GO:0016638,GO:0016639,GO:0019676,GO:…	1.4.1.13,1.4.1.14	ko:K00264	ko00250,ko00910,ko01100,ko01110,ko01120,ko01130,ko01230,map00250,map00910,map01100,map01110,map01120,map01130,map01230	-	R00093,R00114,R00248	RC00006,RC00010,RC02799	ko00000,ko00001,ko01000	-	-	-	Fer4_20,GATase_2,GXGXG,Glu_syn_central,Glu_synthase,Pyr_redox_2
TRINITY_DN16_c0_g1_i141.p1	29730.Gorai.008G269600.1	0	2792	COG0069@1|root,KOG0399@2759|Eukaryota,37RTT@33090|Viridiplantae,3G7BE@35493|Streptophyta	35493|Streptophyta	E	glutamate synthase	GLT1	GO:0003674,GO:0003824,GO:0005575,GO:0005622,GO:0005623,GO:0005737,GO:0006082,GO:0006520,GO:0006536,GO:0006537,GO:0006541,GO:0006807,GO:0008150,GO:0008152,GO:0008652,GO:0009058,GO:0009064,GO:0009084,GO:0009507,GO:0009532,GO:0009536,GO:0009570,GO:0009719,GO:0009725,GO:0009735,GO:0009987,GO:0010033,GO:0010035,GO:0010038,GO:0015930,GO:0016040,GO:0016053,GO:0016491,GO:0016638,GO:0016639,GO:0019676,GO:…	1.4.1.13,1.4.1.14	ko:K00264	ko00250,ko00910,ko01100,ko01110,ko01120,ko01130,ko01230,map00250,map00910,map01100,map01110,map01120,map01130,map01230	-	R00093,R00114,R00248	RC00006,RC00010,RC02799	ko00000,ko00001,ko01000	-	-	-	Fer4_20,GATase_2,GXGXG,Glu_syn_central,Glu_synthase,Pyr_redox_2
TRINITY_DN16_c0_g1_i141.p2	4098.XP_009609837.1	4.38e-146	421	COG0069@1|root,KOG0399@2759|Eukaryota,37RTT@33090|Viridiplantae,3G7BE@35493|Streptophyta,44P77@71274|asterids	35493|Streptophyta	E	Glutamate synthase	GLT1	GO:0003674,GO:0003824,GO:0005575,GO:0005622,GO:0005623,GO:0005737,GO:0006082,GO:0006520,GO:0006536,GO:0006537,GO:0006541,GO:0006807,GO:0008150,GO:0008152,GO:0008652,GO:0009058,GO:0009064,GO:0009084,GO:0009507,GO:0009532,GO:0009536,GO:0009570,GO:0009719,GO:0009725,GO:0009735,GO:0009987,GO:0010033,GO:0010035,GO:0010038,GO:0015930,GO:0016040,GO:0016053,GO:0016491,GO:0016638,GO:0016639,GO:0019676,GO:…	1.4.1.13,1.4.1.14	ko:K00264	ko00250,ko00910,ko01100,ko01110,ko01120,ko01130,ko01230,map00250,map00910,map01100,map01110,map01120,map01130,map01230	-	R00093,R00114,R00248	RC00006,RC00010,RC02799	ko00000,ko00001,ko01000	-	-	-	Fer4_20,GATase_2,GXGXG,Glu_syn_central,Glu_synthase,Pyr_redox_2
TRINITY_DN16_c0_g1_i142.p1	29730.Gorai.008G269600.1	0	3309	COG0069@1|root,KOG0399@2759|Eukaryota,37RTT@33090|Viridiplantae,3G7BE@35493|Streptophyta	35493|Streptophyta	E	glutamate synthase	GLT1	GO:0003674,GO:0003824,GO:0005575,GO:0005622,GO:0005623,GO:0005737,GO:0006082,GO:0006520,GO:0006536,GO:0006537,GO:0006541,GO:0006807,GO:0008150,GO:0008152,GO:0008652,GO:0009058,GO:0009064,GO:0009084,GO:0009507,GO:0009532,GO:0009536,GO:0009570,GO:0009719,GO:0009725,GO:0009735,GO:0009987,GO:0010033,GO:0010035,GO:0010038,GO:0015930,GO:0016040,GO:0016053,GO:0016491,GO:0016638,GO:0016639,GO:0019676,GO:…	1.4.1.13,1.4.1.14	ko:K00264	ko00250,ko00910,ko01100,ko01110,ko01120,ko01130,ko01230,map00250,map00910,map01100,map01110,map01120,map01130,map01230	-	R00093,R00114,R00248	RC00006,RC00010,RC02799	ko00000,ko00001,ko01000	-	-	-	Fer4_20,GATase_2,GXGXG,Glu_syn_central,Glu_synthase,Pyr_redox_2
TRINITY_DN16_c0_g1_i142.p2	3885.XP_007136545.1	8.47e-57	190	COG0069@1|root,KOG0399@2759|Eukaryota,37RTT@33090|Viridiplantae,3G7BE@35493|Streptophyta,4JK1V@91835|fabids	35493|Streptophyta	E	glutamate synthase	GLT1	GO:0003674,GO:0003824,GO:0005575,GO:0005622,GO:0005623,GO:0005737,GO:0006082,GO:0006520,GO:0006536,GO:0006537,GO:0006541,GO:0006807,GO:0008150,GO:0008152,GO:0008652,GO:0009058,GO:0009064,GO:0009084,GO:0009507,GO:0009532,GO:0009536,GO:0009570,GO:0009719,GO:0009725,GO:0009735,GO:0009987,GO:0010033,GO:0010035,GO:0010038,GO:0015930,GO:0016040,GO:0016053,GO:0016491,GO:0016638,GO:0016639,GO:0019676,GO:…	1.4.1.13,1.4.1.14	ko:K00264	ko00250,ko00910,ko01100,ko01110,ko01120,ko01130,ko01230,map00250,map00910,map01100,map01110,map01120,map01130,map01230	-	R00093,R00114,R00248	RC00006,RC00010,RC02799	ko00000,ko00001,ko01000	-	-	-	Fer4_20,GATase_2,GXGXG,Glu_syn_central,Glu_synthase,Pyr_redox_2
TRINITY_DN16_c0_g1_i158.p1	29730.Gorai.008G269600.1	0	2791	COG0069@1|root,KOG0399@2759|Eukaryota,37RTT@33090|Viridiplantae,3G7BE@35493|Streptophyta	35493|Streptophyta	E	glutamate synthase	GLT1	GO:0003674,GO:0003824,GO:0005575,GO:0005622,GO:0005623,GO:0005737,GO:0006082,GO:0006520,GO:0006536,GO:0006537,GO:0006541,GO:0006807,GO:0008150,GO:0008152,GO:0008652,GO:0009058,GO:0009064,GO:0009084,GO:0009507,GO:0009532,GO:0009536,GO:0009570,GO:0009719,GO:0009725,GO:0009735,GO:0009987,GO:0010033,GO:0010035,GO:0010038,GO:0015930,GO:0016040,GO:0016053,GO:0016491,GO:0016638,GO:0016639,GO:0019676,GO:…	1.4.1.13,1.4.1.14	ko:K00264	ko00250,ko00910,ko01100,ko01110,ko01120,ko01130,ko01230,map00250,map00910,map01100,map01110,map01120,map01130,map01230	-	R00093,R00114,R00248	RC00006,RC00010,RC02799	ko00000,ko00001,ko01000	-	-	-	Fer4_20,GATase_2,GXGXG,Glu_syn_central,Glu_synthase,Pyr_redox_2
TRINITY_DN16_c0_g1_i158.p2	4098.XP_009609837.1	3.98e-186	525	COG0069@1|root,KOG0399@2759|Eukaryota,37RTT@33090|Viridiplantae,3G7BE@35493|Streptophyta,44P77@71274|asterids	35493|Streptophyta	E	Glutamate synthase	GLT1	GO:0003674,GO:0003824,GO:0005575,GO:0005622,GO:0005623,GO:0005737,GO:0006082,GO:0006520,GO:0006536,GO:0006537,GO:0006541,GO:0006807,GO:0008150,GO:0008152,GO:0008652,GO:0009058,GO:0009064,GO:0009084,GO:0009507,GO:0009532,GO:0009536,GO:0009570,GO:0009719,GO:0009725,GO:0009735,GO:0009987,GO:0010033,GO:0010035,GO:0010038,GO:0015930,GO:0016040,GO:0016053,GO:0016491,GO:0016638,GO:0016639,GO:0019676,GO:…	1.4.1.13,1.4.1.14	ko:K00264	ko00250,ko00910,ko01100,ko01110,ko01120,ko01130,ko01230,map00250,map00910,map01100,map01110,map01120,map01130,map01230	-	R00093,R00114,R00248	RC00006,RC00010,RC02799	ko00000,ko00001,ko01000	-	-	-	Fer4_20,GATase_2,GXGXG,Glu_syn_central,Glu_synthase,Pyr_redox_2
TRINITY_DN16_c0_g1_i183.p1	4432.XP_010261570.1	0	2721	COG0069@1|root,KOG0399@2759|Eukaryota,37RTT@33090|Viridiplantae,3G7BE@35493|Streptophyta	35493|Streptophyta	E	glutamate synthase	-	GO:0003674,GO:0003824,GO:0005575,GO:0005622,GO:0005623,GO:0005737,GO:0006082,GO:0006520,GO:0006536,GO:0006537,GO:0006541,GO:0006807,GO:0008150,GO:0008152,GO:0008652,GO:0009058,GO:0009064,GO:0009084,GO:0009536,GO:0009987,GO:0015930,GO:0016053,GO:0016491,GO:0016638,GO:0019676,GO:0019740,GO:0019752,GO:0032502,GO:0040007,GO:0042221,GO:0043226,GO:0043227,GO:0043229,GO:0043231,GO:0043436,GO:0043648,GO:…	1.4.1.13,1.4.1.14	ko:K00264	ko00250,ko00910,ko01100,ko01110,ko01120,ko01130,ko01230,map00250,map00910,map01100,map01110,map01120,map01130,map01230	-	R00093,R00114,R00248	RC00006,RC00010,RC02799	ko00000,ko00001,ko01000	-	-	-	Fer4_20,GATase_2,GXGXG,Glu_syn_central,Glu_synthase,Pyr_redox_2
TRINITY_DN16_c0_g1_i183.p2	85681.XP_006422185.1	1.42e-130	401	COG0069@1|root,KOG0399@2759|Eukaryota,37RTT@33090|Viridiplantae,3G7BE@35493|Streptophyta	35493|Streptophyta	E	glutamate synthase	GLT1	GO:0003674,GO:0003824,GO:0005575,GO:0005622,GO:0005623,GO:0005737,GO:0006082,GO:0006520,GO:0006536,GO:0006537,GO:0006541,GO:0006807,GO:0008150,GO:0008152,GO:0008652,GO:0009058,GO:0009064,GO:0009084,GO:0009507,GO:0009532,GO:0009536,GO:0009570,GO:0009719,GO:0009725,GO:0009735,GO:0009987,GO:0010033,GO:0010035,GO:0010038,GO:0015930,GO:0016040,GO:0016053,GO:0016491,GO:0016638,GO:0016639,GO:0019676,GO:…	1.4.1.13,1.4.1.14	ko:K00264	ko00250,ko00910,ko01100,ko01110,ko01120,ko01130,ko01230,map00250,map00910,map01100,map01110,map01120,map01130,map01230	-	R00093,R00114,R00248	RC00006,RC00010,RC02799	ko00000,ko00001,ko01000	-	-	-	Fer4_20,GATase_2,GXGXG,Glu_syn_central,Glu_synthase,Pyr_redox_2
TRINITY_DN16_c0_g1_i184.p1	29730.Gorai.008G269600.1	0	3309	COG0069@1|root,KOG0399@2759|Eukaryota,37RTT@33090|Viridiplantae,3G7BE@35493|Streptophyta	35493|Streptophyta	E	glutamate synthase	GLT1	GO:0003674,GO:0003824,GO:0005575,GO:0005622,GO:0005623,GO:0005737,GO:0006082,GO:0006520,GO:0006536,GO:0006537,GO:0006541,GO:0006807,GO:0008150,GO:0008152,GO:0008652,GO:0009058,GO:0009064,GO:0009084,GO:0009507,GO:0009532,GO:0009536,GO:0009570,GO:0009719,GO:0009725,GO:0009735,GO:0009987,GO:0010033,GO:0010035,GO:0010038,GO:0015930,GO:0016040,GO:0016053,GO:0016491,GO:0016638,GO:0016639,GO:0019676,GO:…	1.4.1.13,1.4.1.14	ko:K00264	ko00250,ko00910,ko01100,ko01110,ko01120,ko01130,ko01230,map00250,map00910,map01100,map01110,map01120,map01130,map01230	-	R00093,R00114,R00248	RC00006,RC00010,RC02799	ko00000,ko00001,ko01000	-	-	-	Fer4_20,GATase_2,GXGXG,Glu_syn_central,Glu_synthase,Pyr_redox_2
TRINITY_DN16_c0_g1_i184.p2	3885.XP_007136545.1	8.47e-57	190	COG0069@1|root,KOG0399@2759|Eukaryota,37RTT@33090|Viridiplantae,3G7BE@35493|Streptophyta,4JK1V@91835|fabids	35493|Streptophyta	E	glutamate synthase	GLT1	GO:0003674,GO:0003824,GO:0005575,GO:0005622,GO:0005623,GO:0005737,GO:0006082,GO:0006520,GO:0006536,GO:0006537,GO:0006541,GO:0006807,GO:0008150,GO:0008152,GO:0008652,GO:0009058,GO:0009064,GO:0009084,GO:0009507,GO:0009532,GO:0009536,GO:0009570,GO:0009719,GO:0009725,GO:0009735,GO:0009987,GO:0010033,GO:0010035,GO:0010038,GO:0015930,GO:0016040,GO:0016053,GO:0016491,GO:0016638,GO:0016639,GO:0019676,GO:…	1.4.1.13,1.4.1.14	ko:K00264	ko00250,ko00910,ko01100,ko01110,ko01120,ko01130,ko01230,map00250,map00910,map01100,map01110,map01120,map01130,map01230	-	R00093,R00114,R00248	RC00006,RC00010,RC02799	ko00000,ko00001,ko01000	-	-	-	Fer4_20,GATase_2,GXGXG,Glu_syn_central,Glu_synthase,Pyr_redox_2
TRINITY_DN16_c0_g1_i65.p1	4098.XP_009603554.1	2.3e-166	501	COG0069@1|root,KOG0399@2759|Eukaryota,37RTT@33090|Viridiplantae,3G7BE@35493|Streptophyta,44P77@71274|asterids	35493|Streptophyta	E	Glutamate synthase	GLT1	GO:0003674,GO:0003824,GO:0005575,GO:0005622,GO:0005623,GO:0005737,GO:0006082,GO:0006520,GO:0006536,GO:0006537,GO:0006541,GO:0006807,GO:0008150,GO:0008152,GO:0008652,GO:0009058,GO:0009064,GO:0009084,GO:0009507,GO:0009532,GO:0009536,GO:0009570,GO:0009719,GO:0009725,GO:0009735,GO:0009987,GO:0010033,GO:0010035,GO:0010038,GO:0015930,GO:0016040,GO:0016053,GO:0016491,GO:0016638,GO:0016639,GO:0019676,GO:…	1.4.1.13,1.4.1.14	ko:K00264	ko00250,ko00910,ko01100,ko01110,ko01120,ko01130,ko01230,map00250,map00910,map01100,map01110,map01120,map01130,map01230	-	R00093,R00114,R00248	RC00006,RC00010,RC02799	ko00000,ko00001,ko01000	-	-	-	Fer4_20,GATase_2,GXGXG,Glu_syn_central,Glu_synthase,Pyr_redox_2
TRINITY_DN16_c0_g1_i76.p1	42345.XP_008798443.1	0	1683	COG0069@1|root,KOG0399@2759|Eukaryota,37RTT@33090|Viridiplantae,3G7BE@35493|Streptophyta,3KM5Z@4447|Liliopsida	35493|Streptophyta	E	glutamate synthase	GLT1	GO:0003674,GO:0003824,GO:0005575,GO:0005622,GO:0005623,GO:0005737,GO:0006082,GO:0006520,GO:0006536,GO:0006537,GO:0006541,GO:0006807,GO:0008150,GO:0008152,GO:0008652,GO:0009058,GO:0009064,GO:0009084,GO:0009507,GO:0009532,GO:0009536,GO:0009570,GO:0009719,GO:0009725,GO:0009735,GO:0009987,GO:0010033,GO:0010035,GO:0010038,GO:0015930,GO:0016040,GO:0016053,GO:0016491,GO:0016638,GO:0016639,GO:0019676,GO:…	1.4.1.13,1.4.1.14	ko:K00264	ko00250,ko00910,ko01100,ko01110,ko01120,ko01130,ko01230,map00250,map00910,map01100,map01110,map01120,map01130,map01230	-	R00093,R00114,R00248	RC00006,RC00010,RC02799	ko00000,ko00001,ko01000	-	-	-	Fer4_20,GATase_2,GXGXG,Glu_syn_central,Glu_synthase,Pyr_redox_2
TRINITY_DN16_c0_g1_i76.p2	29730.Gorai.008G269600.1	0	952	COG0069@1|root,KOG0399@2759|Eukaryota,37RTT@33090|Viridiplantae,3G7BE@35493|Streptophyta	35493|Streptophyta	E	glutamate synthase	GLT1	GO:0003674,GO:0003824,GO:0005575,GO:0005622,GO:0005623,GO:0005737,GO:0006082,GO:0006520,GO:0006536,GO:0006537,GO:0006541,GO:0006807,GO:0008150,GO:0008152,GO:0008652,GO:0009058,GO:0009064,GO:0009084,GO:0009507,GO:0009532,GO:0009536,GO:0009570,GO:0009719,GO:0009725,GO:0009735,GO:0009987,GO:0010033,GO:0010035,GO:0010038,GO:0015930,GO:0016040,GO:0016053,GO:0016491,GO:0016638,GO:0016639,GO:0019676,GO:…	1.4.1.13,1.4.1.14	ko:K00264	ko00250,ko00910,ko01100,ko01110,ko01120,ko01130,ko01230,map00250,map00910,map01100,map01110,map01120,map01130,map01230	-	R00093,R00114,R00248	RC00006,RC00010,RC02799	ko00000,ko00001,ko01000	-	-	-	Fer4_20,GATase_2,GXGXG,Glu_syn_central,Glu_synthase,Pyr_redox_2
TRINITY_DN16_c0_g1_i76.p3	4098.XP_009609837.1	3.98e-186	525	COG0069@1|root,KOG0399@2759|Eukaryota,37RTT@33090|Viridiplantae,3G7BE@35493|Streptophyta,44P77@71274|asterids	35493|Streptophyta	E	Glutamate synthase	GLT1	GO:0003674,GO:0003824,GO:0005575,GO:0005622,GO:0005623,GO:0005737,GO:0006082,GO:0006520,GO:0006536,GO:0006537,GO:0006541,GO:0006807,GO:0008150,GO:0008152,GO:0008652,GO:0009058,GO:0009064,GO:0009084,GO:0009507,GO:0009532,GO:0009536,GO:0009570,GO:0009719,GO:0009725,GO:0009735,GO:0009987,GO:0010033,GO:0010035,GO:0010038,GO:0015930,GO:0016040,GO:0016053,GO:0016491,GO:0016638,GO:0016639,GO:0019676,GO:…	1.4.1.13,1.4.1.14	ko:K00264	ko00250,ko00910,ko01100,ko01110,ko01120,ko01130,ko01230,map00250,map00910,map01100,map01110,map01120,map01130,map01230	-	R00093,R00114,R00248	RC00006,RC00010,RC02799	ko00000,ko00001,ko01000	-	-	-	Fer4_20,GATase_2,GXGXG,Glu_syn_central,Glu_synthase,Pyr_redox_2
TRINITY_DN16_c0_g1_i81.p1	4432.XP_010261570.1	0	1547	COG0069@1|root,KOG0399@2759|Eukaryota,37RTT@33090|Viridiplantae,3G7BE@35493|Streptophyta	35493|Streptophyta	E	glutamate synthase	-	GO:0003674,GO:0003824,GO:0005575,GO:0005622,GO:0005623,GO:0005737,GO:0006082,GO:0006520,GO:0006536,GO:0006537,GO:0006541,GO:0006807,GO:0008150,GO:0008152,GO:0008652,GO:0009058,GO:0009064,GO:0009084,GO:0009536,GO:0009987,GO:0015930,GO:0016053,GO:0016491,GO:0016638,GO:0019676,GO:0019740,GO:0019752,GO:0032502,GO:0040007,GO:0042221,GO:0043226,GO:0043227,GO:0043229,GO:0043231,GO:0043436,GO:0043648,GO:…	1.4.1.13,1.4.1.14	ko:K00264	ko00250,ko00910,ko01100,ko01110,ko01120,ko01130,ko01230,map00250,map00910,map01100,map01110,map01120,map01130,map01230	-	R00093,R00114,R00248	RC00006,RC00010,RC02799	ko00000,ko00001,ko01000	-	-	-	Fer4_20,GATase_2,GXGXG,Glu_syn_central,Glu_synthase,Pyr_redox_2
TRINITY_DN16_c0_g1_i98.p1	29730.Gorai.008G269600.1	0	3247	COG0069@1|root,KOG0399@2759|Eukaryota,37RTT@33090|Viridiplantae,3G7BE@35493|Streptophyta	35493|Streptophyta	E	glutamate synthase	GLT1	GO:0003674,GO:0003824,GO:0005575,GO:0005622,GO:0005623,GO:0005737,GO:0006082,GO:0006520,GO:0006536,GO:0006537,GO:0006541,GO:0006807,GO:0008150,GO:0008152,GO:0008652,GO:0009058,GO:0009064,GO:0009084,GO:0009507,GO:0009532,GO:0009536,GO:0009570,GO:0009719,GO:0009725,GO:0009735,GO:0009987,GO:0010033,GO:0010035,GO:0010038,GO:0015930,GO:0016040,GO:0016053,GO:0016491,GO:0016638,GO:0016639,GO:0019676,GO:…	1.4.1.13,1.4.1.14	ko:K00264	ko00250,ko00910,ko01100,ko01110,ko01120,ko01130,ko01230,map00250,map00910,map01100,map01110,map01120,map01130,map01230	-	R00093,R00114,R00248	RC00006,RC00010,RC02799	ko00000,ko00001,ko01000	-	-	-	Fer4_20,GATase_2,GXGXG,Glu_syn_central,Glu_synthase,Pyr_redox_2
TRINITY_DN16_c0_g1_i98.p2	3885.XP_007136545.1	8.47e-57	190	COG0069@1|root,KOG0399@2759|Eukaryota,37RTT@33090|Viridiplantae,3G7BE@35493|Streptophyta,4JK1V@91835|fabids	35493|Streptophyta	E	glutamate synthase	GLT1	GO:0003674,GO:0003824,GO:0005575,GO:0005622,GO:0005623,GO:0005737,GO:0006082,GO:0006520,GO:0006536,GO:0006537,GO:0006541,GO:0006807,GO:0008150,GO:0008152,GO:0008652,GO:0009058,GO:0009064,GO:0009084,GO:0009507,GO:0009532,GO:0009536,GO:0009570,GO:0009719,GO:0009725,GO:0009735,GO:0009987,GO:0010033,GO:0010035,GO:0010038,GO:0015930,GO:0016040,GO:0016053,GO:0016491,GO:0016638,GO:0016639,GO:0019676,GO:…	1.4.1.13,1.4.1.14	ko:K00264	ko00250,ko00910,ko01100,ko01110,ko01120,ko01130,ko01230,map00250,map00910,map01100,map01110,map01120,map01130,map01230	-	R00093,R00114,R00248	RC00006,RC00010,RC02799	ko00000,ko00001,ko01000	-	-	-	Fer4_20,GATase_2,GXGXG,Glu_syn_central,Glu_synthase,Pyr_redox_2
TRINITY_DN1_c0_g1_i10.p1	4432.XP_010273207.1	3.19e-194	577	KOG4262@1|root,KOG4262@2759|Eukaryota,37NTK@33090|Viridiplantae,3GCMQ@35493|Streptophyta	35493|Streptophyta	S	Integrator complex subunit	-	-	-	ko:K13140	-	-	-	-	ko00000,ko03041	-	-	-	Ints3
TRINITY_DN1_c0_g1_i11.p1	4432.XP_010273207.1	1.11e-238	701	KOG4262@1|root,KOG4262@2759|Eukaryota,37NTK@33090|Viridiplantae,3GCMQ@35493|Streptophyta	35493|Streptophyta	S	Integrator complex subunit	-	-	-	ko:K13140	-	-	-	-	ko00000,ko03041	-	-	-	Ints3
TRINITY_DN1_c0_g1_i23.p1	4432.XP_010273207.1	3.18e-277	806	KOG4262@1|root,KOG4262@2759|Eukaryota,37NTK@33090|Viridiplantae,3GCMQ@35493|Streptophyta	35493|Streptophyta	S	Integrator complex subunit	-	-	-	ko:K13140	-	-	-	-	ko00000,ko03041	-	-	-	Ints3
TRINITY_DN1_c0_g1_i4.p1	4432.XP_010273207.1	1.11e-238	701	KOG4262@1|root,KOG4262@2759|Eukaryota,37NTK@33090|Viridiplantae,3GCMQ@35493|Streptophyta	35493|Streptophyta	S	Integrator complex subunit	-	-	-	ko:K13140	-	-	-	-	ko00000,ko03041	-	-	-	Ints3
TRINITY_DN1_c0_g1_i44.p1	4432.XP_010273207.1	1.11e-238	701	KOG4262@1|root,KOG4262@2759|Eukaryota,37NTK@33090|Viridiplantae,3GCMQ@35493|Streptophyta	35493|Streptophyta	S	Integrator complex subunit	-	-	-	ko:K13140	-	-	-	-	ko00000,ko03041	-	-	-	Ints3
TRINITY_DN1_c0_g1_i52.p1	4432.XP_010273207.1	1.11e-238	701	KOG4262@1|root,KOG4262@2759|Eukaryota,37NTK@33090|Viridiplantae,3GCMQ@35493|Streptophyta	35493|Streptophyta	S	Integrator complex subunit	-	-	-	ko:K13140	-	-	-	-	ko00000,ko03041	-	-	-	Ints3
TRINITY_DN1_c0_g1_i53.p1	4432.XP_010273207.1	1.11e-238	701	KOG4262@1|root,KOG4262@2759|Eukaryota,37NTK@33090|Viridiplantae,3GCMQ@35493|Streptophyta	35493|Streptophyta	S	Integrator complex subunit	-	-	-	ko:K13140	-	-	-	-	ko00000,ko03041	-	-	-	Ints3
TRINITY_DN64_c0_g1_i38.p1	2711.XP_006469524.1	1.5e-29	115	COG1435@1|root,KOG3125@2759|Eukaryota,37HM5@33090|Viridiplantae,3GBIB@35493|Streptophyta	35493|Streptophyta	F	Thymidine	-	-	2.7.1.21	ko:K00857	ko00240,ko00983,ko01100,map00240,map00983,map01100	-	R01567,R02099,R08233	RC00002,RC00017	ko00000,ko00001,ko01000	-	-	-	TK
TRINITY_DN64_c0_g1_i72.p1	2711.XP_006469524.1	1.5e-29	115	COG1435@1|root,KOG3125@2759|Eukaryota,37HM5@33090|Viridiplantae,3GBIB@35493|Streptophyta	35493|Streptophyta	F	Thymidine	-	-	2.7.1.21	ko:K00857	ko00240,ko00983,ko01100,map00240,map00983,map01100	-	R01567,R02099,R08233	RC00002,RC00017	ko00000,ko00001,ko01000	-	-	-	TK
TRINITY_DN72_c0_g1_i10.p1	4432.XP_010254382.1	1.27e-164	469	COG0513@1|root,KOG0329@2759|Eukaryota,37QI5@33090|Viridiplantae,3GE2F@35493|Streptophyta	35493|Streptophyta	A	DEAD-box ATP-dependent RNA helicase	-	-	3.6.4.13	ko:K12812	ko03013,ko03015,ko03040,ko05164,map03013,map03015,map03040,map05164	M00406,M00430	-	-	ko00000,ko00001,ko00002,ko01000,ko03019,ko03041	-	-	-	DEAD,Helicase_C
TRINITY_DN72_c0_g1_i10.p2	3983.cassava4.1_008143m	3.97e-100	301	COG0513@1|root,KOG0329@2759|Eukaryota,37QI5@33090|Viridiplantae,3GE2F@35493|Streptophyta,4JKRX@91835|fabids	35493|Streptophyta	A	DEAD-box ATP-dependent RNA helicase	-	GO:0000003,GO:0000375,GO:0000377,GO:0000398,GO:0003006,GO:0003674,GO:0003676,GO:0003677,GO:0003690,GO:0003697,GO:0003723,GO:0003724,GO:0003725,GO:0003824,GO:0004004,GO:0004386,GO:0005488,GO:0005575,GO:0005622,GO:0005623,GO:0005634,GO:0005681,GO:0005730,GO:0005737,GO:0005911,GO:0006139,GO:0006396,GO:0006397,GO:0006403,GO:0006405,GO:0006406,GO:0006611,GO:0006725,GO:0006807,GO:0006810,GO:0006886,GO:…	3.6.4.13	ko:K12812	ko03013,ko03015,ko03040,ko05164,map03013,map03015,map03040,map05164	M00406,M00430	-	-	ko00000,ko00001,ko00002,ko01000,ko03019,ko03041	-	-	-	DEAD,Helicase_C
TRINITY_DN72_c0_g1_i13.p1	4432.XP_010250100.1	6.51e-248	684	COG0513@1|root,KOG0329@2759|Eukaryota,37QI5@33090|Viridiplantae,3GE2F@35493|Streptophyta	35493|Streptophyta	A	DEAD-box ATP-dependent RNA helicase	-	GO:0000003,GO:0000375,GO:0000377,GO:0000398,GO:0003006,GO:0003674,GO:0003724,GO:0003824,GO:0004004,GO:0004386,GO:0005575,GO:0005622,GO:0005623,GO:0005634,GO:0005681,GO:0005730,GO:0005737,GO:0006139,GO:0006396,GO:0006397,GO:0006403,GO:0006405,GO:0006406,GO:0006611,GO:0006725,GO:0006807,GO:0006810,GO:0006886,GO:0006913,GO:0006950,GO:0006974,GO:0007275,GO:0008026,GO:0008104,GO:0008150,GO:0008152,GO:…	3.6.4.13	ko:K12812	ko03013,ko03015,ko03040,ko05164,map03013,map03015,map03040,map05164	M00406,M00430	-	-	ko00000,ko00001,ko00002,ko01000,ko03019,ko03041	-	-	-	DEAD,Helicase_C
TRINITY_DN72_c0_g1_i2.p1	3983.cassava4.1_008143m	3.97e-100	301	COG0513@1|root,KOG0329@2759|Eukaryota,37QI5@33090|Viridiplantae,3GE2F@35493|Streptophyta,4JKRX@91835|fabids	35493|Streptophyta	A	DEAD-box ATP-dependent RNA helicase	-	GO:0000003,GO:0000375,GO:0000377,GO:0000398,GO:0003006,GO:0003674,GO:0003676,GO:0003677,GO:0003690,GO:0003697,GO:0003723,GO:0003724,GO:0003725,GO:0003824,GO:0004004,GO:0004386,GO:0005488,GO:0005575,GO:0005622,GO:0005623,GO:0005634,GO:0005681,GO:0005730,GO:0005737,GO:0005911,GO:0006139,GO:0006396,GO:0006397,GO:0006403,GO:0006405,GO:0006406,GO:0006611,GO:0006725,GO:0006807,GO:0006810,GO:0006886,GO:…	3.6.4.13	ko:K12812	ko03013,ko03015,ko03040,ko05164,map03013,map03015,map03040,map05164	M00406,M00430	-	-	ko00000,ko00001,ko00002,ko01000,ko03019,ko03041	-	-	-	DEAD,Helicase_C
TRINITY_DN72_c0_g1_i24.p1	4432.XP_010250100.1	2.35e-117	347	COG0513@1|root,KOG0329@2759|Eukaryota,37QI5@33090|Viridiplantae,3GE2F@35493|Streptophyta	35493|Streptophyta	A	DEAD-box ATP-dependent RNA helicase	-	GO:0000003,GO:0000375,GO:0000377,GO:0000398,GO:0003006,GO:0003674,GO:0003724,GO:0003824,GO:0004004,GO:0004386,GO:0005575,GO:0005622,GO:0005623,GO:0005634,GO:0005681,GO:0005730,GO:0005737,GO:0006139,GO:0006396,GO:0006397,GO:0006403,GO:0006405,GO:0006406,GO:0006611,GO:0006725,GO:0006807,GO:0006810,GO:0006886,GO:0006913,GO:0006950,GO:0006974,GO:0007275,GO:0008026,GO:0008104,GO:0008150,GO:0008152,GO:…	3.6.4.13	ko:K12812	ko03013,ko03015,ko03040,ko05164,map03013,map03015,map03040,map05164	M00406,M00430	-	-	ko00000,ko00001,ko00002,ko01000,ko03019,ko03041	-	-	-	DEAD,Helicase_C
TRINITY_DN72_c0_g1_i24.p2	3983.cassava4.1_008143m	3.97e-100	301	COG0513@1|root,KOG0329@2759|Eukaryota,37QI5@33090|Viridiplantae,3GE2F@35493|Streptophyta,4JKRX@91835|fabids	35493|Streptophyta	A	DEAD-box ATP-dependent RNA helicase	-	GO:0000003,GO:0000375,GO:0000377,GO:0000398,GO:0003006,GO:0003674,GO:0003676,GO:0003677,GO:0003690,GO:0003697,GO:0003723,GO:0003724,GO:0003725,GO:0003824,GO:0004004,GO:0004386,GO:0005488,GO:0005575,GO:0005622,GO:0005623,GO:0005634,GO:0005681,GO:0005730,GO:0005737,GO:0005911,GO:0006139,GO:0006396,GO:0006397,GO:0006403,GO:0006405,GO:0006406,GO:0006611,GO:0006725,GO:0006807,GO:0006810,GO:0006886,GO:…	3.6.4.13	ko:K12812	ko03013,ko03015,ko03040,ko05164,map03013,map03015,map03040,map05164	M00406,M00430	-	-	ko00000,ko00001,ko00002,ko01000,ko03019,ko03041	-	-	-	DEAD,Helicase_C
TRINITY_DN72_c0_g1_i26.p1	3983.cassava4.1_008143m	2.42e-116	343	COG0513@1|root,KOG0329@2759|Eukaryota,37QI5@33090|Viridiplantae,3GE2F@35493|Streptophyta,4JKRX@91835|fabids	35493|Streptophyta	A	DEAD-box ATP-dependent RNA helicase	-	GO:0000003,GO:0000375,GO:0000377,GO:0000398,GO:0003006,GO:0003674,GO:0003676,GO:0003677,GO:0003690,GO:0003697,GO:0003723,GO:0003724,GO:0003725,GO:0003824,GO:0004004,GO:0004386,GO:0005488,GO:0005575,GO:0005622,GO:0005623,GO:0005634,GO:0005681,GO:0005730,GO:0005737,GO:0005911,GO:0006139,GO:0006396,GO:0006397,GO:0006403,GO:0006405,GO:0006406,GO:0006611,GO:0006725,GO:0006807,GO:0006810,GO:0006886,GO:…	3.6.4.13	ko:K12812	ko03013,ko03015,ko03040,ko05164,map03013,map03015,map03040,map05164	M00406,M00430	-	-	ko00000,ko00001,ko00002,ko01000,ko03019,ko03041	-	-	-	DEAD,Helicase_C
TRINITY_DN72_c0_g1_i35.p1	3983.cassava4.1_008143m	2.42e-116	343	COG0513@1|root,KOG0329@2759|Eukaryota,37QI5@33090|Viridiplantae,3GE2F@35493|Streptophyta,4JKRX@91835|fabids	35493|Streptophyta	A	DEAD-box ATP-dependent RNA helicase	-	GO:0000003,GO:0000375,GO:0000377,GO:0000398,GO:0003006,GO:0003674,GO:0003676,GO:0003677,GO:0003690,GO:0003697,GO:0003723,GO:0003724,GO:0003725,GO:0003824,GO:0004004,GO:0004386,GO:0005488,GO:0005575,GO:0005622,GO:0005623,GO:0005634,GO:0005681,GO:0005730,GO:0005737,GO:0005911,GO:0006139,GO:0006396,GO:0006397,GO:0006403,GO:0006405,GO:0006406,GO:0006611,GO:0006725,GO:0006807,GO:0006810,GO:0006886,GO:…	3.6.4.13	ko:K12812	ko03013,ko03015,ko03040,ko05164,map03013,map03015,map03040,map05164	M00406,M00430	-	-	ko00000,ko00001,ko00002,ko01000,ko03019,ko03041	-	-	-	DEAD,Helicase_C
TRINITY_DN72_c0_g1_i41.p1	4432.XP_010254382.1	1.43e-278	764	COG0513@1|root,KOG0329@2759|Eukaryota,37QI5@33090|Viridiplantae,3GE2F@35493|Streptophyta	35493|Streptophyta	A	DEAD-box ATP-dependent RNA helicase	-	-	3.6.4.13	ko:K12812	ko03013,ko03015,ko03040,ko05164,map03013,map03015,map03040,map05164	M00406,M00430	-	-	ko00000,ko00001,ko00002,ko01000,ko03019,ko03041	-	-	-	DEAD,Helicase_C
TRINITY_DN72_c0_g1_i6.p1	4432.XP_010254382.1	1.27e-164	469	COG0513@1|root,KOG0329@2759|Eukaryota,37QI5@33090|Viridiplantae,3GE2F@35493|Streptophyta	35493|Streptophyta	A	DEAD-box ATP-dependent RNA helicase	-	-	3.6.4.13	ko:K12812	ko03013,ko03015,ko03040,ko05164,map03013,map03015,map03040,map05164	M00406,M00430	-	-	ko00000,ko00001,ko00002,ko01000,ko03019,ko03041	-	-	-	DEAD,Helicase_C
TRINITY_DN72_c0_g1_i6.p2	3983.cassava4.1_008143m	2.42e-116	343	COG0513@1|root,KOG0329@2759|Eukaryota,37QI5@33090|Viridiplantae,3GE2F@35493|Streptophyta,4JKRX@91835|fabids	35493|Streptophyta	A	DEAD-box ATP-dependent RNA helicase	-	GO:0000003,GO:0000375,GO:0000377,GO:0000398,GO:0003006,GO:0003674,GO:0003676,GO:0003677,GO:0003690,GO:0003697,GO:0003723,GO:0003724,GO:0003725,GO:0003824,GO:0004004,GO:0004386,GO:0005488,GO:0005575,GO:0005622,GO:0005623,GO:0005634,GO:0005681,GO:0005730,GO:0005737,GO:0005911,GO:0006139,GO:0006396,GO:0006397,GO:0006403,GO:0006405,GO:0006406,GO:0006611,GO:0006725,GO:0006807,GO:0006810,GO:0006886,GO:…	3.6.4.13	ko:K12812	ko03013,ko03015,ko03040,ko05164,map03013,map03015,map03040,map05164	M00406,M00430	-	-	ko00000,ko00001,ko00002,ko01000,ko03019,ko03041	-	-	-	DEAD,Helicase_C
TRINITY_DN54_c0_g1_i12.p1	4432.XP_010269188.1	9.27e-46	157	2CCPF@1|root,2RZHP@2759|Eukaryota,37UU2@33090|Viridiplantae,3GJ79@35493|Streptophyta	35493|Streptophyta	S	Cyclin-dependent kinase inhibitor	-	-	-	-	-	-	-	-	-	-	-	-	CDI
TRINITY_DN54_c0_g1_i3.p2	4432.XP_010269188.1	2.35e-31	120	2CCPF@1|root,2RZHP@2759|Eukaryota,37UU2@33090|Viridiplantae,3GJ79@35493|Streptophyta	35493|Streptophyta	S	Cyclin-dependent kinase inhibitor	-	-	-	-	-	-	-	-	-	-	-	-	CDI
TRINITY_DN36_c0_g1_i10.p1	4432.XP_010272296.1	1.36e-66	219	28KGR@1|root,2QSXX@2759|Eukaryota,37NCD@33090|Viridiplantae,3G8H1@35493|Streptophyta	35493|Streptophyta	T	domain-containing protein	-	-	-	-	-	-	-	-	-	-	-	-	PH
TRINITY_DN36_c0_g1_i16.p1	3988.XP_002520368.1	2.71e-105	319	28KGR@1|root,2QSXX@2759|Eukaryota,37NCD@33090|Viridiplantae,3G8H1@35493|Streptophyta,4JG6T@91835|fabids	35493|Streptophyta	T	Pleckstrin homology domain.	-	-	-	-	-	-	-	-	-	-	-	-	PH
TRINITY_DN36_c0_g1_i16.p2	3641.EOX93113	6.65e-38	143	28KGR@1|root,2QSXX@2759|Eukaryota,37NCD@33090|Viridiplantae,3G8H1@35493|Streptophyta	35493|Streptophyta	T	domain-containing protein	-	-	-	-	-	-	-	-	-	-	-	-	PH
TRINITY_DN36_c0_g1_i18.p1	3641.EOX93113	6.65e-38	143	28KGR@1|root,2QSXX@2759|Eukaryota,37NCD@33090|Viridiplantae,3G8H1@35493|Streptophyta	35493|Streptophyta	T	domain-containing protein	-	-	-	-	-	-	-	-	-	-	-	-	PH
TRINITY_DN36_c0_g1_i19.p1	4432.XP_010272296.1	1.15e-108	332	28KGR@1|root,2QSXX@2759|Eukaryota,37NCD@33090|Viridiplantae,3G8H1@35493|Streptophyta	35493|Streptophyta	T	domain-containing protein	-	-	-	-	-	-	-	-	-	-	-	-	PH
TRINITY_DN36_c0_g1_i22.p1	3641.EOX93113	6.65e-38	143	28KGR@1|root,2QSXX@2759|Eukaryota,37NCD@33090|Viridiplantae,3G8H1@35493|Streptophyta	35493|Streptophyta	T	domain-containing protein	-	-	-	-	-	-	-	-	-	-	-	-	PH
TRINITY_DN36_c0_g1_i22.p2	3988.XP_002520368.1	6.73e-69	224	28KGR@1|root,2QSXX@2759|Eukaryota,37NCD@33090|Viridiplantae,3G8H1@35493|Streptophyta,4JG6T@91835|fabids	35493|Streptophyta	T	Pleckstrin homology domain.	-	-	-	-	-	-	-	-	-	-	-	-	PH
TRINITY_DN36_c0_g1_i23.p1	3641.EOX93113	6.65e-38	143	28KGR@1|root,2QSXX@2759|Eukaryota,37NCD@33090|Viridiplantae,3G8H1@35493|Streptophyta	35493|Streptophyta	T	domain-containing protein	-	-	-	-	-	-	-	-	-	-	-	-	PH
TRINITY_DN36_c0_g1_i39.p1	3988.XP_002520368.1	2.71e-105	319	28KGR@1|root,2QSXX@2759|Eukaryota,37NCD@33090|Viridiplantae,3G8H1@35493|Streptophyta,4JG6T@91835|fabids	35493|Streptophyta	T	Pleckstrin homology domain.	-	-	-	-	-	-	-	-	-	-	-	-	PH
TRINITY_DN36_c0_g1_i39.p2	3641.EOX93113	6.65e-38	143	28KGR@1|root,2QSXX@2759|Eukaryota,37NCD@33090|Viridiplantae,3G8H1@35493|Streptophyta	35493|Streptophyta	T	domain-containing protein	-	-	-	-	-	-	-	-	-	-	-	-	PH
TRINITY_DN36_c0_g1_i41.p1	3988.XP_002520368.1	2.71e-105	319	28KGR@1|root,2QSXX@2759|Eukaryota,37NCD@33090|Viridiplantae,3G8H1@35493|Streptophyta,4JG6T@91835|fabids	35493|Streptophyta	T	Pleckstrin homology domain.	-	-	-	-	-	-	-	-	-	-	-	-	PH
TRINITY_DN36_c0_g1_i41.p2	3641.EOX93113	6.65e-38	143	28KGR@1|root,2QSXX@2759|Eukaryota,37NCD@33090|Viridiplantae,3G8H1@35493|Streptophyta	35493|Streptophyta	T	domain-containing protein	-	-	-	-	-	-	-	-	-	-	-	-	PH
TRINITY_DN36_c0_g1_i47.p1	3641.EOX93113	6.65e-38	143	28KGR@1|root,2QSXX@2759|Eukaryota,37NCD@33090|Viridiplantae,3G8H1@35493|Streptophyta	35493|Streptophyta	T	domain-containing protein	-	-	-	-	-	-	-	-	-	-	-	-	PH
TRINITY_DN36_c0_g1_i47.p2	3988.XP_002520368.1	6.73e-69	224	28KGR@1|root,2QSXX@2759|Eukaryota,37NCD@33090|Viridiplantae,3G8H1@35493|Streptophyta,4JG6T@91835|fabids	35493|Streptophyta	T	Pleckstrin homology domain.	-	-	-	-	-	-	-	-	-	-	-	-	PH
TRINITY_DN36_c0_g1_i51.p1	4432.XP_010272296.1	3.81e-120	360	28KGR@1|root,2QSXX@2759|Eukaryota,37NCD@33090|Viridiplantae,3G8H1@35493|Streptophyta	35493|Streptophyta	T	domain-containing protein	-	-	-	-	-	-	-	-	-	-	-	-	PH
TRINITY_DN36_c0_g1_i53.p1	3641.EOX93113	1.19e-29	121	28KGR@1|root,2QSXX@2759|Eukaryota,37NCD@33090|Viridiplantae,3G8H1@35493|Streptophyta	35493|Streptophyta	T	domain-containing protein	-	-	-	-	-	-	-	-	-	-	-	-	PH
TRINITY_DN36_c0_g1_i59.p1	3641.EOX93113	6.65e-38	143	28KGR@1|root,2QSXX@2759|Eukaryota,37NCD@33090|Viridiplantae,3G8H1@35493|Streptophyta	35493|Streptophyta	T	domain-containing protein	-	-	-	-	-	-	-	-	-	-	-	-	PH
TRINITY_DN36_c0_g1_i66.p1	3988.XP_002520368.1	1.07e-108	328	28KGR@1|root,2QSXX@2759|Eukaryota,37NCD@33090|Viridiplantae,3G8H1@35493|Streptophyta,4JG6T@91835|fabids	35493|Streptophyta	T	Pleckstrin homology domain.	-	-	-	-	-	-	-	-	-	-	-	-	PH
TRINITY_DN36_c0_g1_i66.p2	3641.EOX93113	6.65e-38	143	28KGR@1|root,2QSXX@2759|Eukaryota,37NCD@33090|Viridiplantae,3G8H1@35493|Streptophyta	35493|Streptophyta	T	domain-containing protein	-	-	-	-	-	-	-	-	-	-	-	-	PH
TRINITY_DN36_c0_g1_i71.p1	3641.EOX93113	6.65e-38	143	28KGR@1|root,2QSXX@2759|Eukaryota,37NCD@33090|Viridiplantae,3G8H1@35493|Streptophyta	35493|Streptophyta	T	domain-containing protein	-	-	-	-	-	-	-	-	-	-	-	-	PH
TRINITY_DN36_c0_g1_i71.p2	3988.XP_002520368.1	1.49e-71	230	28KGR@1|root,2QSXX@2759|Eukaryota,37NCD@33090|Viridiplantae,3G8H1@35493|Streptophyta,4JG6T@91835|fabids	35493|Streptophyta	T	Pleckstrin homology domain.	-	-	-	-	-	-	-	-	-	-	-	-	PH
TRINITY_DN96_c0_g1_i12.p1	4096.XP_009765621.1	3.44e-87	259	KOG3368@1|root,KOG3368@2759|Eukaryota,37SVQ@33090|Viridiplantae,3G79B@35493|Streptophyta,44MWJ@71274|asterids	35493|Streptophyta	U	Sybindin-like family	-	GO:0003674,GO:0005085,GO:0005088,GO:0005488,GO:0005515,GO:0005575,GO:0005622,GO:0005623,GO:0006810,GO:0006888,GO:0008150,GO:0016192,GO:0017016,GO:0017112,GO:0017137,GO:0019899,GO:0030008,GO:0031267,GO:0032991,GO:0044424,GO:0044464,GO:0046907,GO:0048193,GO:0051020,GO:0051179,GO:0051234,GO:0051641,GO:0051649,GO:0065007,GO:0065009,GO:0098772,GO:0099023	-	ko:K20300	-	-	-	-	ko00000,ko04131	-	-	-	Sybindin
TRINITY_DN96_c0_g1_i14.p1	4096.XP_009765621.1	1.62e-88	262	KOG3368@1|root,KOG3368@2759|Eukaryota,37SVQ@33090|Viridiplantae,3G79B@35493|Streptophyta,44MWJ@71274|asterids	35493|Streptophyta	U	Sybindin-like family	-	GO:0003674,GO:0005085,GO:0005088,GO:0005488,GO:0005515,GO:0005575,GO:0005622,GO:0005623,GO:0006810,GO:0006888,GO:0008150,GO:0016192,GO:0017016,GO:0017112,GO:0017137,GO:0019899,GO:0030008,GO:0031267,GO:0032991,GO:0044424,GO:0044464,GO:0046907,GO:0048193,GO:0051020,GO:0051179,GO:0051234,GO:0051641,GO:0051649,GO:0065007,GO:0065009,GO:0098772,GO:0099023	-	ko:K20300	-	-	-	-	ko00000,ko04131	-	-	-	Sybindin
TRINITY_DN96_c0_g1_i15.p1	4096.XP_009765621.1	5.74e-87	259	KOG3368@1|root,KOG3368@2759|Eukaryota,37SVQ@33090|Viridiplantae,3G79B@35493|Streptophyta,44MWJ@71274|asterids	35493|Streptophyta	U	Sybindin-like family	-	GO:0003674,GO:0005085,GO:0005088,GO:0005488,GO:0005515,GO:0005575,GO:0005622,GO:0005623,GO:0006810,GO:0006888,GO:0008150,GO:0016192,GO:0017016,GO:0017112,GO:0017137,GO:0019899,GO:0030008,GO:0031267,GO:0032991,GO:0044424,GO:0044464,GO:0046907,GO:0048193,GO:0051020,GO:0051179,GO:0051234,GO:0051641,GO:0051649,GO:0065007,GO:0065009,GO:0098772,GO:0099023	-	ko:K20300	-	-	-	-	ko00000,ko04131	-	-	-	Sybindin
TRINITY_DN96_c0_g1_i3.p1	4096.XP_009765621.1	3.41e-87	259	KOG3368@1|root,KOG3368@2759|Eukaryota,37SVQ@33090|Viridiplantae,3G79B@35493|Streptophyta,44MWJ@71274|asterids	35493|Streptophyta	U	Sybindin-like family	-	GO:0003674,GO:0005085,GO:0005088,GO:0005488,GO:0005515,GO:0005575,GO:0005622,GO:0005623,GO:0006810,GO:0006888,GO:0008150,GO:0016192,GO:0017016,GO:0017112,GO:0017137,GO:0019899,GO:0030008,GO:0031267,GO:0032991,GO:0044424,GO:0044464,GO:0046907,GO:0048193,GO:0051020,GO:0051179,GO:0051234,GO:0051641,GO:0051649,GO:0065007,GO:0065009,GO:0098772,GO:0099023	-	ko:K20300	-	-	-	-	ko00000,ko04131	-	-	-	Sybindin
TRINITY_DN96_c0_g1_i4.p1	4096.XP_009765621.1	1.81e-97	285	KOG3368@1|root,KOG3368@2759|Eukaryota,37SVQ@33090|Viridiplantae,3G79B@35493|Streptophyta,44MWJ@71274|asterids	35493|Streptophyta	U	Sybindin-like family	-	GO:0003674,GO:0005085,GO:0005088,GO:0005488,GO:0005515,GO:0005575,GO:0005622,GO:0005623,GO:0006810,GO:0006888,GO:0008150,GO:0016192,GO:0017016,GO:0017112,GO:0017137,GO:0019899,GO:0030008,GO:0031267,GO:0032991,GO:0044424,GO:0044464,GO:0046907,GO:0048193,GO:0051020,GO:0051179,GO:0051234,GO:0051641,GO:0051649,GO:0065007,GO:0065009,GO:0098772,GO:0099023	-	ko:K20300	-	-	-	-	ko00000,ko04131	-	-	-	Sybindin
TRINITY_DN96_c0_g1_i5.p1	4155.Migut.F01073.1.p	1.7e-89	265	KOG3368@1|root,KOG3368@2759|Eukaryota,37SVQ@33090|Viridiplantae,3G79B@35493|Streptophyta,44MWJ@71274|asterids	35493|Streptophyta	U	Sybindin-like family	-	GO:0003674,GO:0005085,GO:0005088,GO:0005488,GO:0005515,GO:0005575,GO:0005622,GO:0005623,GO:0006810,GO:0006888,GO:0008150,GO:0016192,GO:0017016,GO:0017112,GO:0017137,GO:0019899,GO:0030008,GO:0031267,GO:0032991,GO:0044424,GO:0044464,GO:0046907,GO:0048193,GO:0051020,GO:0051179,GO:0051234,GO:0051641,GO:0051649,GO:0065007,GO:0065009,GO:0098772,GO:0099023	-	ko:K20300	-	-	-	-	ko00000,ko04131	-	-	-	Sybindin
TRINITY_DN96_c0_g1_i6.p1	4096.XP_009765621.1	5.74e-87	259	KOG3368@1|root,KOG3368@2759|Eukaryota,37SVQ@33090|Viridiplantae,3G79B@35493|Streptophyta,44MWJ@71274|asterids	35493|Streptophyta	U	Sybindin-like family	-	GO:0003674,GO:0005085,GO:0005088,GO:0005488,GO:0005515,GO:0005575,GO:0005622,GO:0005623,GO:0006810,GO:0006888,GO:0008150,GO:0016192,GO:0017016,GO:0017112,GO:0017137,GO:0019899,GO:0030008,GO:0031267,GO:0032991,GO:0044424,GO:0044464,GO:0046907,GO:0048193,GO:0051020,GO:0051179,GO:0051234,GO:0051641,GO:0051649,GO:0065007,GO:0065009,GO:0098772,GO:0099023	-	ko:K20300	-	-	-	-	ko00000,ko04131	-	-	-	Sybindin
TRINITY_DN96_c0_g1_i8.p1	4096.XP_009765621.1	1.62e-88	262	KOG3368@1|root,KOG3368@2759|Eukaryota,37SVQ@33090|Viridiplantae,3G79B@35493|Streptophyta,44MWJ@71274|asterids	35493|Streptophyta	U	Sybindin-like family	-	GO:0003674,GO:0005085,GO:0005088,GO:0005488,GO:0005515,GO:0005575,GO:0005622,GO:0005623,GO:0006810,GO:0006888,GO:0008150,GO:0016192,GO:0017016,GO:0017112,GO:0017137,GO:0019899,GO:0030008,GO:0031267,GO:0032991,GO:0044424,GO:0044464,GO:0046907,GO:0048193,GO:0051020,GO:0051179,GO:0051234,GO:0051641,GO:0051649,GO:0065007,GO:0065009,GO:0098772,GO:0099023	-	ko:K20300	-	-	-	-	ko00000,ko04131	-	-	-	Sybindin
TRINITY_DN96_c0_g1_i9.p1	4096.XP_009765621.1	3.57e-87	259	KOG3368@1|root,KOG3368@2759|Eukaryota,37SVQ@33090|Viridiplantae,3G79B@35493|Streptophyta,44MWJ@71274|asterids	35493|Streptophyta	U	Sybindin-like family	-	GO:0003674,GO:0005085,GO:0005088,GO:0005488,GO:0005515,GO:0005575,GO:0005622,GO:0005623,GO:0006810,GO:0006888,GO:0008150,GO:0016192,GO:0017016,GO:0017112,GO:0017137,GO:0019899,GO:0030008,GO:0031267,GO:0032991,GO:0044424,GO:0044464,GO:0046907,GO:0048193,GO:0051020,GO:0051179,GO:0051234,GO:0051641,GO:0051649,GO:0065007,GO:0065009,GO:0098772,GO:0099023	-	ko:K20300	-	-	-	-	ko00000,ko04131	-	-	-	Sybindin
TRINITY_DN19_c0_g1_i113.p1	2711.XP_006468078.1	8.33e-117	358	COG5594@1|root,KOG1134@2759|Eukaryota,37P1I@33090|Viridiplantae,3GAPK@35493|Streptophyta	35493|Streptophyta	S	CSC1-like protein ERD4	ERD4	GO:0005575,GO:0005622,GO:0005623,GO:0005737,GO:0005773,GO:0005774,GO:0005886,GO:0005911,GO:0009506,GO:0009507,GO:0009526,GO:0009536,GO:0009941,GO:0016020,GO:0030054,GO:0031090,GO:0031967,GO:0031975,GO:0043226,GO:0043227,GO:0043229,GO:0043231,GO:0044422,GO:0044424,GO:0044434,GO:0044435,GO:0044437,GO:0044444,GO:0044446,GO:0044464,GO:0055044,GO:0071944,GO:0098588,GO:0098805	-	ko:K21989	-	-	-	-	ko00000,ko02000	-	-	-	PHM7_cyt,RSN1_7TM,RSN1_TM
TRINITY_DN19_c0_g1_i127.p1	2711.XP_006468078.1	8.33e-117	358	COG5594@1|root,KOG1134@2759|Eukaryota,37P1I@33090|Viridiplantae,3GAPK@35493|Streptophyta	35493|Streptophyta	S	CSC1-like protein ERD4	ERD4	GO:0005575,GO:0005622,GO:0005623,GO:0005737,GO:0005773,GO:0005774,GO:0005886,GO:0005911,GO:0009506,GO:0009507,GO:0009526,GO:0009536,GO:0009941,GO:0016020,GO:0030054,GO:0031090,GO:0031967,GO:0031975,GO:0043226,GO:0043227,GO:0043229,GO:0043231,GO:0044422,GO:0044424,GO:0044434,GO:0044435,GO:0044437,GO:0044444,GO:0044446,GO:0044464,GO:0055044,GO:0071944,GO:0098588,GO:0098805	-	ko:K21989	-	-	-	-	ko00000,ko02000	-	-	-	PHM7_cyt,RSN1_7TM,RSN1_TM
TRINITY_DN19_c0_g1_i45.p1	2711.XP_006468078.1	6.12e-136	409	COG5594@1|root,KOG1134@2759|Eukaryota,37P1I@33090|Viridiplantae,3GAPK@35493|Streptophyta	35493|Streptophyta	S	CSC1-like protein ERD4	ERD4	GO:0005575,GO:0005622,GO:0005623,GO:0005737,GO:0005773,GO:0005774,GO:0005886,GO:0005911,GO:0009506,GO:0009507,GO:0009526,GO:0009536,GO:0009941,GO:0016020,GO:0030054,GO:0031090,GO:0031967,GO:0031975,GO:0043226,GO:0043227,GO:0043229,GO:0043231,GO:0044422,GO:0044424,GO:0044434,GO:0044435,GO:0044437,GO:0044444,GO:0044446,GO:0044464,GO:0055044,GO:0071944,GO:0098588,GO:0098805	-	ko:K21989	-	-	-	-	ko00000,ko02000	-	-	-	PHM7_cyt,RSN1_7TM,RSN1_TM
TRINITY_DN19_c0_g1_i50.p1	102107.XP_008225537.1	1.87e-221	634	COG5594@1|root,KOG1134@2759|Eukaryota,37P1I@33090|Viridiplantae,3GAPK@35493|Streptophyta,4JI5F@91835|fabids	35493|Streptophyta	S	CSC1-like protein ERD4	ERD4	GO:0005575,GO:0005622,GO:0005623,GO:0005737,GO:0005773,GO:0005774,GO:0005886,GO:0005911,GO:0009506,GO:0009507,GO:0009526,GO:0009536,GO:0009941,GO:0016020,GO:0030054,GO:0031090,GO:0031967,GO:0031975,GO:0043226,GO:0043227,GO:0043229,GO:0043231,GO:0044422,GO:0044424,GO:0044434,GO:0044435,GO:0044437,GO:0044444,GO:0044446,GO:0044464,GO:0055044,GO:0071944,GO:0098588,GO:0098805	-	ko:K21989	-	-	-	-	ko00000,ko02000	-	-	-	PHM7_cyt,RSN1_7TM,RSN1_TM
TRINITY_DN19_c0_g1_i74.p1	2711.XP_006468078.1	8.33e-117	358	COG5594@1|root,KOG1134@2759|Eukaryota,37P1I@33090|Viridiplantae,3GAPK@35493|Streptophyta	35493|Streptophyta	S	CSC1-like protein ERD4	ERD4	GO:0005575,GO:0005622,GO:0005623,GO:0005737,GO:0005773,GO:0005774,GO:0005886,GO:0005911,GO:0009506,GO:0009507,GO:0009526,GO:0009536,GO:0009941,GO:0016020,GO:0030054,GO:0031090,GO:0031967,GO:0031975,GO:0043226,GO:0043227,GO:0043229,GO:0043231,GO:0044422,GO:0044424,GO:0044434,GO:0044435,GO:0044437,GO:0044444,GO:0044446,GO:0044464,GO:0055044,GO:0071944,GO:0098588,GO:0098805	-	ko:K21989	-	-	-	-	ko00000,ko02000	-	-	-	PHM7_cyt,RSN1_7TM,RSN1_TM
TRINITY_DN19_c0_g1_i74.p2	4432.XP_010245168.1	1.56e-112	346	COG5594@1|root,KOG1134@2759|Eukaryota,37P1I@33090|Viridiplantae,3GAPK@35493|Streptophyta	35493|Streptophyta	S	CSC1-like protein ERD4	ERD4	GO:0005575,GO:0005622,GO:0005623,GO:0005737,GO:0005773,GO:0005774,GO:0005886,GO:0005911,GO:0009506,GO:0009507,GO:0009526,GO:0009536,GO:0009941,GO:0016020,GO:0030054,GO:0031090,GO:0031967,GO:0031975,GO:0043226,GO:0043227,GO:0043229,GO:0043231,GO:0044422,GO:0044424,GO:0044434,GO:0044435,GO:0044437,GO:0044444,GO:0044446,GO:0044464,GO:0055044,GO:0071944,GO:0098588,GO:0098805	-	ko:K21989	-	-	-	-	ko00000,ko02000	-	-	-	PHM7_cyt,RSN1_7TM,RSN1_TM
TRINITY_DN2_c0_g1_i11.p1	4432.XP_010272725.1	1.88e-65	206	KOG2821@1|root,KOG2821@2759|Eukaryota,37TPW@33090|Viridiplantae,3GH2T@35493|Streptophyta	35493|Streptophyta	K	Transcription elongation factor B polypeptide	-	-	-	ko:K15077	-	-	-	-	ko00000,ko03400	-	-	-	Elongin_A
TRINITY_DN2_c0_g1_i30.p1	4432.XP_010272725.1	1.88e-65	206	KOG2821@1|root,KOG2821@2759|Eukaryota,37TPW@33090|Viridiplantae,3GH2T@35493|Streptophyta	35493|Streptophyta	K	Transcription elongation factor B polypeptide	-	-	-	ko:K15077	-	-	-	-	ko00000,ko03400	-	-	-	Elongin_A
TRINITY_DN2_c0_g1_i45.p1	13333.ERM94440	1.54e-42	147	KOG2821@1|root,KOG2821@2759|Eukaryota,37TPW@33090|Viridiplantae,3GH2T@35493|Streptophyta	35493|Streptophyta	K	Transcription elongation factor B polypeptide	-	-	-	ko:K15077	-	-	-	-	ko00000,ko03400	-	-	-	Elongin_A
TRINITY_DN65_c1_g1_i3.p2	3760.EMJ05713	2.49e-34	134	KOG1075@1|root,KOG1075@2759|Eukaryota,37TIF@33090|Viridiplantae,3G9IZ@35493|Streptophyta	35493|Streptophyta	L	ribonuclease H protein	-	-	-	-	-	-	-	-	-	-	-	-	RVT_1,RVT_3,zf-CCHC_4,zf-RVT
TRINITY_DN35_c0_g1_i133.p1	3988.XP_002516525.1	2.48e-48	165	28KGT@1|root,2QQU4@2759|Eukaryota,37R1K@33090|Viridiplantae,3GE05@35493|Streptophyta,4JIFI@91835|fabids	35493|Streptophyta	S	Protein SAWADEE HOMEODOMAIN HOMOLOG	-	-	-	-	-	-	-	-	-	-	-	-	SAWADEE
TRINITY_DN35_c0_g1_i180.p1	218851.Aquca_020_00303.1	9.8e-67	211	28KGT@1|root,2QQU4@2759|Eukaryota,37R1K@33090|Viridiplantae,3GE05@35493|Streptophyta	35493|Streptophyta	S	Protein SAWADEE HOMEODOMAIN HOMOLOG	-	-	-	-	-	-	-	-	-	-	-	-	SAWADEE
TRINITY_DN35_c0_g1_i193.p1	3656.XP_008466073.1	3.66e-56	185	28KGT@1|root,2QQU4@2759|Eukaryota,37R1K@33090|Viridiplantae,3GE05@35493|Streptophyta,4JIFI@91835|fabids	35493|Streptophyta	S	Protein SAWADEE HOMEODOMAIN HOMOLOG	-	-	-	-	-	-	-	-	-	-	-	-	SAWADEE
TRINITY_DN91_c0_g1_i111.p1	4432.XP_010271471.1	4.4e-48	162	2C9EQ@1|root,2QZEK@2759|Eukaryota,37IWI@33090|Viridiplantae,3GGW7@35493|Streptophyta	35493|Streptophyta	S	zinc finger	-	-	-	-	-	-	-	-	-	-	-	-	zf-B_box
TRINITY_DN91_c0_g1_i122.p1	4432.XP_010271471.1	4.55e-65	206	2C9EQ@1|root,2QZEK@2759|Eukaryota,37IWI@33090|Viridiplantae,3GGW7@35493|Streptophyta	35493|Streptophyta	S	zinc finger	-	-	-	-	-	-	-	-	-	-	-	-	zf-B_box
TRINITY_DN91_c0_g1_i19.p1	3983.cassava4.1_016170m	5.05e-51	169	2C9EQ@1|root,2QZEK@2759|Eukaryota,37IWI@33090|Viridiplantae,3GGW7@35493|Streptophyta,4JIKB@91835|fabids	35493|Streptophyta	S	salt tolerance-like protein	-	-	-	-	-	-	-	-	-	-	-	-	zf-B_box
TRINITY_DN91_c0_g1_i21.p1	4432.XP_010271471.1	1.6e-45	155	2C9EQ@1|root,2QZEK@2759|Eukaryota,37IWI@33090|Viridiplantae,3GGW7@35493|Streptophyta	35493|Streptophyta	S	zinc finger	-	-	-	-	-	-	-	-	-	-	-	-	zf-B_box
TRINITY_DN91_c0_g1_i65.p1	4432.XP_010271471.1	1.6e-45	155	2C9EQ@1|root,2QZEK@2759|Eukaryota,37IWI@33090|Viridiplantae,3GGW7@35493|Streptophyta	35493|Streptophyta	S	zinc finger	-	-	-	-	-	-	-	-	-	-	-	-	zf-B_box
TRINITY_DN91_c0_g1_i69.p1	4432.XP_010271471.1	1.6e-45	155	2C9EQ@1|root,2QZEK@2759|Eukaryota,37IWI@33090|Viridiplantae,3GGW7@35493|Streptophyta	35493|Streptophyta	S	zinc finger	-	-	-	-	-	-	-	-	-	-	-	-	zf-B_box
TRINITY_DN91_c0_g1_i71.p1	4432.XP_010271471.1	1.6e-45	155	2C9EQ@1|root,2QZEK@2759|Eukaryota,37IWI@33090|Viridiplantae,3GGW7@35493|Streptophyta	35493|Streptophyta	S	zinc finger	-	-	-	-	-	-	-	-	-	-	-	-	zf-B_box
TRINITY_DN91_c0_g1_i8.p1	4432.XP_010271471.1	2.38e-45	154	2C9EQ@1|root,2QZEK@2759|Eukaryota,37IWI@33090|Viridiplantae,3GGW7@35493|Streptophyta	35493|Streptophyta	S	zinc finger	-	-	-	-	-	-	-	-	-	-	-	-	zf-B_box
TRINITY_DN91_c0_g1_i80.p1	4432.XP_010271471.1	3.16e-45	154	2C9EQ@1|root,2QZEK@2759|Eukaryota,37IWI@33090|Viridiplantae,3GGW7@35493|Streptophyta	35493|Streptophyta	S	zinc finger	-	-	-	-	-	-	-	-	-	-	-	-	zf-B_box
TRINITY_DN97_c0_g1_i10.p1	2711.XP_006470926.1	2.03e-89	283	COG0251@1|root,COG2102@1|root,KOG2316@2759|Eukaryota,KOG2317@2759|Eukaryota,37QGN@33090|Viridiplantae,3GCMX@35493|Streptophyta	35493|Streptophyta	J	Diphthine--ammonia	-	-	6.3.1.14	ko:K06927	-	-	R03613	RC00358	ko00000,ko01000,ko03012	-	-	-	Diphthami_syn_2,Pkinase,Ribonuc_L-PSP
TRINITY_DN97_c0_g1_i100.p1	2711.XP_006470926.1	6.55e-75	245	COG0251@1|root,COG2102@1|root,KOG2316@2759|Eukaryota,KOG2317@2759|Eukaryota,37QGN@33090|Viridiplantae,3GCMX@35493|Streptophyta	35493|Streptophyta	J	Diphthine--ammonia	-	-	6.3.1.14	ko:K06927	-	-	R03613	RC00358	ko00000,ko01000,ko03012	-	-	-	Diphthami_syn_2,Pkinase,Ribonuc_L-PSP
TRINITY_DN97_c0_g1_i110.p1	2711.XP_006470926.1	4.43e-117	357	COG0251@1|root,COG2102@1|root,KOG2316@2759|Eukaryota,KOG2317@2759|Eukaryota,37QGN@33090|Viridiplantae,3GCMX@35493|Streptophyta	35493|Streptophyta	J	Diphthine--ammonia	-	-	6.3.1.14	ko:K06927	-	-	R03613	RC00358	ko00000,ko01000,ko03012	-	-	-	Diphthami_syn_2,Pkinase,Ribonuc_L-PSP
TRINITY_DN97_c0_g1_i114.p1	2711.XP_006470926.1	8.03e-72	237	COG0251@1|root,COG2102@1|root,KOG2316@2759|Eukaryota,KOG2317@2759|Eukaryota,37QGN@33090|Viridiplantae,3GCMX@35493|Streptophyta	35493|Streptophyta	J	Diphthine--ammonia	-	-	6.3.1.14	ko:K06927	-	-	R03613	RC00358	ko00000,ko01000,ko03012	-	-	-	Diphthami_syn_2,Pkinase,Ribonuc_L-PSP
TRINITY_DN97_c0_g1_i117.p1	2711.XP_006470926.1	1.54e-111	345	COG0251@1|root,COG2102@1|root,KOG2316@2759|Eukaryota,KOG2317@2759|Eukaryota,37QGN@33090|Viridiplantae,3GCMX@35493|Streptophyta	35493|Streptophyta	J	Diphthine--ammonia	-	-	6.3.1.14	ko:K06927	-	-	R03613	RC00358	ko00000,ko01000,ko03012	-	-	-	Diphthami_syn_2,Pkinase,Ribonuc_L-PSP
TRINITY_DN97_c0_g1_i125.p1	225117.XP_009343766.1	1.73e-80	261	COG0251@1|root,COG2102@1|root,KOG2316@2759|Eukaryota,KOG2317@2759|Eukaryota,37QGN@33090|Viridiplantae,3GCMX@35493|Streptophyta,4JIGA@91835|fabids	35493|Streptophyta	J	Diphthamide synthase	-	-	6.3.1.14	ko:K06927	-	-	R03613	RC00358	ko00000,ko01000,ko03012	-	-	-	Diphthami_syn_2,Pkinase,Ribonuc_L-PSP
TRINITY_DN97_c0_g1_i32.p1	2711.XP_006470926.1	1.54e-111	345	COG0251@1|root,COG2102@1|root,KOG2316@2759|Eukaryota,KOG2317@2759|Eukaryota,37QGN@33090|Viridiplantae,3GCMX@35493|Streptophyta	35493|Streptophyta	J	Diphthine--ammonia	-	-	6.3.1.14	ko:K06927	-	-	R03613	RC00358	ko00000,ko01000,ko03012	-	-	-	Diphthami_syn_2,Pkinase,Ribonuc_L-PSP
TRINITY_DN97_c0_g1_i40.p1	2711.XP_006470926.1	2.78e-109	337	COG0251@1|root,COG2102@1|root,KOG2316@2759|Eukaryota,KOG2317@2759|Eukaryota,37QGN@33090|Viridiplantae,3GCMX@35493|Streptophyta	35493|Streptophyta	J	Diphthine--ammonia	-	-	6.3.1.14	ko:K06927	-	-	R03613	RC00358	ko00000,ko01000,ko03012	-	-	-	Diphthami_syn_2,Pkinase,Ribonuc_L-PSP
TRINITY_DN97_c0_g1_i54.p1	2711.XP_006470926.1	3.87e-112	344	COG0251@1|root,COG2102@1|root,KOG2316@2759|Eukaryota,KOG2317@2759|Eukaryota,37QGN@33090|Viridiplantae,3GCMX@35493|Streptophyta	35493|Streptophyta	J	Diphthine--ammonia	-	-	6.3.1.14	ko:K06927	-	-	R03613	RC00358	ko00000,ko01000,ko03012	-	-	-	Diphthami_syn_2,Pkinase,Ribonuc_L-PSP
TRINITY_DN97_c0_g1_i56.p1	225117.XP_009343766.1	1.67e-80	262	COG0251@1|root,COG2102@1|root,KOG2316@2759|Eukaryota,KOG2317@2759|Eukaryota,37QGN@33090|Viridiplantae,3GCMX@35493|Streptophyta,4JIGA@91835|fabids	35493|Streptophyta	J	Diphthamide synthase	-	-	6.3.1.14	ko:K06927	-	-	R03613	RC00358	ko00000,ko01000,ko03012	-	-	-	Diphthami_syn_2,Pkinase,Ribonuc_L-PSP
TRINITY_DN97_c0_g1_i60.p1	225117.XP_009343766.1	1.73e-80	261	COG0251@1|root,COG2102@1|root,KOG2316@2759|Eukaryota,KOG2317@2759|Eukaryota,37QGN@33090|Viridiplantae,3GCMX@35493|Streptophyta,4JIGA@91835|fabids	35493|Streptophyta	J	Diphthamide synthase	-	-	6.3.1.14	ko:K06927	-	-	R03613	RC00358	ko00000,ko01000,ko03012	-	-	-	Diphthami_syn_2,Pkinase,Ribonuc_L-PSP
TRINITY_DN97_c0_g1_i90.p1	225117.XP_009343766.1	1.73e-80	261	COG0251@1|root,COG2102@1|root,KOG2316@2759|Eukaryota,KOG2317@2759|Eukaryota,37QGN@33090|Viridiplantae,3GCMX@35493|Streptophyta,4JIGA@91835|fabids	35493|Streptophyta	J	Diphthamide synthase	-	-	6.3.1.14	ko:K06927	-	-	R03613	RC00358	ko00000,ko01000,ko03012	-	-	-	Diphthami_syn_2,Pkinase,Ribonuc_L-PSP
TRINITY_DN97_c0_g2_i1.p1	4432.XP_010246647.1	1.93e-40	157	KOG2945@1|root,KOG2945@2759|Eukaryota,37TNN@33090|Viridiplantae,3G8B3@35493|Streptophyta	35493|Streptophyta	S	Hyaluronan / mRNA binding family	-	-	-	ko:K13199	-	-	-	-	ko00000,ko03041	-	-	-	HABP4_PAI-RBP1,Stm1_N
TRINITY_DN97_c0_g2_i2.p1	4432.XP_010246647.1	7.41e-36	143	KOG2945@1|root,KOG2945@2759|Eukaryota,37TNN@33090|Viridiplantae,3G8B3@35493|Streptophyta	35493|Streptophyta	S	Hyaluronan / mRNA binding family	-	-	-	ko:K13199	-	-	-	-	ko00000,ko03041	-	-	-	HABP4_PAI-RBP1,Stm1_N
TRINITY_DN97_c1_g1_i10.p1	3847.GLYMA19G29100.2	3.66e-139	438	COG5184@1|root,KOG1426@2759|Eukaryota,37KN6@33090|Viridiplantae,3GG36@35493|Streptophyta,4JJ4A@91835|fabids	35493|Streptophyta	DZ	Ankyrin repeats (many copies)	-	-	-	-	-	-	-	-	-	-	-	-	Ank_4,Ank_5,RCC1
TRINITY_DN97_c1_g1_i10.p2	4096.XP_009779800.1	7.97e-74	239	COG5184@1|root,KOG1426@2759|Eukaryota,37KN6@33090|Viridiplantae,3GG36@35493|Streptophyta,44C4P@71274|asterids	35493|Streptophyta	DZ	ankyrin repeat family protein regulator of chromosome condensation (RCC1) family protein	-	-	-	-	-	-	-	-	-	-	-	-	Ank_4,Ank_5,RCC1
TRINITY_DN97_c1_g1_i5.p1	3649.evm.model.supercontig_161.2	7.49e-179	543	COG5184@1|root,KOG1426@2759|Eukaryota,37KN6@33090|Viridiplantae,3GG36@35493|Streptophyta,3HQ8B@3699|Brassicales	35493|Streptophyta	DZ	ankyrin repeat family protein regulator of chromosome condensation (RCC1) family protein	-	-	-	-	-	-	-	-	-	-	-	-	Ank_4,Ank_5,RCC1
TRINITY_DN97_c1_g1_i6.p1	42345.XP_008778209.1	4.5e-243	713	COG5184@1|root,KOG1426@2759|Eukaryota,37KN6@33090|Viridiplantae,3GG36@35493|Streptophyta,3KWJB@4447|Liliopsida	35493|Streptophyta	DZ	Regulator of chromosome condensation (RCC1) repeat	-	-	-	-	-	-	-	-	-	-	-	-	Ank_4,Ank_5,RCC1
TRINITY_DN97_c1_g1_i7.p1	3649.evm.model.supercontig_161.2	1.21e-184	553	COG5184@1|root,KOG1426@2759|Eukaryota,37KN6@33090|Viridiplantae,3GG36@35493|Streptophyta,3HQ8B@3699|Brassicales	35493|Streptophyta	DZ	ankyrin repeat family protein regulator of chromosome condensation (RCC1) family protein	-	-	-	-	-	-	-	-	-	-	-	-	Ank_4,Ank_5,RCC1
TRINITY_DN97_c1_g1_i7.p2	4113.PGSC0003DMT400014258	5.65e-37	143	COG5184@1|root,KOG1426@2759|Eukaryota,37KN6@33090|Viridiplantae,3GG36@35493|Streptophyta,44C4P@71274|asterids	35493|Streptophyta	DZ	ankyrin repeat family protein regulator of chromosome condensation (RCC1) family protein	-	-	-	-	-	-	-	-	-	-	-	-	Ank_4,Ank_5,RCC1
TRINITY_DN97_c1_g2_i1.p1	42345.XP_008778209.1	5.73e-180	534	COG5184@1|root,KOG1426@2759|Eukaryota,37KN6@33090|Viridiplantae,3GG36@35493|Streptophyta,3KWJB@4447|Liliopsida	35493|Streptophyta	DZ	Regulator of chromosome condensation (RCC1) repeat	-	-	-	-	-	-	-	-	-	-	-	-	Ank_4,Ank_5,RCC1
TRINITY_DN74_c0_g1_i11.p1	3847.GLYMA09G33210.1	3.26e-71	237	KOG2406@1|root,KOG2406@2759|Eukaryota,37ICB@33090|Viridiplantae,3GF77@35493|Streptophyta,4JDID@91835|fabids	35493|Streptophyta	K	Protein SGT1 homolog At5g65490-like	-	-	-	-	-	-	-	-	-	-	-	-	SGT1
[truncated: 59,202 more rows]

## Sheet: New Suppl Table 4
Supplementary Table 4. Annotated transcription factors from the global Hydnora visseri transcriptome
[truncated: 35,137 more rows]

[truncated: 6 more sheets: New Suppl table 5, New Suppl table 6, New Suppl table 7, New Suppl table 8, New Suppl table 9, New Suppl Table 10]
